# Supplementary material for: Decoding bee cleptoparasitism through comparative transcriptomics of Coelioxoides waltheriae and its host Tetrapedia diversipes
Source: Sci Rep. 2024 May 29;14:12361. doi: 10.1038/s41598-024-56261-5 (PMC11137135; doi:10.1038/s41598-024-56261-5)
Supplement: Supplementary file 1 — Supplementary Information 1. [file 41598_2024_56261_MOESM1_ESM.xlsx]

## Sheet: Planilha1
Decoding bee cleptoparasitism through comparative transcriptomics of Coelioxoides waltheriae and its host Tetrapedia diversipes
Paulo Cseri Ricardo1*, Maria Cristina Arias1 and Natalia de Souza Araujo2
1 Departamento de Genética e Biologia Evolutiva – Instituto de Biociências, Universidade de São Paulo, São Paulo, Brazil
2 Unit of Evolutionary Biology & Ecology – Université libre de Bruxelles, Brussels, Belgium
* Corresponding author: P.C. Ricardo, cseri.bio@gmail.com
Table I	Annotation result from UniRef, pfam domains, and ORF of potential contaminant SuperTranscripts of Tetrapedia diversipes and Coelioxoides waltheriae as reported by the Annocript program.
	Columns description are below the Table.
Tetrapedia diversipes	TranscriptName	TransLength	HSPNameUf	HSPLengthUf	HSPEvalueUf	HITLengthUf	QCoverageUf	HCoverageUf	DescriptionUf	Taxonomy	BPId	BPDesc	MFId	MFDesc	CCId	CCDesc	domBPId	domBPDesc	domMFId	domMFDesc	domCCId	domCCDesc	LongOrfLength	LongOrfStrand	LongOrfFrame
	TD_cluster-2092.862	669	UniRef90_L7JY01	117	4e-14	269	17.4888	14.4981	Uncharacterized protein (Fragment)	Trachipleistophora hominis TaxID 72359	-	-	-	-	-	-	-	-	-	-	-	-	89	-	2
	TD_cluster-2092.3959	840	UniRef90_A0A1D2QUA7	804	2e-07	1105	95.7143	24.2534	Uncharacterized protein	Candidatus Altiarchaeales archaeon WOR_SM1_SCG TaxID 1849261	-	-	-	-	-	-	-	-	-	-	-	-	279	+	1
	TD_cluster-2092.2327	2005	UniRef90_UPI000F4E2023	399	5e-13	848	19.9002	15.684	collagen-like repeat preface domain-containing protein	Bacillus TaxID 1386	-	-	-	-	-	-	-	-	-	-	-	-	160	+	0
	TD_cluster-2092.728	1772	UniRef90_R6IML5	432	4e-50	146	24.3792	98.6301	Uncharacterized protein	Azospirillum sp. CAG 260 TaxID 1262706	-	-	-	-	-	-	-	-	-	-	-	-	79	-	0
	TD_cluster-1523.0	3710	UniRef90_A1ZHW2	600	1e-13	577	16.1725	29.9827	Leucine-rich repeat containing protein	Microscilla marina ATCC 23134 TaxID 313606	-	-	-	-	-	-	-	-	-	-	-	-	248	+	0
	TD_cluster-2092.2400	7966	UniRef90_A0A1L7B5J2	519	2e-88	659	6.51519	27.3141	Putative nucleoprotein	Scaldis River bee virus TaxID 1931096	-	-	-	-	GO:0019013	viral nucleocapsid	-	-	-	-	-	-	192	-	2
	TD_cluster-573.0	711	UniRef90_A0A1L3KLL5	216	6e-10	534	30.3797	13.4831	RdRp	Hubei partiti-like virus 20 TaxID 1923027	GO:0006351]---[GO:0039694	transcription, DNA-templated]---[viral RNA genome replication	GO:0003723]---[GO:0003968	RNA binding]---[RNA-directed 5'-3' RNA polymerase activity	-	-	-	-	-	-	-	-	77	+	2
	TD_cluster-3049.0	2247	UniRef90_A0A1L3KLH6	708	1e-92	472	31.5087	54.2373	RdRp	Hubei partiti-like virus 38 TaxID 1923045	GO:0006351]---[GO:0039694	transcription, DNA-templated]---[viral RNA genome replication	GO:0003723]---[GO:0003968	RNA binding]---[RNA-directed 5'-3' RNA polymerase activity	-	-	GO:0006351	transcription, DNA-templated	GO:0003723]---[GO:0003968	RNA binding]---[RNA-directed 5'-3' RNA polymerase activity	-	-	128	-	0
	TD_cluster-2712.0	1451	UniRef90_Q4ECI8	1017	2e-85	334	70.0896	100	Transposase	Wolbachia endosymbiont of Drosophila ananassae TaxID 307502	GO:0015074]---[GO:0006313	DNA integration]---[transposition, DNA-mediated	GO:0003677	DNA binding	-	-	-	-	-	-	-	-	302	+	0
	TD_cluster-2092.7889	401	UniRef90_UPI000F6086E8	204	3e-08	306	50.8728	22.2222	calcium-binding protein	Aphanothece sacrum TaxID 1122	-	-	-	-	-	-	-	-	-	-	-	-	133	-	2
	TD_cluster-3124.0	2882	UniRef90_A0A6A5KV19	318	3e-73	391	11.034	27.11	Uncharacterized protein	Lupinus albus TaxID 3870	-	-	-	-	-	-	-	-	-	-	-	-	120	+	0
	TD_cluster-2092.4237	205	UniRef90_A0A6A6JZJ6	189	2e-36	333	92.1951	18.9189	Uncharacterized protein	Hevea brasiliensis TaxID 3981	-	-	-	-	-	-	-	-	-	-	-	-	63	-	0
	TD_cluster-2008.0	3153	UniRef90_A0A6I6CLM4	681	1e-146	442	21.5985	51.5837	Uncharacterized protein	Wolbachia pipientis TaxID 955	-	-	-	-	-	-	-	-	-	-	-	-	93	+	2
	TD_cluster-2092.1572	3937	UniRef90_A0A1D3SCT1	1572	0	500	39.9289	99.8	Elongation factor 1-alpha	Plasmodium berghei TaxID 5821	-	-	GO:0005525]---[GO:0003924]---[GO:0003746	GTP binding]---[GTPase activity]---[translation elongation factor activity	-	-	-	-	GO:0003924]---[GO:0005525	GTPase activity]---[GTP binding	-	-	288	+	2
	TD_cluster-2092.1004	656	UniRef90_A0A2I1CQ73	114	9e-07	116	17.378	32.7586	Uncharacterized protein	Aspergillus campestris IBT 28561 TaxID 1392248	-	-	-	-	-	-	-	-	-	-	-	-	58	-	2
	TD_cluster-1431.0	1023	UniRef90_A0A7G5CBC7	381	8e-85	127	37.2434	100	Uncharacterized protein	Wolbachia pipientis TaxID 955	-	-	-	-	-	-	-	-	-	-	-	-	152	+	1
	TD_cluster-2722.0	723	UniRef90_C0R3D0	390	2e-82	130	53.9419	100	Uncharacterized protein	Wolbachieae TaxID 952	-	-	-	-	-	-	-	-	-	-	-	-	130	+	1
	TD_cluster-814.0	772	UniRef90_A0A7G5CAJ8	768	8e-148	548	99.4819	46.7153	Uncharacterized protein	Wolbachia pipientis TaxID 955	-	-	-	-	-	-	-	-	-	-	-	-	256	-	2
	TD_cluster-631.0	695	UniRef90_A0A6I5SV82	543	3e-89	184	78.1295	98.3696	Uncharacterized protein	Wolbachia pipientis TaxID 955	-	-	-	-	GO:0016021	integral component of membrane	-	-	-	-	-	-	181	+	1
	TD_cluster-1391.0	265	UniRef90_A0A7M7L1S7	117	4e-26	159	44.1509	24.5283	Uncharacterized protein	Varroa destructor TaxID 109461	-	-	-	-	-	-	-	-	-	-	-	-	66	-	2
	TD_cluster-1093.0	862	UniRef90_A0A7G5CB49	660	2e-103	223	76.5661	100	Uncharacterized protein	Wolbachia pipientis TaxID 955	-	-	-	-	-	-	-	-	-	-	-	-	226	+	0
	TD_cluster-1688.0	889	UniRef90_UPI0015F6D5E0	888	0	367	99.8875	80.654	hypothetical protein	Wolbachia pipientis TaxID 955	-	-	-	-	-	-	-	-	-	-	-	-	296	+	0
	TD_cluster-519.0	2073	UniRef90_A0A7G5CAK4	951	0	931	45.8755	34.0494	Uncharacterized protein	Wolbachia pipientis TaxID 955	-	-	-	-	-	-	-	-	-	-	-	-	685	-	0
	TD_cluster-2092.2065	269	UniRef90_A0A2I0WQI5	267	1e-14	171	99.2565	52.0468	Uncharacterized protein	Dendrobium catenatum TaxID 906689	-	-	-	-	-	-	-	-	-	-	-	-	89	+	1
	TD_cluster-1460.0	1773	UniRef90_R0KS64	705	9e-119	265	39.7631	88.6792	Uncharacterized protein (Fragment)	Nosema bombycis (strain CQ1 / CVCC 102059) TaxID 578461	-	-	-	-	-	-	-	-	-	-	-	-	591	+	0
	TD_cluster-641.0	645	UniRef90_A0A6P7VMM1	228	2e-29	581	35.3488	13.4251	piggyBac transposable element-derived protein 4-like	Ixodes scapularis TaxID 6945	-	-	-	-	-	-	-	-	-	-	-	-	104	-	2
	TD_cluster-2092.6806	599	UniRef90_A0A5N6QRN7	246	2e-15	110	41.0684	74.5455	Uncharacterized protein	Carpinus fangiana TaxID 176857	-	-	-	-	-	-	-	-	-	-	-	-	186	+	0
	TD_cluster-1840.0	1189	UniRef90_A0A6I5SW46	1164	0	837	97.8974	49.5818	WH2 domain-containing protein	Wolbachia pipientis TaxID 955	-	-	GO:0003779	actin binding	-	-	-	-	-	-	-	-	395	+	2
	TD_cluster-2092.1138	139	UniRef90_A0A6A1V4X9	135	1e-17	577	97.1223	7.79896	Uncharacterized protein	Morella rubra TaxID 262757	-	-	-	-	-	-	-	-	-	-	-	-	35	+	0
	TD_cluster-669.0	1038	UniRef90_A0A6I5SX40	852	0	327	82.0809	86.8502	OTU domain-containing protein	Wolbachia pipientis TaxID 955	-	-	-	-	-	-	-	-	-	-	-	-	293	+	2
	TD_cluster-2092.4925	1000	UniRef90_A0A1L7B5J2	384	9e-15	659	38.4	19.4234	Putative nucleoprotein	Scaldis River bee virus TaxID 1931096	-	-	-	-	GO:0019013	viral nucleocapsid	-	-	-	-	-	-	268	+	1
Coelioxoides waltheriae	TranscriptName	TransLength	HSPNameUf	HSPLengthUf	HSPEvalueUf	HITLengthUf	QCoverageUf	HCoverageUf	DescriptionUf	Taxonomy	BPId	BPDesc	MFId	MFDesc	CCId	CCDesc	domBPId	domBPDesc	domMFId	domMFDesc	domCCId	domCCDesc	LongOrfLength	LongOrfStrand	LongOrfFrame
	CW_cluster-3852.8484	1976	UniRef90_A0A6B0V531	513	4e-66	229	25.9615	80.3493	Putative ubiquitin-like protein	Ixodes ricinus TaxID 34613	-	-	-	-	-	-	-	-	GO:0005515	protein binding	-	-	129	-	1
	CW_cluster-3852.2136	2077	UniRef90_A0A0D3A9M6	393	5e-07	229	18.9215	54.1485	Uncharacterized protein	Brassica oleracea var. oleracea TaxID 109376	-	-	-	-	-	-	-	-	-	-	-	-	217	+	1
	CW_cluster-3852.6622	617	UniRef90_B8MI73	324	3e-51	305	52.5122	35.4098	Uncharacterized protein	Talaromyces stipitatus (strain ATCC 10500 / CBS 375.48 / QM 6759 / NRRL 1006) TaxID 441959	-	-	-	-	-	-	-	-	-	-	-	-	89	-	0
	CW_cluster-3852.8483	827	UniRef90_A0A1D6H1B5	825	8e-174	502	99.7582	67.9283	Ubiquitin1	Mesangiospermae TaxID 1437183	-	-	-	-	GO:0005737]---[GO:0005634	cytoplasm]---[nucleus	-	-	GO:0005515	protein binding	-	-	275	+	0
	CW_cluster-3898.0	1283	UniRef90_A0A1Y3ARA7	438	2e-92	314	34.1387	46.4968	Arginine kinase (Fragment)	Psoroptidia TaxID 223472	GO:0046314	phosphocreatine biosynthetic process	GO:0004054]---[GO:0005524]---[GO:0004111	arginine kinase activity]---[ATP binding]---[creatine kinase activity	-	-	-	-	GO:0016301]---[GO:0016772	kinase activity]---[transferase activity, transferring phosphorus-containing groups	-	-	156	+	1
	CW_cluster-3852.10567	1057	UniRef90_A0A1D3TFC1	255	3e-18	2910	24.1249	2.61168	Cyclin putative	Plasmodium malariae TaxID 5858	-	-	-	-	-	-	-	-	-	-	-	-	137	-	2
	CW_cluster-3852.8114	458	UniRef90_A0A1D3TMD5	258	6e-15	5441	56.3319	1.61735	Uncharacterized protein	Plasmodium ovale TaxID 36330	-	-	-	-	GO:0016021	integral component of membrane	-	-	-	-	-	-	141	-	0
	CW_cluster-3852.4314	2821	UniRef90_Q3BKI1	288	9e-43	259	10.2091	37.0656	Uncharacterized protein	Magnetospirillum gryphiswaldense TaxID 55518	-	-	-	-	-	-	-	-	-	-	-	-	123	-	2
	CW_cluster-998.1	440	UniRef90_A0A437AP79	366	3e-44	480	83.1818	29.1667	Uncharacterized protein	Tubulinosema ratisbonensis TaxID 291195	-	-	-	-	-	-	-	-	-	-	-	-	141	-	2
	CW_cluster-1783.0	1105	UniRef90_A0A437AIX7	702	2e-109	234	63.5294	100	Nuclear pore Nup98 component (Fragment)	Tubulinosema ratisbonensis TaxID 291195	-	-	-	-	-	-	-	-	-	-	-	-	363	+	2
	CW_cluster-3945.0	590	UniRef90_A0A0D6MWA7	270	2e-49	101	45.7627	89.1089	Uncharacterized protein	Acetobacteraceae TaxID 433	-	-	-	-	-	-	-	-	-	-	-	-	120	-	2
	CW_cluster-854.0	274	UniRef90_A0A437AIT1	141	3e-20	58	51.4599	81.0345	Uncharacterized protein (Fragment)	Tubulinosema ratisbonensis TaxID 291195	-	-	-	-	-	-	-	-	-	-	-	-	73	+	1
	CW_cluster-3513.0	651	UniRef90_A0A140D564	426	4e-93	216	65.4378	65.7407	Translation elongation factor 1-alpha (Fragment)	Cystobasidiopsis lophatheri TaxID 251415	-	-	GO:0005525]---[GO:0003924]---[GO:0003746	GTP binding]---[GTPase activity]---[translation elongation factor activity	-	-	-	-	GO:0003924]---[GO:0005525	GTPase activity]---[GTP binding	-	-	168	+	1
	CW_cluster-3852.4293	408	UniRef90_A0A0V0HP68	201	5e-37	202	49.2647	33.1683	Putative ovule protein	Solanum chacoense TaxID 4108	-	-	-	-	-	-	-	-	-	-	-	-	112	+	0
	CW_cluster-3852.4953	1178	UniRef90_A0A5N5FEJ8	546	6e-62	181	46.3497	83.9779	Uncharacterized protein	Pyrus ussuriensis x Pyrus communis TaxID 2448454	-	-	-	-	-	-	-	-	-	-	-	-	88	-	0
	CW_cluster-1912.0	1074	UniRef90_A0A437AQ29	1044	0	337	97.2067	100	Uncharacterized protein	Tubulinosema ratisbonensis TaxID 291195	-	-	-	-	-	-	-	-	-	-	-	-	352	-	2
	CW_cluster-3852.14136	2098	UniRef90_A0A437AMC8	372	3e-119	293	17.7312	42.3208	Uncharacterized protein	Tubulinosema ratisbonensis TaxID 291195	-	-	-	-	-	-	-	-	-	-	-	-	509	+	1
	CW_cluster-3852.325	1421	UniRef90_A0A437AMC6	903	2e-177	461	63.5468	65.2928	RNA-binding motif X chromosome-like protein	Tubulinosema ratisbonensis TaxID 291195	-	-	GO:0003723	RNA binding	-	-	-	-	GO:0003676	nucleic acid binding	-	-	456	+	2
	CW_cluster-3852.6911	7570	UniRef90_A0A078A2G4	894	7e-133	1881	11.8098	14.1414	Uncharacterized protein	Stylonychia lemnae TaxID 5949	-	-	-	-	-	-	-	-	-	-	-	-	158	+	2
	CW_cluster-3464.0	1654	UniRef90_A0A1A9AIP1	327	2e-46	333	19.7703	32.7327	Uncharacterized protein	Plasmodium ovale wallikeri TaxID 864142	-	-	-	-	-	-	-	-	-	-	-	-	95	+	0
	CW_cluster-3852.10102	776	UniRef90_A0A448Q0Y3	378	1e-12	403	48.7113	31.2655	Anthranilate/para-aminobenzoate synthases component I	Haemophilus parainfluenzae TaxID 729	-	-	-	-	-	-	-	-	-	-	-	-	132	+	2
	CW_cluster-3852.10109	1269	UniRef90_A0A2H5S8Q9	600	2e-09	363	47.2813	59.7796	Lsd1/2 complex phd finger containing protein phf2	Rhizophagus irregularis (strain DAOM 181602 / DAOM 197198 / MUCL 43194) TaxID 747089	-	-	-	-	-	-	-	-	-	-	-	-	110	-	1
	CW_cluster-868.0	2545	UniRef90_A0A6P6Y7I4	1302	0	663	51.1591	65.0075	heat shock cognate 71 kDa protein	Psoroptidia TaxID 223472	-	-	GO:0005524]---[GO:0016887	ATP binding]---[ATPase activity	GO:0005634	nucleus	-	-	-	-	-	-	444	+	0
	CW_cluster-3039.0	1687	UniRef90_A0A437AM74	627	1e-115	377	37.1666	55.7029	Uncharacterized protein	Tubulinosema ratisbonensis TaxID 291195	-	-	-	-	-	-	-	-	-	-	-	-	217	+	0
	CW_cluster-806.0	1642	UniRef90_A0A437AKS7	513	3e-81	213	31.2424	80.2817	Uncharacterized protein	Tubulinosema ratisbonensis TaxID 291195	-	-	-	-	-	-	-	-	-	-	-	-	227	-	2
	CW_cluster-3852.3786	1701	UniRef90_A0A437AM83	468	4e-88	344	27.5132	45.3488	Polar tube PTP2 protein	Tubulinosema ratisbonensis TaxID 291195	-	-	-	-	-	-	-	-	-	-	-	-	415	+	0
	CW_cluster-3852.6678	713	UniRef90_A0A175Y9U6	237	1e-27	83	33.2398	97.5904	Uncharacterized protein	Daucus carota subsp. sativus TaxID 79200	-	-	-	-	-	-	-	-	-	-	-	-	97	-	1
	CW_cluster-3457.0	999	UniRef90_A0A6P6YJM1	519	2e-45	234	51.952	73.5043	uncharacterized protein LOC113798716 isoform X1	Dermatophagoides pteronyssinus TaxID 6956	-	-	-	-	-	-	-	-	-	-	-	-	200	+	0
	CW_cluster-805.0	1444	UniRef90_A0A059EPH5	1368	4e-148	433	94.7368	92.6097	ABC transporter domain-containing protein (Fragment)	Anncaliia algerae PRA109 TaxID 1240240	-	-	GO:0005524]---[GO:0016887]---[GO:0042626	ATP binding]---[ATPase activity]---[ATPase-coupled transmembrane transporter activity	GO:0016021	integral component of membrane	-	-	GO:0005524	ATP binding	-	-	481	+	0
	CW_cluster-790.1	1536	UniRef90_A0A1D1Y1T6	735	3e-169	245	47.8516	99.5918	Actin (Fragment)	Mesangiospermae TaxID 1437183	-	-	GO:0005524	ATP binding	GO:0005856	cytoskeleton	-	-	-	-	-	-	247	+	2
	CW_cluster-3852.413	1290	UniRef90_UPI001894F9A0	375	3e-13	174	29.0698	75.2874	hypothetical protein	Nocardia terpenica TaxID 455432	-	-	-	-	-	-	-	-	-	-	-	-	207	+	1
	CW_cluster-3852.8808	966	UniRef90_UPI0011E4DA8B	459	2e-09	196	47.5155	78.0612	DUF445 family protein	Klebsiella pneumoniae TaxID 573	-	-	-	-	-	-	-	-	-	-	-	-	91	-	0
	CW_cluster-3852.471	493	UniRef90_E3PYG7	240	2e-52	140	48.6815	57.1429	40S RIBOSOMAL PROTEIN S23	Anncaliia algerae TaxID 723287	GO:0006412	translation	GO:0003735	structural constituent of ribosome	GO:0015935	small ribosomal subunit	GO:0006412	translation	GO:0003735	structural constituent of ribosome	GO:0005840	ribosome	94	+	2
	CW_cluster-3036.0	881	UniRef90_A0A437AK49	384	5e-46	703	43.5868	16.643	Uncharacterized protein	Tubulinosema ratisbonensis TaxID 291195	-	-	GO:0003677	DNA binding	-	-	-	-	-	-	-	-	293	-	2
	CW_cluster-3945.17	577	UniRef90_R6IML5	333	7e-38	146	57.7123	76.0274	Uncharacterized protein	Azospirillum sp. CAG 260 TaxID 1262706	-	-	-	-	-	-	-	-	-	-	-	-	118	-	1
	CW_cluster-3852.14238	1761	UniRef90_A0A437AP53	843	9e-153	352	47.8705	79.2614	Uncharacterized protein	Tubulinosema ratisbonensis TaxID 291195	-	-	-	-	GO:0016021	integral component of membrane	-	-	-	-	-	-	553	+	0
	CW_cluster-3852.14237	1255	UniRef90_A0A437AQB4	1131	3e-150	357	90.1195	95.2381	Uncharacterized protein	Tubulinosema ratisbonensis TaxID 291195	-	-	-	-	GO:0016021	integral component of membrane	-	-	-	-	-	-	394	+	2
	CW_cluster-3852.4138	316	UniRef90_B7Q3N5	303	4e-16	144	95.8861	71.5278	Uncharacterized protein (Fragment)	Ixodes scapularis TaxID 6945	-	-	-	-	-	-	-	-	-	-	-	-	83	-	1
	CW_cluster-3852.282	4568	UniRef90_A0A1C3KFR0	243	2e-09	100	5.31961	81	Uncharacterized protein (Fragment)	Plasmodium malariae TaxID 5858	-	-	-	-	-	-	-	-	-	-	-	-	117	-	2
	CW_cluster-3852.2004	716	UniRef90_UPI00115FE4BF	384	4e-59	179	53.6313	71.5084	RNA-directed DNA polymerase	Acinetobacter baumannii TaxID 470	-	-	-	-	-	-	-	-	-	-	-	-	169	+	2
	CW_cluster-3852.4961	15525	UniRef90_A0A0E9NBE8	561	2e-80	214	3.61353	71.9626	Uncharacterized protein	Saitoella complicata (strain BCRC 22490 / CBS 7301 / JCM 7358 / NBRC 10748 / NRRL Y-17804) TaxID 698492	-	-	-	-	-	-	-	-	-	-	-	-	305	-	0
	CW_cluster-3852.4963	1563	UniRef90_A0A150UNG0	324	2e-55	109	20.7294	99.0826	Uncharacterized protein (Fragment)	leotiomyceta TaxID 716546	-	-	-	-	-	-	-	-	-	-	-	-	98	+	1
	CW_cluster-3852.4966	629	UniRef90_A0A4P9ZAM4	198	6e-22	109	31.4785	60.5505	Uncharacterized protein (Fragment)	Metschnikowia bicuspidata TaxID 27322	-	-	-	-	-	-	-	-	-	-	-	-	84	-	2
	CW_cluster-2790.0	1130	UniRef90_A0A437AK94	747	2e-155	801	66.1062	31.0861	DNA-directed RNA polymerase (Fragment)	Tubulinosema ratisbonensis TaxID 291195	GO:0006351	transcription, DNA-templated	GO:0003677]---[GO:0003899	DNA binding]---[DNA-directed 5'-3' RNA polymerase activity	-	-	GO:0006351	transcription, DNA-templated	GO:0003677]---[GO:0003899	DNA binding]---[DNA-directed 5'-3' RNA polymerase activity	-	-	372	-	0
	CW_cluster-3852.7930	731	UniRef90_UPI000045970D	270	1e-07	160	36.9357	57.5	hypothetical protein	Xylella fastidiosa TaxID 2371	-	-	-	-	-	-	-	-	-	-	-	-	101	+	2
	CW_cluster-3852.5035	1780	UniRef90_J9I0R4	321	8e-27	1367	18.0337	8.70519	Uncharacterized protein	Oxytricha trifallax TaxID 1172189	-	-	-	-	-	-	-	-	-	-	-	-	158	-	0
	CW_cluster-3852.199	1509	UniRef90_A0A437AI74	759	5e-148	261	50.2982	96.9349	Uncharacterized protein (Fragment)	Tubulinosema ratisbonensis TaxID 291195	-	-	-	-	-	-	-	-	-	-	-	-	327	-	2
	CW_cluster-3262.0	623	UniRef90_A0A437AKM2	477	4e-111	159	76.565	100	Polyadenylate-binding (RRM superfamily) protein	Tubulinosema ratisbonensis TaxID 291195	-	-	GO:0003723	RNA binding	-	-	-	-	-	-	-	-	161	-	2
	CW_cluster-3852.6505	601	UniRef90_A0A1B7WI89	321	9e-27	119	53.411	94.958	Uncharacterized protein	Aphanizomenon flos-aquae WA102 TaxID 1710896	-	-	-	-	-	-	-	-	-	-	-	-	56	+	0
	CW_cluster-3852.6507	1511	UniRef90_A0A0M8NXC6	510	5e-46	136	33.7525	75.7353	Uncharacterized protein	Penicillium TaxID 5073	-	-	-	-	-	-	-	-	-	-	-	-	245	+	2
	CW_cluster-3852.6502	1228	UniRef90_B8MI73	264	3e-43	305	21.4984	28.8525	Uncharacterized protein	Talaromyces stipitatus (strain ATCC 10500 / CBS 375.48 / QM 6759 / NRRL 1006) TaxID 441959	-	-	-	-	-	-	-	-	-	-	-	-	86	+	0
	CW_cluster-3852.5078	3583	UniRef90_A0A0R0GHA3	246	1e-53	880	6.86575	9.31818	Uncharacterized protein	Glycine max TaxID 3847	-	-	-	-	-	-	-	-	-	-	-	-	102	-	0
	CW_cluster-3922.0	2746	UniRef90_A0A437AII5	1338	0	456	48.7254	97.5877	Uncharacterized protein	Tubulinosema ratisbonensis TaxID 291195	-	-	-	-	-	-	-	-	-	-	-	-	450	+	1
	CW_cluster-3852.9435	854	UniRef90_A0A0H3KX17	252	2e-28	123	29.5082	67.4797	Uncharacterized protein	Burkholderia multivorans (strain ATCC 17616 / 249) TaxID 395019	-	-	-	-	-	-	-	-	-	-	-	-	84	+	0
	CW_cluster-3016.0	700	UniRef90_E2S3A1	432	6e-30	105	61.7143	87.619	Uncharacterized protein	Corynebacterium pseudogenitalium ATCC 33035 TaxID 525264	-	-	-	-	-	-	-	-	-	-	-	-	115	+	0
	CW_cluster-3852.8337	432	UniRef90_UPI0015D7542F	159	4e-06	207	36.8056	25.1208	YSIRK-type signal peptide-containing protein	Staphylococcus TaxID 1279	-	-	-	-	-	-	-	-	-	-	-	-	80	+	0
	CW_cluster-3852.6486	1599	UniRef90_A0A2Z7BTM0	747	2e-58	1170	46.7167	23.5897	Uncharacterized protein	Dorcoceras hygrometricum TaxID 472368	-	-	-	-	-	-	-	-	-	-	-	-	191	+	1
	CW_cluster-3852.6487	887	UniRef90_A0A1C7LM27	252	9e-33	244	28.4104	35.2459	Uncharacterized protein	Grifola frondosa TaxID 5627	-	-	-	-	-	-	-	-	-	-	-	-	164	+	2
	CW_cluster-3852.6852	1021	UniRef90_A0A1C7LM27	471	9e-38	244	46.1312	53.2787	Uncharacterized protein	Grifola frondosa TaxID 5627	-	-	-	-	-	-	-	-	-	-	-	-	124	-	0
	CW_cluster-3956.1	715	UniRef90_A0A437AK59	714	3e-159	421	99.8601	56.5321	ATP-dependent RNA helicase	Tubulinosema ratisbonensis TaxID 291195	-	-	GO:0005524]---[GO:0004386]---[GO:0003676	ATP binding]---[helicase activity]---[nucleic acid binding	-	-	-	-	-	-	-	-	238	+	1
	CW_cluster-3869.0	1029	UniRef90_A0A484ZC93	714	1e-177	350	69.3878	68	Multifunctional fusion protein	Enterobacterales TaxID 91347	GO:0006412	translation	GO:0003729]---[GO:0019843]---[GO:0003735	mRNA binding]---[rRNA binding]---[structural constituent of ribosome	GO:0005840]---[GO:0015934	ribosome]---[large ribosomal subunit	GO:0006412	translation	GO:0003735]---[GO:0003723	structural constituent of ribosome]---[RNA binding	GO:0005840	ribosome	277	-	0
	CW_cluster-1134.0	539	UniRef90_A0A437AKY8	537	2e-120	408	99.6289	43.8725	Nop56p-like nucleolar protein	Tubulinosema ratisbonensis TaxID 291195	-	-	-	-	-	-	-	-	-	-	-	-	179	+	2
	CW_cluster-3852.4137	349	UniRef90_B7Q3N5	342	9e-17	144	97.9943	80.5556	Uncharacterized protein (Fragment)	Ixodes scapularis TaxID 6945	-	-	-	-	-	-	-	-	-	-	-	-	94	-	1
	CW_cluster-978.0	538	UniRef90_A0A437AHV2	519	2e-115	401	96.4684	43.1421	V-type ATP synthase	Tubulinosema ratisbonensis TaxID 291195	-	-	GO:0015078	proton transmembrane transporter activity	GO:0016021]---[GO:0033179	integral component of membrane]---[proton-transporting V-type ATPase, V0 domain	GO:1902600	proton transmembrane transport	GO:0015078	proton transmembrane transporter activity	GO:0033179	proton-transporting V-type ATPase, V0 domain	176	+	2
	CW_cluster-3852.13953	1340	UniRef90_A0A437APX1	1185	0	678	88.4328	58.2596	Heat shock 90	Tubulinosema ratisbonensis TaxID 291195	GO:0006457	protein folding	GO:0005524]---[GO:0016887]---[GO:0051082	ATP binding]---[ATPase activity]---[unfolded protein binding	-	-	GO:0006457	protein folding	GO:0005524]---[GO:0051082	ATP binding]---[unfolded protein binding	-	-	446	-	2
	CW_cluster-2198.0	452	UniRef90_A0A437AME1	399	1e-81	425	88.2743	31.7647	DNA mismatch repair	Tubulinosema ratisbonensis TaxID 291195	GO:0006298	mismatch repair	GO:0016887	ATPase activity	GO:0016021]---[GO:0032300	integral component of membrane]---[mismatch repair complex	-	-	-	-	-	-	139	-	2
	CW_cluster-314.0	489	UniRef90_A0A437AM71	486	2e-107	517	99.3865	31.3346	N-acetylglucosamine-phosphate mutase (Fragment)	Tubulinosema ratisbonensis TaxID 291195	GO:0005975	carbohydrate metabolic process	GO:0016868]---[GO:0000287	intramolecular transferase activity, phosphotransferases]---[magnesium ion binding	-	-	GO:0005975	carbohydrate metabolic process	GO:0016868	intramolecular transferase activity, phosphotransferases	-	-	162	-	2
	CW_cluster-273.0	523	UniRef90_A0A437AMN0	291	2e-27	104	55.6405	93.2692	Uncharacterized protein	Tubulinosema ratisbonensis TaxID 291195	GO:1902600	proton transmembrane transport	GO:0042626	ATPase-coupled transmembrane transporter activity	GO:0016471	vacuolar proton-transporting V-type ATPase complex	-	-	-	-	-	-	174	-	0
	CW_cluster-289.0	410	UniRef90_A0A437AM00	357	2e-76	182	87.0732	65.3846	Vesicular transport protein	Tubulinosema ratisbonensis TaxID 291195	-	-	-	-	GO:0016021	integral component of membrane	-	-	-	-	-	-	136	-	2
	CW_cluster-388.0	622	UniRef90_A0A437ANJ6	618	2e-144	225	99.3569	91.5556	NADH-cytochrome b5 reductase 2-like	Tubulinosema ratisbonensis TaxID 291195	-	-	GO:0016491	oxidoreductase activity	-	-	GO:0055114	obsolete oxidation-reduction process	GO:0016491	oxidoreductase activity	-	-	206	-	2
	CW_cluster-645.0	368	UniRef90_A0A437AQA1	366	4e-65	360	99.4565	33.8889	tRNA rRNA cytosine-C5-methylase	Tubulinosema ratisbonensis TaxID 291195	GO:0001510]---[GO:0006396	RNA methylation]---[RNA processing	GO:0003723]---[GO:0008757	RNA binding]---[S-adenosylmethionine-dependent methyltransferase activity	-	-	-	-	GO:0008168	methyltransferase activity	-	-	122	+	1
	CW_cluster-3852.521	1401	UniRef90_A0A437AM82	1401	0	479	100	97.4948	Nucleoside transporter	Tubulinosema ratisbonensis TaxID 291195	-	-	-	-	GO:0016021	integral component of membrane	-	-	-	-	-	-	467	+	0
	CW_cluster-1722.0	1501	UniRef90_A0A2K1J6Z1	330	2e-17	292	21.9853	37.6712	Uncharacterized protein	Physcomitrium patens TaxID 3218	-	-	-	-	GO:0071944	cell periphery	-	-	-	-	-	-	149	-	0
	CW_cluster-619.0	702	UniRef90_A0A437ANG9	606	4e-145	206	86.3248	98.0583	60S ribosomal protein L8	Tubulinosema ratisbonensis TaxID 291195	-	-	GO:0003723	RNA binding	GO:0022625	cytosolic large ribosomal subunit	-	-	-	-	-	-	217	-	2
	CW_cluster-417.0	1572	UniRef90_A0A6P6XJW8	498	9e-32	195	31.6794	83.0769	uncharacterized protein LOC113788445	Dermatophagoides pteronyssinus TaxID 6956	-	-	-	-	-	-	-	-	-	-	-	-	275	+	1
	CW_cluster-592.0	397	UniRef90_A0A437AMQ3	393	4e-64	154	98.9924	85.0649	Uncharacterized protein	Tubulinosema ratisbonensis TaxID 291195	-	-	-	-	-	-	-	-	-	-	-	-	131	-	2
	CW_cluster-1327.0	524	UniRef90_A0A437AJQ8	519	1e-121	412	99.0458	41.9903	Cysteine desulfurase	Tubulinosema ratisbonensis TaxID 291195	GO:0044571	[2Fe-2S] cluster assembly	GO:0031071]---[GO:0051536]---[GO:0046872]---[GO:0030170	cysteine desulfurase activity]---[iron-sulfur cluster binding]---[metal ion binding]---[pyridoxal phosphate binding	-	-	-	-	-	-	-	-	174	-	1
	CW_cluster-3852.14581	662	UniRef90_A0A437ANC8	654	1e-150	476	98.7915	45.7983	UTP--glucose-1-phosphate uridylyltransferase	Tubulinosema ratisbonensis TaxID 291195	GO:0006011	UDP-glucose metabolic process	GO:0003983	UTP:glucose-1-phosphate uridylyltransferase activity	-	-	-	-	GO:0070569	uridylyltransferase activity	-	-	218	+	2
	CW_cluster-237.0	374	UniRef90_A0A437AKX9	372	5e-85	147	99.4652	84.3537	Ormdl family protein	Tubulinosema ratisbonensis TaxID 291195	-	-	-	-	GO:0005789]---[GO:0016021	endoplasmic reticulum membrane]---[integral component of membrane	-	-	-	-	GO:0005789]---[GO:0016021	endoplasmic reticulum membrane]---[integral component of membrane	124	-	1
	CW_cluster-3686.1	455	UniRef90_A0A437AMV5	414	4e-85	607	90.989	22.7348	DUF663 domain-containing protein	Tubulinosema ratisbonensis TaxID 291195	GO:0042254	ribosome biogenesis	-	-	GO:0016021	integral component of membrane	-	-	-	-	-	-	140	+	0
	CW_cluster-2396.0	1232	UniRef90_A0A437AK77	1029	1e-144	615	83.5227	55.935	Cdc50 (Fragment)	Tubulinosema ratisbonensis TaxID 291195	-	-	-	-	GO:0016021	integral component of membrane	-	-	-	-	-	-	410	-	2
	CW_cluster-1044.0	479	UniRef90_A0A0B7NNL7	267	2e-56	269	55.7411	33.0855	Uncharacterized protein	Parasitella parasitica TaxID 35722	GO:0030655]---[GO:0046677	beta-lactam antibiotic catabolic process]---[response to antibiotic	GO:0008800	beta-lactamase activity	-	-	-	-	-	-	-	-	101	-	0
	CW_cluster-1274.0	574	UniRef90_A0A1Y3ALX2	348	4e-39	412	60.6272	28.1553	Calreticulin	Pyroglyphidae TaxID 6952	GO:0006457	protein folding	GO:0005509]---[GO:0051082	calcium ion binding]---[unfolded protein binding	GO:0005788	endoplasmic reticulum lumen	GO:0006457	protein folding	GO:0005509]---[GO:0051082	calcium ion binding]---[unfolded protein binding	GO:0005783	endoplasmic reticulum	168	-	2
	CW_cluster-798.1	342	UniRef90_A0A437AIA3	300	2e-61	322	87.7193	31.0559	Protein RMD5 like protein	Tubulinosema ratisbonensis TaxID 291195	-	-	GO:0061630	ubiquitin protein ligase activity	-	-	-	-	-	-	-	-	114	-	0
	CW_cluster-576.0	630	UniRef90_A0A437AN16	630	2e-150	228	100	92.1053	Small GTP-binding domain protein	Tubulinosema ratisbonensis TaxID 291195	GO:0006913]---[GO:0015031	nucleocytoplasmic transport]---[protein transport	GO:0005525]---[GO:0003924	GTP binding]---[GTPase activity	GO:0005634	nucleus	-	-	GO:0003924]---[GO:0005525	GTPase activity]---[GTP binding	-	-	210	-	0
	CW_cluster-2650.0	831	UniRef90_A0A437AIB3	831	0	348	100	79.5977	Cell cycle protein kinase CDC7 subfamily	Tubulinosema ratisbonensis TaxID 291195	-	-	GO:0005524]---[GO:0004674	ATP binding]---[protein serine/threonine kinase activity	-	-	-	-	-	-	-	-	277	+	0
	CW_cluster-760.0	1304	UniRef90_A0A437AM29	723	0	518	55.4448	46.5251	Uncharacterized protein	Tubulinosema ratisbonensis TaxID 291195	-	-	-	-	-	-	-	-	-	-	-	-	242	-	0
	CW_cluster-481.0	499	UniRef90_A0A437AQE1	450	3e-102	277	90.1804	54.1516	Uncharacterized protein	Tubulinosema ratisbonensis TaxID 291195	-	-	-	-	-	-	-	-	-	-	-	-	156	-	1
	CW_cluster-2343.0	1390	UniRef90_A0A437AIX1	1212	0	469	87.1942	86.1407	Disulfide isomerase	Tubulinosema ratisbonensis TaxID 291195	-	-	GO:0016853	isomerase activity	-	-	-	-	-	-	-	-	462	-	1
	CW_cluster-493.0	455	UniRef90_A0A437AQ12	453	2e-94	172	99.5604	87.7907	Uncharacterized protein	Tubulinosema ratisbonensis TaxID 291195	-	-	-	-	GO:0016021	integral component of membrane	-	-	-	-	-	-	151	+	1
	CW_cluster-329.0	752	UniRef90_A0A437APM7	750	1e-173	257	99.734	97.6654	Aquaporin	Tubulinosema ratisbonensis TaxID 291195	-	-	GO:0015267	channel activity	GO:0016021	integral component of membrane	GO:0055085	transmembrane transport	GO:0015267	channel activity	GO:0016020	membrane	250	-	2
	CW_cluster-3633.0	985	UniRef90_A0A376L027	984	0	370	99.8985	88.6486	Lactose operon repressor	Escherichia coli TaxID 562	GO:0045892]---[GO:0006355	negative regulation of transcription, DNA-templated]---[regulation of transcription, DNA-templated	GO:0000986]---[GO:0003700]---[GO:0001217]---[GO:0042802]---[GO:0000976	bacterial-type cis-regulatory region sequence-specific DNA binding]---[DNA-binding transcription factor activity]---[DNA-binding transcription repressor activity]---[identical protein binding]---[transcription regulatory region sequence-specific DNA binding	GO:0005829	cytosol	-	-	-	-	-	-	328	-	0
	CW_cluster-503.0	891	UniRef90_A0A437ALG7	879	0	298	98.6532	98.3221	Ubiquitin carboxyl-terminal hydrolase	Tubulinosema ratisbonensis TaxID 291195	GO:0016579	protein deubiquitination	GO:0004843	thiol-dependent ubiquitin-specific protease activity	-	-	GO:0016579	protein deubiquitination	GO:0004843	thiol-dependent ubiquitin-specific protease activity	-	-	293	-	0
	CW_cluster-3093.0	434	UniRef90_A0A437AMN6	432	7e-79	772	99.5392	18.6528	Uncharacterized protein	Tubulinosema ratisbonensis TaxID 291195	-	-	-	-	-	-	-	-	-	-	-	-	144	-	1
	CW_cluster-792.0	576	UniRef90_A0A437AMT0	534	1e-93	197	92.7083	90.3553	Endoplasmic reticulum junction formation protein lunapark	Tubulinosema ratisbonensis TaxID 291195	GO:0071788]---[GO:1903373	endoplasmic reticulum tubular network maintenance]---[positive regulation of endoplasmic reticulum tubular network organization	GO:0046872	metal ion binding	GO:0098826]---[GO:0030176	endoplasmic reticulum tubular network membrane]---[integral component of endoplasmic reticulum membrane	-	-	-	-	-	-	188	-	0
	CW_cluster-680.0	1219	UniRef90_A0A437APR0	1218	0	468	99.918	86.7521	Serine/threonine-protein phosphatase	Tubulinosema ratisbonensis TaxID 291195	-	-	GO:0106306]---[GO:0106307	protein serine phosphatase activity]---[protein threonine phosphatase activity	-	-	-	-	GO:0016787	hydrolase activity	-	-	406	-	0
	CW_cluster-1523.0	418	UniRef90_A0A1Y3AS35	297	8e-45	99	71.0526	100	LIM zinc-binding domain-containing protein	Pyroglyphidae TaxID 6952	-	-	GO:0046872	metal ion binding	-	-	-	-	-	-	-	-	113	+	2
	CW_cluster-875.0	597	UniRef90_A0A437AHS1	555	5e-80	204	92.9648	90.6863	Translocation protein SEC62	Tubulinosema ratisbonensis TaxID 291195	GO:0015031	protein transport	-	-	GO:0030176	integral component of endoplasmic reticulum membrane	GO:0015031	protein transport	-	-	GO:0030176	integral component of endoplasmic reticulum membrane	196	+	0
	CW_cluster-332.0	921	UniRef90_A0A437AH55	873	0	472	94.7883	61.6525	Sirtuin-like protein	Tubulinosema ratisbonensis TaxID 291195	-	-	GO:0070403]---[GO:0016740	NAD+ binding]---[transferase activity	-	-	-	-	GO:0070403	NAD+ binding	-	-	306	-	1
	CW_cluster-435.0	710	UniRef90_A0A437AK95	708	2e-165	608	99.7183	38.8158	Long chain fatty acid ligase	Tubulinosema ratisbonensis TaxID 291195	-	-	GO:0016874	ligase activity	-	-	-	-	-	-	-	-	236	+	2
	CW_cluster-260.0	517	UniRef90_A0A437AQD8	516	1e-119	349	99.8066	49.2837	Calmodulin-dependent kinase	Tubulinosema ratisbonensis TaxID 291195	-	-	GO:0005524]---[GO:0004672	ATP binding]---[protein kinase activity	GO:0016021	integral component of membrane	-	-	-	-	-	-	172	-	1
	CW_cluster-783.0	490	UniRef90_A0A437ANJ2	489	3e-116	272	99.7959	59.9265	Cyclin-dependent kinase 9 kinase (Fragment)	Tubulinosema ratisbonensis TaxID 291195	-	-	GO:0005524]---[GO:0004672	ATP binding]---[protein kinase activity	-	-	-	-	-	-	-	-	163	-	0
	CW_cluster-649.0	541	UniRef90_A0A437AIK5	456	1e-108	177	84.2884	85.8757	Ricin B-type lectin domain-containing protein	Tubulinosema ratisbonensis TaxID 291195	-	-	-	-	-	-	-	-	-	-	-	-	169	+	2
	CW_cluster-754.0	516	UniRef90_A0A437ANP6	492	3e-117	167	95.3488	98.2036	Homeodomain-containing transcription factor	Tubulinosema ratisbonensis TaxID 291195	-	-	GO:0003677]---[GO:0000981	DNA binding]---[DNA-binding transcription factor activity, RNA polymerase II-specific	GO:0005634	nucleus	-	-	GO:0003677	DNA binding	-	-	166	+	0
	CW_cluster-190.0	774	UniRef90_A0A437AM99	672	4e-110	236	86.8217	94.9153	Uncharacterized protein	Tubulinosema ratisbonensis TaxID 291195	-	-	-	-	GO:0016021	integral component of membrane	-	-	-	-	-	-	250	-	1
	CW_cluster-623.0	680	UniRef90_A0A437ANI2	660	1e-145	234	97.0588	94.0171	Brix domain-containing 1	Tubulinosema ratisbonensis TaxID 291195	-	-	-	-	-	-	-	-	-	-	-	-	221	+	2
	CW_cluster-45.0	254	UniRef90_A0A437AR45	252	5e-55	105	99.2126	80	Subunit AC19 of RNA polymerase	Tubulinosema ratisbonensis TaxID 291195	GO:0006351	transcription, DNA-templated	GO:0003899]---[GO:0046983	DNA-directed 5'-3' RNA polymerase activity]---[protein dimerization activity	-	-	GO:0006351	transcription, DNA-templated	GO:0046983	protein dimerization activity	-	-	84	-	1
	CW_cluster-574.0	673	UniRef90_A0A437ALK6	672	4e-160	240	99.8514	93.3333	Proteasome subunit alpha type	Tubulinosema ratisbonensis TaxID 291195	GO:0006511	ubiquitin-dependent protein catabolic process	-	-	GO:0005737]---[GO:0005634]---[GO:0019773	cytoplasm]---[nucleus]---[proteasome core complex, alpha-subunit complex	GO:0051603	proteolysis involved in cellular protein catabolic process	-	-	GO:0005839	proteasome core complex	224	-	0
	CW_cluster-2705.0	564	UniRef90_A0A437AP62	525	4e-115	569	93.0851	30.7557	Mitochondrial ABC transporter	Tubulinosema ratisbonensis TaxID 291195	-	-	GO:0005524]---[GO:0016887]---[GO:0042626	ATP binding]---[ATPase activity]---[ATPase-coupled transmembrane transporter activity	GO:0016021	integral component of membrane	-	-	GO:0005524	ATP binding	-	-	183	+	2
	CW_cluster-366.0	465	UniRef90_A0A437AQF1	378	3e-73	166	81.2903	78.3133	Rho-related GTP-binding protein	Tubulinosema ratisbonensis TaxID 291195	-	-	GO:0005525]---[GO:0003924	GTP binding]---[GTPase activity	-	-	-	-	GO:0003924]---[GO:0005525	GTPase activity]---[GTP binding	-	-	135	-	0
	CW_cluster-3583.0	955	UniRef90_A0A437AIW5	909	0	304	95.1832	99.6711	Psp1	Tubulinosema ratisbonensis TaxID 291195	-	-	-	-	-	-	-	-	-	-	-	-	303	-	2
	CW_cluster-1214.0	687	UniRef90_A0A437AKN2	684	2e-147	236	99.5633	96.6102	Spore wall protein 12	Tubulinosema ratisbonensis TaxID 291195	-	-	-	-	-	-	-	-	-	-	-	-	228	-	2
	CW_cluster-271.0	413	UniRef90_A0A437AH74	402	3e-70	369	97.3366	36.3144	Dynactin complex subunit	Tubulinosema ratisbonensis TaxID 291195	-	-	-	-	-	-	-	-	-	-	-	-	137	+	1
	CW_cluster-1823.0	1026	UniRef90_A0A437AII9	546	5e-120	190	53.2164	95.7895	Very-long-chain (3R)-3-hydroxyacyl-CoA dehydratase	Tubulinosema ratisbonensis TaxID 291195	GO:0006633	fatty acid biosynthetic process	GO:0102343]---[GO:0102344]---[GO:0102345]---[GO:0102158	3-hydroxy-arachidoyl-CoA dehydratase activity]---[3-hydroxy-behenoyl-CoA dehydratase activity]---[3-hydroxy-lignoceroyl-CoA dehydratase activity]---[very-long-chain 3-hydroxyacyl-CoA dehydratase activity	GO:0005789]---[GO:0016021	endoplasmic reticulum membrane]---[integral component of membrane	-	-	-	-	-	-	342	-	0
	CW_cluster-386.0	589	UniRef90_A0A437AP24	576	6e-132	202	97.7929	95.0495	ESF1 like protein	Tubulinosema ratisbonensis TaxID 291195	GO:0006364	rRNA processing	-	-	GO:0005730	nucleolus	-	-	-	-	-	-	192	-	1
	CW_cluster-684.0	667	UniRef90_A0A437AJ32	660	6e-127	221	98.9505	99.5475	Uncharacterized protein	Tubulinosema ratisbonensis TaxID 291195	-	-	-	-	GO:0016021	integral component of membrane	-	-	-	-	-	-	220	-	2
	CW_cluster-400.0	653	UniRef90_A0A437AN68	639	2e-152	220	97.856	96.8182	Superoxide dismutase	Tubulinosema ratisbonensis TaxID 291195	-	-	GO:0046872]---[GO:0004784	metal ion binding]---[superoxide dismutase activity	-	-	GO:0006801]---[GO:0055114	superoxide metabolic process]---[obsolete oxidation-reduction process	GO:0004784]---[GO:0046872	superoxide dismutase activity]---[metal ion binding	-	-	213	+	0
	CW_cluster-532.1	406	UniRef90_A0A437AMS7	345	3e-73	342	84.9754	33.6257	PCI domain-containing protein	Tubulinosema ratisbonensis TaxID 291195	-	-	-	-	-	-	-	-	-	-	-	-	129	+	0
	CW_cluster-252.0	326	UniRef90_A0A437ALF2	324	2e-67	359	99.3865	30.0836	Vacuolar-type H -ATPase	Tubulinosema ratisbonensis TaxID 291195	-	-	GO:0015078	proton transmembrane transporter activity	GO:0033179	proton-transporting V-type ATPase, V0 domain	-	-	-	-	-	-	108	-	1
	CW_cluster-1263.0	784	UniRef90_A0A437ALC5	783	1e-174	377	99.8724	69.2308	Chromatin assembly factor 1 P60 subunit	Tubulinosema ratisbonensis TaxID 291195	-	-	-	-	-	-	-	-	-	-	-	-	261	-	1
	CW_cluster-121.0	278	UniRef90_A0A437AJV1	147	1e-24	198	52.8777	24.7475	Uncharacterized protein	Tubulinosema ratisbonensis TaxID 291195	-	-	-	-	GO:0016021	integral component of membrane	-	-	-	-	-	-	92	+	2
	CW_cluster-584.0	444	UniRef90_A0A437AN99	417	5e-95	146	93.9189	95.2055	40S ribosomal S13	Tubulinosema ratisbonensis TaxID 291195	GO:0006412	translation	GO:0003735	structural constituent of ribosome	GO:0005840	ribosome	GO:0006412	translation	GO:0003735	structural constituent of ribosome	GO:0005840	ribosome	146	+	0
	CW_cluster-626.0	1072	UniRef90_A0A437AH95	1071	0	362	99.9067	98.6188	Serine/threonine protein kinase	Tubulinosema ratisbonensis TaxID 291195	-	-	GO:0004674	protein serine/threonine kinase activity	-	-	-	-	-	-	-	-	357	+	1
	CW_cluster-2060.0	659	UniRef90_A0A437AH97	402	1e-90	142	61.0015	94.3662	Nuclear cap-binding protein subunit 2	Tubulinosema ratisbonensis TaxID 291195	GO:0045292	mRNA cis splicing, via spliceosome	GO:0000339	RNA cap binding	GO:0005846]---[GO:0005634	nuclear cap binding complex]---[nucleus	-	-	GO:0003676	nucleic acid binding	-	-	158	+	0
	CW_cluster-742.0	646	UniRef90_A0A437AJE9	636	4e-83	281	98.452	75.4448	U3 small nucleolar RNA-associated 14 protein	Tubulinosema ratisbonensis TaxID 291195	GO:0006364	rRNA processing	-	-	GO:0005730]---[GO:0032040	nucleolus]---[small-subunit processome	-	-	-	-	-	-	214	-	0
	CW_cluster-398.0	823	UniRef90_A0A437AIG9	810	0	279	98.4204	96.7742	Inorganic diphosphatase	Tubulinosema ratisbonensis TaxID 291195	GO:0006796	phosphate-containing compound metabolic process	GO:0004427]---[GO:0000287	inorganic diphosphatase activity]---[magnesium ion binding	GO:0005737	cytoplasm	GO:0006796	phosphate-containing compound metabolic process	GO:0000287]---[GO:0004427	magnesium ion binding]---[inorganic diphosphatase activity	GO:0005737	cytoplasm	274	-	1
	CW_cluster-3312.0	673	UniRef90_A0A437AM57	672	1e-124	257	99.8514	87.5486	Uncharacterized protein	Tubulinosema ratisbonensis TaxID 291195	-	-	-	-	-	-	-	-	-	-	-	-	224	-	0
	CW_cluster-365.0	584	UniRef90_A0A437AJ74	378	8e-78	137	64.726	91.9708	Calmodulin	Tubulinosema ratisbonensis TaxID 291195	-	-	GO:0005509	calcium ion binding	-	-	-	-	-	-	-	-	134	+	1
	CW_cluster-3680.0	743	UniRef90_A0A437ANW3	546	9e-28	487	73.4859	37.577	Uncharacterized protein	Tubulinosema ratisbonensis TaxID 291195	-	-	-	-	-	-	-	-	-	-	-	-	225	+	2
	CW_cluster-3159.0	245	UniRef90_A0A437AM07	240	9e-51	88	97.9592	90.9091	60S ribosomal L37A	Tubulinosema ratisbonensis TaxID 291195	GO:0006412	translation	GO:0003735	structural constituent of ribosome	GO:0005840	ribosome	GO:0006412	translation	GO:0003735	structural constituent of ribosome	GO:0005840	ribosome	80	-	2
	CW_cluster-547.0	513	UniRef90_A0A437ALH0	513	4e-125	190	100	90	Eukaryotic translation initiation factor IF4E	Tubulinosema ratisbonensis TaxID 291195	-	-	GO:0003743	translation initiation factor activity	-	-	GO:0006413	translational initiation	GO:0003723]---[GO:0003743	RNA binding]---[translation initiation factor activity	-	-	171	-	0
	CW_cluster-3777.1	798	UniRef90_A0A437APZ5	786	1e-133	462	98.4962	56.71	DnaJ subfamily B member 6 isoform X2 like protein	Tubulinosema ratisbonensis TaxID 291195	-	-	-	-	-	-	-	-	-	-	-	-	265	-	2
	CW_cluster-3270.0	714	UniRef90_A0A437AKG6	549	1e-81	372	76.8908	49.1935	Uncharacterized protein (Fragment)	Tubulinosema ratisbonensis TaxID 291195	-	-	-	-	-	-	-	-	-	-	-	-	237	+	2
	CW_cluster-920.0	763	UniRef90_A0A437AIA7	762	0	273	99.8689	93.0403	DNA lyase endonuclease 4	Tubulinosema ratisbonensis TaxID 291195	GO:0006281	DNA repair	GO:0003677]---[GO:0004519]---[GO:0016829]---[GO:0008270	DNA binding]---[endonuclease activity]---[lyase activity]---[zinc ion binding	-	-	-	-	-	-	-	-	254	-	0
	CW_cluster-2830.0	387	UniRef90_A0A437AK53	384	2e-77	149	99.2248	85.906	RRM motif-containing protein	Tubulinosema ratisbonensis TaxID 291195	-	-	GO:0003723	RNA binding	-	-	-	-	-	-	-	-	128	+	1
	CW_cluster-415.0	593	UniRef90_A0A437AKX8	465	2e-29	167	78.4148	92.8144	Uncharacterized protein	Tubulinosema ratisbonensis TaxID 291195	-	-	-	-	-	-	-	-	-	-	-	-	197	+	2
	CW_cluster-537.0	830	UniRef90_A0A437AIS3	807	0	269	97.2289	100	Transport sec13	Tubulinosema ratisbonensis TaxID 291195	GO:0090114]---[GO:0051028]---[GO:1904263]---[GO:0015031	COPII-coated vesicle budding]---[mRNA transport]---[positive regulation of TORC1 signaling]---[protein transport	GO:0005198	structural molecule activity	GO:0030127]---[GO:0005643	COPII vesicle coat]---[nuclear pore	-	-	-	-	-	-	275	-	2
	CW_cluster-2403.0	525	UniRef90_A0A437AMJ5	453	2e-83	151	86.2857	100	Transmembrane adaptor Erv26	Tubulinosema ratisbonensis TaxID 291195	GO:0006888	endoplasmic reticulum to Golgi vesicle-mediated transport	GO:0097020	COPII receptor activity	GO:0005737]---[GO:0016021	cytoplasm]---[integral component of membrane	GO:0006888	endoplasmic reticulum to Golgi vesicle-mediated transport	GO:0097020	COPII receptor activity	GO:0016021	integral component of membrane	168	-	0
	CW_cluster-1532.0	424	UniRef90_A0A437ALT5	423	3e-99	156	99.7642	90.3846	Adf actin-binding protein	Tubulinosema ratisbonensis TaxID 291195	-	-	GO:0003779	actin binding	-	-	-	-	GO:0003779	actin binding	-	-	141	-	1
	CW_cluster-344.0	546	UniRef90_A0A437AHV0	537	7e-120	182	98.3516	98.3516	Uncharacterized protein	Tubulinosema ratisbonensis TaxID 291195	-	-	-	-	-	-	-	-	-	-	-	-	179	-	0
	CW_cluster-32.0	1029	UniRef90_A0A437AM17	978	0	359	95.0437	90.8078	Glycylpeptide N-tetradecanoyltransferase	Tubulinosema ratisbonensis TaxID 291195	GO:0006499	N-terminal protein myristoylation	GO:0004379]---[GO:0008080	glycylpeptide N-tetradecanoyltransferase activity]---[N-acetyltransferase activity	-	-	-	-	GO:0004379	glycylpeptide N-tetradecanoyltransferase activity	-	-	338	-	2
	CW_cluster-541.0	490	UniRef90_A0A437ANX1	432	2e-99	148	88.1633	97.2973	Histone H3	Tubulinosema ratisbonensis TaxID 291195	-	-	GO:0003677]---[GO:0046982	DNA binding]---[protein heterodimerization activity	GO:0000786]---[GO:0005634	nucleosome]---[nucleus	-	-	GO:0003677	DNA binding	-	-	163	+	0
	CW_cluster-2494.0	318	UniRef90_Q3YUZ8	270	3e-36	121	84.9057	74.3802	50S ribosomal protein L7/L12	Bacteria TaxID 2	GO:0006412	translation	GO:0003735	structural constituent of ribosome	GO:0005840	ribosome	GO:0006412	translation	GO:0003735	structural constituent of ribosome	-	-	105	+	2
	CW_cluster-405.0	896	UniRef90_A0A437AK69	894	0	332	99.7768	89.759	Wd40 domain-containing protein	Tubulinosema ratisbonensis TaxID 291195	-	-	-	-	-	-	-	-	-	-	-	-	298	-	0
	CW_cluster-283.0	333	UniRef90_A0A437AJ75	294	3e-64	108	88.2883	90.7407	Transcription initiation factor TFIID subunit	Tubulinosema ratisbonensis TaxID 291195	GO:0006352	DNA-templated transcription, initiation	GO:0003743	translation initiation factor activity	GO:0005634	nucleus	GO:0006352	DNA-templated transcription, initiation	-	-	GO:0005634	nucleus	111	-	0
	CW_cluster-1134.1	628	UniRef90_A0A437AKY8	624	7e-133	408	99.3631	50.9804	Nop56p-like nucleolar protein	Tubulinosema ratisbonensis TaxID 291195	-	-	-	-	-	-	-	-	-	-	-	-	208	-	2
	CW_cluster-666.0	1370	UniRef90_A0A437AHB3	1056	0	472	77.0803	74.5763	Putative E3 ubiquitin ligase	Tubulinosema ratisbonensis TaxID 291195	-	-	GO:0016874	ligase activity	-	-	-	-	-	-	-	-	373	-	2
	CW_cluster-3212.0	1017	UniRef90_A0A437AL85	552	3e-125	383	54.2773	48.0418	RNA binding domain-containing protein (Fragment)	Tubulinosema ratisbonensis TaxID 291195	-	-	GO:0003723	RNA binding	-	-	-	-	GO:0003676	nucleic acid binding	-	-	338	-	1
	CW_cluster-3852.14277	646	UniRef90_A0A437AJB3	642	3e-126	228	99.3808	93.8596	Ran GTPase activating protein	Tubulinosema ratisbonensis TaxID 291195	GO:0046907	intracellular transport	-	-	-	-	GO:0046907	intracellular transport	-	-	-	-	214	-	2
	CW_cluster-429.0	318	UniRef90_A0A437AJE3	315	3e-41	122	99.0566	86.0656	Uncharacterized protein	Tubulinosema ratisbonensis TaxID 291195	-	-	-	-	-	-	-	-	-	-	-	-	105	+	2
	CW_cluster-1463.0	936	UniRef90_A0A437AIM5	879	0	919	93.9103	31.8825	Nuclear pore complex protein	Tubulinosema ratisbonensis TaxID 291195	-	-	GO:0017056	structural constituent of nuclear pore	GO:0005643	nuclear pore	-	-	-	-	-	-	293	-	0
	CW_cluster-466.0	482	UniRef90_A0A437AQ66	333	2e-77	163	69.0871	68.0982	Eukaryotic translation initiation factor 5A	Tubulinosema ratisbonensis TaxID 291195	GO:0045901]---[GO:0045905	positive regulation of translational elongation]---[positive regulation of translational termination	GO:0043022]---[GO:0003746]---[GO:0003743	ribosome binding]---[translation elongation factor activity]---[translation initiation factor activity	-	-	-	-	-	-	-	-	128	+	0
	CW_cluster-2721.0	645	UniRef90_A0A437AHC1	615	4e-142	213	95.3488	96.2441	60S ribosomal protein L10A	Tubulinosema ratisbonensis TaxID 291195	GO:0006412	translation	GO:0003723]---[GO:0003735	RNA binding]---[structural constituent of ribosome	GO:0015934	large ribosomal subunit	-	-	-	-	-	-	214	-	1
	CW_cluster-3852.4308	403	UniRef90_A0A0K9Q7S3	264	1e-41	90	65.5087	97.7778	Uncharacterized protein (Fragment)	Spinacia oleracea TaxID 3562	-	-	-	-	-	-	-	-	-	-	-	-	97	-	2
	CW_cluster-3852.12460	261	UniRef90_A0A0K2YMI1	168	1e-30	57	64.3678	98.2456	Uncharacterized protein	Rhodococcus sp. RD6.2 TaxID 260936	-	-	-	-	-	-	-	-	-	-	-	-	60	-	0
	CW_cluster-286.0	439	UniRef90_A0A437APD8	435	4e-57	167	99.0888	86.2275	Thioredoxin reductase	Tubulinosema ratisbonensis TaxID 291195	-	-	-	-	-	-	-	-	-	-	-	-	145	-	2
	CW_cluster-3855.0	1498	UniRef90_A0A437AIC2	1497	0	520	99.9332	95.9615	T-complex protein 1 subunit gamma	Tubulinosema ratisbonensis TaxID 291195	GO:0006457	protein folding	GO:0005524]---[GO:0016887]---[GO:0051082	ATP binding]---[ATPase activity]---[unfolded protein binding	GO:0005737	cytoplasm	-	-	GO:0005524	ATP binding	-	-	499	-	0
	CW_cluster-3348.0	417	UniRef90_A0A437AMH6	276	2e-55	102	66.1871	90.1961	Replication A subunit RPA3	Tubulinosema ratisbonensis TaxID 291195	-	-	-	-	-	-	-	-	-	-	-	-	107	+	2
	CW_cluster-222.0	581	UniRef90_A0A437ALH9	537	6e-120	223	92.4269	80.2691	Uncharacterized protein	Tubulinosema ratisbonensis TaxID 291195	-	-	-	-	-	-	-	-	-	-	-	-	193	+	2
	CW_cluster-3787.0	517	UniRef90_A0A437APD3	510	4e-98	178	98.646	95.5056	Uncharacterized protein	Tubulinosema ratisbonensis TaxID 291195	-	-	-	-	-	-	-	-	-	-	-	-	172	-	0
	CW_cluster-699.0	1495	UniRef90_A0A437ANS9	1419	0	493	94.9164	95.9432	Disulfide isomerase	Tubulinosema ratisbonensis TaxID 291195	-	-	GO:0016853	isomerase activity	GO:0016021	integral component of membrane	-	-	-	-	-	-	482	+	2
	CW_cluster-3852.4955	305	UniRef90_A0A167TPS7	120	2e-15	50	39.3443	80	Uncharacterized protein (Fragment)	Fibularhizoctonia sp. CBS 109695 TaxID 436010	-	-	-	-	-	-	-	-	-	-	-	-	74	-	2
	CW_cluster-3358.0	606	UniRef90_A0A437AID6	546	3e-112	523	90.099	34.7992	SWIM-type domain-containing protein	Tubulinosema ratisbonensis TaxID 291195	-	-	GO:0008270	zinc ion binding	-	-	-	-	-	-	-	-	201	-	2
	CW_cluster-715.0	444	UniRef90_A0A437AP66	420	6e-96	140	94.5946	100	Histone superfamily protein	Tubulinosema ratisbonensis TaxID 291195	-	-	GO:0003677]---[GO:0046982	DNA binding]---[protein heterodimerization activity	GO:0000786	nucleosome	-	-	-	-	-	-	147	+	0
	CW_cluster-3904.0	1811	UniRef90_A0A437AN31	942	0	539	52.0155	58.256	Ribosomal RNA large subunit methyltransferase	Tubulinosema ratisbonensis TaxID 291195	GO:0001510	RNA methylation	GO:0008168	methyltransferase activity	-	-	GO:0032259	methylation	GO:0008168	methyltransferase activity	-	-	366	-	0
	CW_cluster-3852.14480	473	UniRef90_A0A437AIM0	468	8e-110	175	98.9429	89.1429	Calponin domain-containing like protein	Tubulinosema ratisbonensis TaxID 291195	-	-	-	-	-	-	-	-	GO:0005515	protein binding	-	-	157	+	1
	CW_cluster-1167.0	607	UniRef90_A0A437AL47	429	2e-89	258	70.6755	55.4264	Cdc73-like RNA polymerase II accessory factor	Tubulinosema ratisbonensis TaxID 291195	GO:0016570]---[GO:0006368	histone modification]---[transcription elongation from RNA polymerase II promoter	-	-	GO:0016593	Cdc73/Paf1 complex	-	-	-	-	-	-	146	-	2
	CW_cluster-3268.1	568	UniRef90_A0A075CFY8	564	2e-52	223	99.2958	84.3049	ATP synthase subunit a	Rhizoglyphinae TaxID 474068	GO:0015986	ATP synthesis coupled proton transport	GO:0015078	proton transmembrane transporter activity	GO:0016021]---[GO:0005743]---[GO:0045263	integral component of membrane]---[mitochondrial inner membrane]---[proton-transporting ATP synthase complex, coupling factor F(o)	GO:0015986	ATP synthesis coupled proton transport	GO:0015078	proton transmembrane transporter activity	GO:0045263	proton-transporting ATP synthase complex, coupling factor F(o)	165	-	2
	CW_cluster-3852.13943	2494	UniRef90_A0A437AIG7	1038	7e-179	713	41.6199	48.3871	V-type proton ATPase subunit a	Tubulinosema ratisbonensis TaxID 291195	-	-	GO:0015078	proton transmembrane transporter activity	GO:0016021]---[GO:0033179	integral component of membrane]---[proton-transporting V-type ATPase, V0 domain	-	-	-	-	-	-	554	+	1
	CW_cluster-383.0	370	UniRef90_A0A059EM44	351	4e-58	124	94.8649	95.1613	CBFD_NFYB_HMF domain-containing protein	Tubulinosematidae TaxID 307623	-	-	GO:0001228]---[GO:0046982	DNA-binding transcription activator activity, RNA polymerase II-specific]---[protein heterodimerization activity	GO:0016602	CCAAT-binding factor complex	-	-	-	-	-	-	121	+	2
	CW_cluster-3852.12621	2725	UniRef90_A0A0L7KI58	213	6e-07	638	7.81651	11.1285	Uncharacterized protein	Plasmodium falciparum TaxID 5833	-	-	-	-	-	-	-	-	-	-	-	-	125	+	2
	CW_cluster-933.0	629	UniRef90_A0A437AI83	627	6e-145	567	99.682	36.8607	Arginyl-tRNA synthetase	Tubulinosema ratisbonensis TaxID 291195	GO:0006420	arginyl-tRNA aminoacylation	GO:0004814]---[GO:0005524	arginine-tRNA ligase activity]---[ATP binding	-	-	-	-	-	-	-	-	209	-	0
	CW_cluster-1411.0	589	UniRef90_A0A437AJS0	588	6e-124	256	99.8302	76.5625	rRNA adenine N(6)-methyltransferase	Tubulinosema ratisbonensis TaxID 291195	-	-	GO:0052909]---[GO:0003723	18S rRNA (adenine(1779)-N(6)/adenine(1780)-N(6))-dimethyltransferase activity]---[RNA binding	-	-	-	-	GO:0008168	methyltransferase activity	-	-	196	-	0
	CW_cluster-1247.0	552	UniRef90_A0A437AN64	552	8e-93	207	100	88.8889	Uncharacterized protein	Tubulinosema ratisbonensis TaxID 291195	-	-	-	-	-	-	-	-	-	-	-	-	184	-	0
	CW_cluster-3852.4965	488	UniRef90_A0A2T5LKL1	273	3e-52	148	55.9426	61.4865	Uncharacterized protein	Aspergillus ochraceoroseus IBT 24754 TaxID 1392256	-	-	-	-	-	-	-	-	-	-	-	-	98	-	1
	CW_cluster-3852.4962	574	UniRef90_G3Y743	336	7e-71	113	58.5366	99.115	Uncharacterized protein	Aspergillus TaxID 5052	-	-	-	-	-	-	-	-	-	-	-	-	109	-	1
	CW_cluster-3852.4964	536	UniRef90_A0A5N6NFM9	249	2e-47	116	46.4552	71.5517	Uncharacterized protein	Mikania micrantha TaxID 192012	-	-	-	-	-	-	-	-	-	-	-	-	68	-	0
	CW_cluster-1564.0	688	UniRef90_A0A437APT6	687	9e-143	939	99.8547	24.3876	Superfamily II RNA helicase	Tubulinosema ratisbonensis TaxID 291195	GO:0006401	RNA catabolic process	GO:0005524]---[GO:0003723]---[GO:0003724	ATP binding]---[RNA binding]---[RNA helicase activity	-	-	-	-	GO:0003676]---[GO:0005524	nucleic acid binding]---[ATP binding	-	-	229	-	0
	CW_cluster-441.0	504	UniRef90_A0A437AJK3	501	6e-119	175	99.4048	95.4286	GATA Zn-finger-containing transcription factor	Tubulinosema ratisbonensis TaxID 291195	GO:0006357	regulation of transcription by RNA polymerase II	GO:0003700]---[GO:0043565]---[GO:0008270	DNA-binding transcription factor activity]---[sequence-specific DNA binding]---[zinc ion binding	GO:0005634	nucleus	GO:0006355	regulation of transcription, DNA-templated	GO:0008270]---[GO:0043565	zinc ion binding]---[sequence-specific DNA binding	-	-	148	+	0
	CW_cluster-310.0	620	UniRef90_A0A437AN45	564	1e-129	556	90.9677	33.8129	Alpha-trehalose-phosphate synthase	Tubulinosema ratisbonensis TaxID 291195	GO:0005992	trehalose biosynthetic process	GO:0003824	catalytic activity	-	-	GO:0005992	trehalose biosynthetic process	GO:0003824	catalytic activity	-	-	205	-	2
	CW_cluster-1053.0	710	UniRef90_A0A437AIC5	708	3e-150	255	99.7183	92.549	Uncharacterized protein	Tubulinosema ratisbonensis TaxID 291195	-	-	-	-	GO:0016021	integral component of membrane	-	-	-	-	-	-	236	-	1
	CW_cluster-3852.7699	280	UniRef90_UPI0010FAF672	279	3e-39	301	99.6429	25.5814	uncharacterized protein LOC114915611	Cajanus cajan TaxID 3821	-	-	-	-	-	-	-	-	-	-	-	-	64	-	0
	CW_cluster-3852.4956	389	UniRef90_G7E0L8	291	3e-16	308	74.8072	27.9221	Uncharacterized protein	Mixia osmundae (strain CBS 9802 / IAM 14324 / JCM 22182 / KY 12970) TaxID 764103	-	-	-	-	-	-	-	-	-	-	-	-	70	-	0
	CW_cluster-884.0	779	UniRef90_A0A437AKH7	777	3e-145	579	99.7433	44.7323	Molecular chaperone	Tubulinosema ratisbonensis TaxID 291195	-	-	GO:0005524]---[GO:0016887	ATP binding]---[ATPase activity	-	-	-	-	-	-	-	-	259	-	1
	CW_cluster-1574.0	1136	UniRef90_A0A437AH52	1134	0	395	99.8239	95.6962	Phosphotransferase	Tubulinosema ratisbonensis TaxID 291195	GO:0001678]---[GO:0006096	cellular glucose homeostasis]---[glycolytic process	GO:0005524]---[GO:0005536]---[GO:0004396	ATP binding]---[glucose binding]---[hexokinase activity	-	-	GO:0005975	carbohydrate metabolic process	GO:0005524]---[GO:0016773	ATP binding]---[phosphotransferase activity, alcohol group as acceptor	-	-	378	-	1
	CW_cluster-506.0	631	UniRef90_A0A437APA6	627	6e-141	220	99.3661	95	Leucine repeat-rich protein	Tubulinosema ratisbonensis TaxID 291195	-	-	-	-	-	-	-	-	-	-	-	-	209	+	2
	CW_cluster-3852.13676	707	UniRef90_A0A6A5KRE4	204	4e-27	248	28.8543	27.4194	Uncharacterized protein	Lupinus albus TaxID 3870	-	-	-	-	-	-	-	-	-	-	-	-	101	-	1
	CW_cluster-2466.0	1041	UniRef90_A0A437AJD3	1038	0	1022	99.7118	33.8552	Phospholipid-transporting ATPase	Tubulinosema ratisbonensis TaxID 291195	GO:0015914	phospholipid transport	GO:0005524]---[GO:0140326]---[GO:0000287	ATP binding]---[ATPase-coupled intramembrane lipid transporter activity]---[magnesium ion binding	GO:0016021	integral component of membrane	-	-	-	-	-	-	346	+	1
	CW_cluster-86.0	531	UniRef90_A0A251VH16	417	5e-82	139	78.5311	100	Putative ADF/Cofilin/Destrin ADF-H/Gelsolin-like domain protein	Helianthus annuus TaxID 4232	GO:0030042	actin filament depolymerization	GO:0051015	actin filament binding	GO:0015629]---[GO:0005737	actin cytoskeleton]---[cytoplasm	-	-	GO:0003779	actin binding	-	-	154	-	0
	CW_cluster-120.0	469	UniRef90_A0A437AKT3	468	1e-92	180	99.7868	86.6667	Uncharacterized protein	Tubulinosema ratisbonensis TaxID 291195	GO:0000070	mitotic sister chromatid segregation	-	-	GO:0000776	kinetochore	-	-	-	-	-	-	156	-	1
	CW_cluster-348.0	370	UniRef90_A0A437APD4	81	5e-07	134	21.8919	20.1493	Uncharacterized protein	Tubulinosema ratisbonensis TaxID 291195	-	-	-	-	-	-	-	-	-	-	-	-	123	+	0
	CW_cluster-425.0	753	UniRef90_A0A132A3L2	123	1e-15	73	16.3347	56.1644	Uncharacterized protein	Psoroptidia TaxID 223472	-	-	-	-	-	-	-	-	-	-	-	-	114	+	1
	CW_cluster-3852.113	501	UniRef90_A0A437APN1	450	1e-95	461	89.8204	32.538	Uncharacterized protein	Tubulinosema ratisbonensis TaxID 291195	-	-	-	-	-	-	-	-	-	-	-	-	167	+	0
	CW_cluster-753.0	471	UniRef90_A0A437AM91	468	7e-102	171	99.3631	90.6433	DUF5094 domain-containing protein	Tubulinosema ratisbonensis TaxID 291195	-	-	-	-	-	-	-	-	-	-	-	-	156	-	2
	CW_cluster-2025.0	1939	UniRef90_UPI0010A2BBA8	1803	0	605	92.9861	100	putative pectinesterase/pectinesterase inhibitor 28	Prosopis alba TaxID 207710	GO:0042545]---[GO:0045490	cell wall modification]---[pectin catabolic process	GO:0045330]---[GO:0030599]---[GO:0046910	aspartyl esterase activity]---[pectinesterase activity]---[pectinesterase inhibitor activity	GO:0016021	integral component of membrane	GO:0042545	cell wall modification	GO:0030599	pectinesterase activity	-	-	640	-	0
	CW_cluster-558.0	707	UniRef90_A0A437AJK2	684	2e-131	785	96.7468	29.0446	Chromatin-remodeling ATPase INO80	Tubulinosema ratisbonensis TaxID 291195	GO:0043044]---[GO:0006281]---[GO:0006351	ATP-dependent chromatin remodeling]---[DNA repair]---[transcription, DNA-templated	GO:0005524]---[GO:0003677]---[GO:0070615	ATP binding]---[DNA binding]---[nucleosome-dependent ATPase activity	GO:0031011	Ino80 complex	-	-	-	-	-	-	228	-	0
	CW_cluster-146.0	419	UniRef90_A0A437APM1	414	2e-95	149	98.8067	92.6174	Ubiquitin-40S ribosomal S27a	Tubulinosema ratisbonensis TaxID 291195	GO:0006412	translation	GO:0046872]---[GO:0003735	metal ion binding]---[structural constituent of ribosome	GO:0005840	ribosome	GO:0006412	translation	GO:0005515]---[GO:0003735	protein binding]---[structural constituent of ribosome	GO:0005840	ribosome	139	-	1
	CW_cluster-3359.0	670	UniRef90_A0A437AHM2	669	3e-153	238	99.8507	93.6975	Uncharacterized protein	Tubulinosema ratisbonensis TaxID 291195	-	-	-	-	-	-	-	-	-	-	-	-	223	-	0
	CW_cluster-538.0	675	UniRef90_A0A437AK23	669	3e-140	246	99.1111	90.6504	DNA-directed RNA polymerase II subunit RPB3	Tubulinosema ratisbonensis TaxID 291195	GO:0006351	transcription, DNA-templated	GO:0003677]---[GO:0003899]---[GO:0046983	DNA binding]---[DNA-directed 5'-3' RNA polymerase activity]---[protein dimerization activity	-	-	GO:0006351	transcription, DNA-templated	GO:0003899]---[GO:0046983	DNA-directed 5'-3' RNA polymerase activity]---[protein dimerization activity	-	-	225	+	0
	CW_cluster-408.0	840	UniRef90_A0A437ALH1	807	0	277	96.0714	97.1119	Serine threonine kinase	Tubulinosema ratisbonensis TaxID 291195	-	-	GO:0005524]---[GO:0004674	ATP binding]---[protein serine/threonine kinase activity	-	-	-	-	-	-	-	-	279	-	2
	CW_cluster-2766.1	986	UniRef90_A0A437AKD3	984	0	1209	99.7972	27.1299	DNA topoisomerase 2	Tubulinosema ratisbonensis TaxID 291195	GO:0006265	DNA topological change	GO:0005524]---[GO:0003677]---[GO:0003918]---[GO:0046872	ATP binding]---[DNA binding]---[DNA topoisomerase type II (double strand cut, ATP-hydrolyzing) activity]---[metal ion binding	-	-	GO:0006265	DNA topological change	GO:0003677]---[GO:0003918]---[GO:0005524	DNA binding]---[DNA topoisomerase type II (double strand cut, ATP-hydrolyzing) activity]---[ATP binding	-	-	328	+	1
	CW_cluster-3777.0	597	UniRef90_A0A437APZ5	573	2e-128	462	95.9799	41.342	DnaJ subfamily B member 6 isoform X2 like protein	Tubulinosema ratisbonensis TaxID 291195	-	-	-	-	-	-	-	-	-	-	-	-	194	+	1
	CW_cluster-834.0	656	UniRef90_A0A437AKJ7	654	1e-156	349	99.6951	62.4642	Histone deacetylase	Tubulinosema ratisbonensis TaxID 291195	-	-	GO:0046872]---[GO:0032041	metal ion binding]---[NAD-dependent histone deacetylase activity (H3-K14 specific)	-	-	-	-	-	-	-	-	218	-	1
	CW_cluster-846.0	348	UniRef90_A0A437AP42	300	2e-58	292	86.2069	34.2466	CDT1 domain-containing protein	Tubulinosema ratisbonensis TaxID 291195	-	-	-	-	-	-	-	-	-	-	-	-	115	+	2
	CW_cluster-834.1	287	UniRef90_A0A437AKJ7	267	6e-56	349	93.0314	25.5014	Histone deacetylase	Tubulinosema ratisbonensis TaxID 291195	-	-	GO:0046872]---[GO:0032041	metal ion binding]---[NAD-dependent histone deacetylase activity (H3-K14 specific)	-	-	-	-	-	-	-	-	95	-	2
	CW_cluster-621.0	409	UniRef90_A0A437AHL5	408	3e-97	214	99.7555	63.5514	Uncharacterized protein	Tubulinosema ratisbonensis TaxID 291195	-	-	-	-	GO:0016021	integral component of membrane	-	-	-	-	-	-	136	+	0
	CW_cluster-48.0	696	UniRef90_A0A437AIQ1	687	2e-163	237	98.7069	96.6245	Proteasome subunit alpha type	Tubulinosema ratisbonensis TaxID 291195	GO:0006511	ubiquitin-dependent protein catabolic process	-	-	GO:0005737]---[GO:0005634]---[GO:0019773	cytoplasm]---[nucleus]---[proteasome core complex, alpha-subunit complex	GO:0051603]---[GO:0006511	proteolysis involved in cellular protein catabolic process]---[ubiquitin-dependent protein catabolic process	-	-	GO:0005839]---[GO:0019773	proteasome core complex]---[proteasome core complex, alpha-subunit complex	229	-	1
	CW_cluster-1118.1	866	UniRef90_A0A437AMY2	864	0	619	99.7691	46.5267	Long-chain acyl-synthetase	Tubulinosema ratisbonensis TaxID 291195	-	-	-	-	-	-	-	-	-	-	-	-	288	-	1
	CW_cluster-513.0	625	UniRef90_A0A437AJH2	621	1e-148	215	99.36	96.2791	MADS domain-containing protein	Tubulinosema ratisbonensis TaxID 291195	-	-	GO:0003677]---[GO:0046983	DNA binding]---[protein dimerization activity	GO:0005634	nucleus	-	-	GO:0003677]---[GO:0046983	DNA binding]---[protein dimerization activity	-	-	207	+	2
	CW_cluster-1802.0	427	UniRef90_A0A437AKY3	426	2e-93	176	99.7658	80.6818	Uncharacterized protein	Tubulinosema ratisbonensis TaxID 291195	-	-	-	-	-	-	-	-	-	-	-	-	142	-	1
	CW_cluster-3131.0	607	UniRef90_A0A059EZZ1	414	1e-42	146	68.2043	94.5205	N-acetyltransferase domain-containing protein	Anncaliia algerae PRA339 TaxID 1288291	-	-	GO:0008080	N-acetyltransferase activity	-	-	-	-	GO:0008080	N-acetyltransferase activity	-	-	139	+	2
	CW_cluster-403.0	372	UniRef90_A0A437AIE2	369	2e-64	133	99.1935	92.4812	Uncharacterized protein (Fragment)	Tubulinosema ratisbonensis TaxID 291195	-	-	-	-	-	-	-	-	-	-	-	-	123	-	1
	CW_cluster-2962.0	524	UniRef90_A0A437AIL1	522	3e-112	1002	99.6183	17.3653	Cation-transporting atpase (Fragment)	Tubulinosema ratisbonensis TaxID 291195	-	-	GO:0003677]---[GO:0004518]---[GO:0000166	DNA binding]---[nuclease activity]---[nucleotide binding	GO:0016021	integral component of membrane	-	-	-	-	-	-	174	+	2
	CW_cluster-469.1	1156	UniRef90_A0A437APS9	1128	0	730	97.5779	51.5068	Trehalose-6-phosphate phosphatase	Tubulinosema ratisbonensis TaxID 291195	GO:0005992	trehalose biosynthetic process	GO:0003824	catalytic activity	-	-	GO:0005992	trehalose biosynthetic process	GO:0003824	catalytic activity	-	-	376	-	2
	CW_cluster-389.0	706	UniRef90_A0A437AL27	702	3e-138	356	99.4334	65.7303	Uncharacterized protein	Tubulinosema ratisbonensis TaxID 291195	-	-	-	-	-	-	-	-	-	-	-	-	234	+	2
	CW_cluster-3852.12190	694	UniRef90_A0A437AP77	675	7e-165	225	97.2622	100	20S proteasome subunit alpha	Tubulinosema ratisbonensis TaxID 291195	GO:0051603	proteolysis involved in cellular protein catabolic process	-	-	GO:0005634]---[GO:0019773	nucleus]---[proteasome core complex, alpha-subunit complex	GO:0051603	proteolysis involved in cellular protein catabolic process	-	-	GO:0005839	proteasome core complex	227	+	0
	CW_cluster-527.0	2352	UniRef90_A0A437AL18	2280	0	886	96.9388	85.7788	Uncharacterized protein	Tubulinosema ratisbonensis TaxID 291195	-	-	-	-	-	-	-	-	-	-	-	-	777	-	2
	CW_cluster-2465.0	625	UniRef90_A0A437ALV8	462	9e-76	158	73.92	97.4684	High mobility HMG1 High mobility superfamily protein	Tubulinosema ratisbonensis TaxID 291195	-	-	GO:0003677	DNA binding	GO:0005634	nucleus	-	-	-	-	-	-	162	+	1
	CW_cluster-812.0	1116	UniRef90_A0A437AHQ4	1101	0	367	98.6559	100	Uncharacterized protein	Tubulinosema ratisbonensis TaxID 291195	-	-	-	-	-	-	-	-	-	-	-	-	368	-	2
	CW_cluster-279.0	835	UniRef90_A0A437AHD0	834	1e-180	634	99.8802	44.0063	Beta transducin	Tubulinosema ratisbonensis TaxID 291195	-	-	-	-	-	-	-	-	-	-	-	-	278	+	1
	CW_cluster-303.0	292	UniRef90_A0A437AM03	288	1e-62	108	98.6301	88.8889	60S ribosomal L34	Tubulinosema ratisbonensis TaxID 291195	GO:0006412	translation	GO:0003735	structural constituent of ribosome	GO:0005840	ribosome	GO:0006412	translation	GO:0003735	structural constituent of ribosome	GO:0005840	ribosome	96	-	2
	CW_cluster-635.0	395	UniRef90_A0A437AND1	393	2e-87	164	99.4937	79.878	Coatomer subunit zeta	Tubulinosema ratisbonensis TaxID 291195	GO:0015031]---[GO:0006890	protein transport]---[retrograde vesicle-mediated transport, Golgi to endoplasmic reticulum	-	-	GO:0030126]---[GO:0000139	COPI vesicle coat]---[Golgi membrane	-	-	-	-	-	-	131	-	2
	CW_cluster-3852.4365	323	UniRef90_A0A284SDB7	321	9e-19	117	99.3808	64.9573	Related to Identified by gene-trapping microarray-based expression analysis	Armillaria ostoyae TaxID 47428	-	-	-	-	-	-	-	-	-	-	-	-	64	-	0
	CW_cluster-3580.1	348	UniRef90_A0A437ANP1	249	3e-47	275	71.5517	30.1818	Uncharacterized protein	Tubulinosema ratisbonensis TaxID 291195	-	-	-	-	-	-	-	-	-	-	-	-	111	+	1
	CW_cluster-482.0	1241	UniRef90_A0A437AM41	1236	0	419	99.5971	98.3294	WD40 YVTN repeat-like dimerization motif protein	Tubulinosema ratisbonensis TaxID 291195	-	-	-	-	-	-	-	-	-	-	-	-	413	+	1
	CW_cluster-2945.0	1002	UniRef90_A0A437ANM4	834	0	829	83.2335	33.5344	Karyopherin beta	Tubulinosema ratisbonensis TaxID 291195	GO:0006606	protein import into nucleus	GO:0031267	small GTPase binding	GO:0005737	cytoplasm	-	-	-	-	-	-	278	+	0
	CW_cluster-374.0	305	UniRef90_A0A437AQ69	303	5e-52	116	99.3443	87.069	Transcription elongation factor SPT4	Tubulinosema ratisbonensis TaxID 291195	GO:0032786	positive regulation of DNA-templated transcription, elongation	GO:0003746]---[GO:0008270	translation elongation factor activity]---[zinc ion binding	GO:0000775]---[GO:0005634	chromosome, centromeric region]---[nucleus	-	-	-	-	-	-	101	+	0
	CW_cluster-3268.0	836	UniRef90_A0A5J6VD92	777	8e-85	260	92.9426	99.6154	Cytochrome c oxidase subunit 3	Histiostomatidae sp. XFX TaxID 2652661	GO:0019646	aerobic electron transport chain	GO:0004129	cytochrome-c oxidase activity	GO:0016021]---[GO:0005739	integral component of membrane]---[mitochondrion	-	-	GO:0015002	heme-copper terminal oxidase activity	GO:0016020	membrane	93	-	1
	CW_cluster-507.0	664	UniRef90_A0A437AL05	660	4e-158	235	99.3976	93.617	Proteasome alpha subunit c6	Tubulinosema ratisbonensis TaxID 291195	GO:0051603	proteolysis involved in cellular protein catabolic process	-	-	GO:0005839	proteasome core complex	GO:0051603	proteolysis involved in cellular protein catabolic process	-	-	GO:0005839	proteasome core complex	220	+	2
	CW_cluster-3852.6997	2738	UniRef90_R7SCX3	156	2e-07	108	5.69759	48.1481	Uncharacterized protein (Fragment)	Tremella mesenterica (strain ATCC 24925 / CBS 8224 / DSM 1558 / NBRC 9311 / NRRL Y-6157 / RJB 2259-6) TaxID 578456	-	-	-	-	-	-	-	-	-	-	-	-	117	+	0
	CW_cluster-3852.1876	586	UniRef90_A0A2U1NJ12	435	2e-66	149	74.2321	95.9732	EF hand calcium-binding protein family	Artemisia annua TaxID 35608	-	-	GO:0005509	calcium ion binding	-	-	-	-	GO:0005509	calcium ion binding	-	-	162	+	1
	CW_cluster-1039.0	595	UniRef90_A0A6P6XRR4	447	2e-30	157	75.1261	96.1783	alpha-crystallin A chain-like	Dermatophagoides pteronyssinus TaxID 6956	-	-	-	-	-	-	-	-	-	-	-	-	153	+	0
	CW_cluster-3848.0	574	UniRef90_A0A437AI62	570	3e-120	628	99.3031	30.2548	Uncharacterized protein	Tubulinosema ratisbonensis TaxID 291195	-	-	-	-	-	-	-	-	-	-	-	-	190	+	2
	CW_cluster-640.0	473	UniRef90_A0A437AQF3	402	7e-80	163	84.9894	82.2086	60S ribosomal L13-like	Tubulinosema ratisbonensis TaxID 291195	GO:0006412	translation	GO:0003735	structural constituent of ribosome	GO:0005840	ribosome	GO:0006412	translation	GO:0003735	structural constituent of ribosome	GO:0005840	ribosome	157	+	1
	CW_cluster-900.2	387	UniRef90_UPI0018A6C83C	312	1e-22	175	80.6202	59.4286	hypothetical protein	Burkholderia pseudomallei TaxID 28450	-	-	-	-	-	-	-	-	-	-	-	-	94	+	0
	CW_cluster-302.0	1225	UniRef90_A0A437ALG2	1083	0	370	88.4082	97.5676	Concanavalin A-like lectin glucanase	Tubulinosema ratisbonensis TaxID 291195	-	-	GO:0030246	carbohydrate binding	GO:0016021	integral component of membrane	-	-	-	-	-	-	372	-	1
	CW_cluster-1526.0	588	UniRef90_A0A437ANT1	585	9e-131	387	99.4898	50.3876	60S ribosomal export protein NMD3	Tubulinosema ratisbonensis TaxID 291195	GO:0015031	protein transport	GO:0043023	ribosomal large subunit binding	GO:0005737]---[GO:0005634	cytoplasm]---[nucleus	-	-	-	-	-	-	195	+	1
	CW_cluster-397.0	230	UniRef90_A0A437AMT6	228	6e-26	128	99.1304	59.375	Uncharacterized protein	Tubulinosema ratisbonensis TaxID 291195	-	-	-	-	-	-	-	-	-	-	-	-	76	+	2
	CW_cluster-277.0	1083	UniRef90_A0A437AQ56	1080	5e-178	376	99.723	95.7447	Laminin subunit beta-4	Tubulinosema ratisbonensis TaxID 291195	-	-	-	-	GO:0005737	cytoplasm	-	-	-	-	-	-	360	-	1
	CW_cluster-3849.0	367	UniRef90_A0A437AHW9	366	2e-76	297	99.7275	41.0774	Uncharacterized protein	Tubulinosema ratisbonensis TaxID 291195	-	-	-	-	GO:0016021	integral component of membrane	-	-	-	-	-	-	122	-	1
	CW_cluster-471.0	311	UniRef90_A0A437AM77	309	1e-66	126	99.3569	81.746	60S ribosomal protein L27	Tubulinosema ratisbonensis TaxID 291195	GO:0006412	translation	GO:0003735	structural constituent of ribosome	GO:0005840	ribosome	-	-	-	-	-	-	103	+	1
	CW_cluster-617.0	371	UniRef90_A0A437ALC1	324	1e-73	148	87.3315	72.973	60S ribosomal l27a	Tubulinosema ratisbonensis TaxID 291195	GO:0006412	translation	GO:0003735	structural constituent of ribosome	GO:0015934	large ribosomal subunit	-	-	-	-	-	-	123	-	2
	CW_cluster-744.0	208	UniRef90_A0A437AHX2	207	1e-36	464	99.5192	14.8707	Trafficking protein particle complex subunit 11 (Fragment)	Tubulinosema ratisbonensis TaxID 291195	-	-	-	-	GO:0016021	integral component of membrane	-	-	-	-	-	-	69	+	0
	CW_cluster-126.0	254	UniRef90_A0A437AQI9	252	7e-52	207	99.2126	40.5797	V-type F subunit	Tubulinosema ratisbonensis TaxID 291195	GO:0034220	ion transmembrane transport	-	-	-	-	GO:0034220	ion transmembrane transport	-	-	-	-	84	+	2
	CW_cluster-529.0	302	UniRef90_A0A437AQ55	300	4e-60	324	99.3377	30.8642	RNA-binding region RNP-1 domain-containing protein	Tubulinosema ratisbonensis TaxID 291195	-	-	GO:0003723	RNA binding	-	-	-	-	-	-	-	-	100	-	1
	CW_cluster-36.0	763	UniRef90_A0A437AJV3	762	1e-161	275	99.8689	92.3636	Farnesyl pyrophosphate synthetase	Tubulinosema ratisbonensis TaxID 291195	GO:0008299	isoprenoid biosynthetic process	GO:0004161]---[GO:0004337	dimethylallyltranstransferase activity]---[geranyltranstransferase activity	-	-	GO:0008299	isoprenoid biosynthetic process	-	-	-	-	254	-	1
	CW_cluster-3852.708	3644	UniRef90_A0A437ANA3	3642	0	1528	99.9451	79.4503	E3 ubiquitin ligase like protein	Tubulinosema ratisbonensis TaxID 291195	-	-	GO:0016874	ligase activity	-	-	-	-	-	-	-	-	1214	-	1
	CW_cluster-2468.0	562	UniRef90_A0A437AQE2	303	3e-54	145	53.9146	69.6552	Uncharacterized protein (Fragment)	Tubulinosema ratisbonensis TaxID 291195	-	-	-	-	-	-	-	-	-	-	-	-	122	-	2
	CW_cluster-3935.1	362	UniRef90_A0A437AHA6	138	8e-16	556	38.1215	8.27338	Putative Zinc finger protein	Tubulinosema ratisbonensis TaxID 291195	-	-	GO:0008270	zinc ion binding	-	-	-	-	-	-	-	-	50	+	2
	CW_cluster-2839.0	428	UniRef90_A0A437AQ52	426	1e-89	553	99.5327	25.6781	Uncharacterized protein	Tubulinosema ratisbonensis TaxID 291195	-	-	-	-	-	-	-	-	-	-	-	-	142	-	0
	CW_cluster-3049.0	649	UniRef90_A0A437AL41	645	1e-154	235	99.3837	91.4894	Proteasome endopeptidase complex	Tubulinosema ratisbonensis TaxID 291195	GO:0051603	proteolysis involved in cellular protein catabolic process	GO:0004298	threonine-type endopeptidase activity	GO:0005839	proteasome core complex	GO:0051603	proteolysis involved in cellular protein catabolic process	-	-	GO:0005839	proteasome core complex	215	-	2
	CW_cluster-3321.0	710	UniRef90_A0A437AQB7	708	3e-158	1396	99.7183	16.9054	Myosin heavy chain	Tubulinosema ratisbonensis TaxID 291195	-	-	GO:0051015]---[GO:0005524]---[GO:0003774	actin filament binding]---[ATP binding]---[motor activity	GO:0016459	myosin complex	-	-	GO:0003774]---[GO:0005524	motor activity]---[ATP binding	GO:0016459	myosin complex	236	-	1
	CW_cluster-748.0	853	UniRef90_A0A437AQH8	852	3e-168	315	99.8828	90.1587	Uncharacterized protein	Tubulinosema ratisbonensis TaxID 291195	-	-	-	-	-	-	-	-	-	-	-	-	284	+	1
	CW_cluster-1114.0	706	UniRef90_A0A437AQD0	675	5e-135	600	95.6091	37.5	Nucleoporin Nic96	Tubulinosema ratisbonensis TaxID 291195	-	-	-	-	-	-	-	-	-	-	-	-	227	-	1
	CW_cluster-335.0	510	UniRef90_A0A437AHL2	501	3e-117	208	98.2353	80.2885	Methyltransf_11 domain-containing protein	Tubulinosema ratisbonensis TaxID 291195	GO:0070476	rRNA (guanine-N7)-methylation	GO:0016435	rRNA (guanine) methyltransferase activity	GO:0005737]---[GO:0005634	cytoplasm]---[nucleus	-	-	GO:0008168	methyltransferase activity	-	-	169	+	1
	CW_cluster-528.1	1493	UniRef90_A0A437ALW9	1491	0	704	99.866	70.5966	Protein transport protein SEC23	Tubulinosema ratisbonensis TaxID 291195	GO:0006888]---[GO:0006886	endoplasmic reticulum to Golgi vesicle-mediated transport]---[intracellular protein transport	GO:0008270	zinc ion binding	GO:0030127]---[GO:0005789]---[GO:0000139	COPII vesicle coat]---[endoplasmic reticulum membrane]---[Golgi membrane	GO:0006886]---[GO:0006888	intracellular protein transport]---[endoplasmic reticulum to Golgi vesicle-mediated transport	-	-	GO:0030127	COPII vesicle coat	497	+	1
	CW_cluster-609.0	830	UniRef90_A0A437AIM3	543	2e-105	196	65.4217	92.3469	DNA repair	Tubulinosema ratisbonensis TaxID 291195	-	-	GO:0004518	nuclease activity	-	-	-	-	GO:0004518	nuclease activity	-	-	266	+	2
	CW_cluster-3782.0	223	UniRef90_A0A6T3U540	219	3e-38	147	98.2063	49.6599	Uncharacterized protein (Fragment)	Alexandrium tamarense TaxID 2926	GO:0019941]---[GO:0016567]---[GO:0006412	modification-dependent protein catabolic process]---[protein ubiquitination]---[translation	GO:0031386]---[GO:0003735]---[GO:0031625	protein tag]---[structural constituent of ribosome]---[ubiquitin protein ligase binding	GO:0005737]---[GO:0005634]---[GO:0005840	cytoplasm]---[nucleus]---[ribosome	-	-	GO:0005515	protein binding	-	-	74	+	1
	CW_cluster-1550.0	833	UniRef90_A0A2U1KUA6	528	2e-98	247	63.3854	74.0891	LIM domain protein PLIM-2	Artemisia annua TaxID 35608	-	-	GO:0046872	metal ion binding	-	-	-	-	-	-	-	-	225	+	1
	CW_cluster-3751.0	620	UniRef90_A0A437AJR8	591	3e-141	203	95.3226	97.0443	26S PROTEASOME BETA theta chain	Tubulinosema ratisbonensis TaxID 291195	GO:0043161	proteasome-mediated ubiquitin-dependent protein catabolic process	-	-	GO:0005737]---[GO:0005634]---[GO:0019774	cytoplasm]---[nucleus]---[proteasome core complex, beta-subunit complex	GO:0051603	proteolysis involved in cellular protein catabolic process	-	-	GO:0005839	proteasome core complex	197	+	1
	CW_cluster-2173.1	591	UniRef90_A0A074YBR1	588	4e-116	472	99.4924	41.5254	Uncharacterized protein	Aureobasidium TaxID 5579	-	-	GO:0022857	transmembrane transporter activity	GO:0016021	integral component of membrane	-	-	-	-	-	-	196	+	2
	CW_cluster-3947.0	843	UniRef90_A0A437AQU3	840	0	299	99.6441	93.6455	Methionine-tRNA beta subunit	Tubulinosema ratisbonensis TaxID 291195	-	-	GO:0000049	tRNA binding	-	-	-	-	GO:0000049	tRNA binding	-	-	280	-	2
	CW_cluster-3341.0	1398	UniRef90_A0A437AN69	1398	0	576	100	80.9028	Diadenosine tetraphosphate synthetase	Tubulinosema ratisbonensis TaxID 291195	GO:0006426	glycyl-tRNA aminoacylation	GO:0005524]---[GO:0004820	ATP binding]---[glycine-tRNA ligase activity	GO:0005737	cytoplasm	-	-	-	-	-	-	466	-	0
	CW_cluster-296.0	399	UniRef90_A0A437AQZ6	396	1e-77	142	99.2481	92.9577	Iron sulfur cluster assembly 1	Tubulinosema ratisbonensis TaxID 291195	GO:0016226	iron-sulfur cluster assembly	GO:0051537]---[GO:0005506	2 iron, 2 sulfur cluster binding]---[iron ion binding	-	-	GO:0016226	iron-sulfur cluster assembly	GO:0005506]---[GO:0051536	iron ion binding]---[iron-sulfur cluster binding	-	-	133	-	0
	CW_cluster-1910.0	320	UniRef90_A0A437AJF9	318	2e-71	114	99.375	92.9825	Transcription initiation factor IIA subunit 2	Tubulinosematidae TaxID 307623	GO:0006367	transcription initiation from RNA polymerase II promoter	GO:0003743	translation initiation factor activity	GO:0005672	transcription factor TFIIA complex	GO:0006367	transcription initiation from RNA polymerase II promoter	-	-	GO:0005672	transcription factor TFIIA complex	106	+	0
	CW_cluster-692.0	607	UniRef90_A0A437AQA4	594	2e-142	216	97.8583	91.6667	40S ribosomal S3	Tubulinosema ratisbonensis TaxID 291195	GO:0006412	translation	GO:0003723]---[GO:0003735	RNA binding]---[structural constituent of ribosome	GO:0015935	small ribosomal subunit	GO:0006412	translation	GO:0003735	structural constituent of ribosome	-	-	201	-	2
	CW_cluster-962.0	352	UniRef90_A0A7H8RC92	264	2e-42	88	75	100	Uncharacterized protein	Talaromyces rugulosus TaxID 121627	-	-	-	-	-	-	-	-	-	-	-	-	109	+	2
	CW_cluster-226.0	727	UniRef90_A0A437AJ27	726	6e-170	575	99.8624	42.087	Nuclear scaffolding protein	Tubulinosema ratisbonensis TaxID 291195	-	-	-	-	-	-	-	-	-	-	-	-	242	-	1
	CW_cluster-676.0	280	UniRef90_A0A437AM84	273	6e-57	102	97.5	89.2157	Ribosomal L14	Tubulinosema ratisbonensis TaxID 291195	-	-	-	-	-	-	-	-	-	-	-	-	91	-	1
	CW_cluster-618.0	425	UniRef90_A0A437AQ41	423	5e-94	153	99.5294	92.1569	Transport particle complex subunit	Tubulinosema ratisbonensis TaxID 291195	GO:0048193	Golgi vesicle transport	-	-	GO:0005783]---[GO:0005794]---[GO:0030008	endoplasmic reticulum]---[Golgi apparatus]---[TRAPP complex	-	-	-	-	-	-	141	-	1
	CW_cluster-326.0	291	UniRef90_A0A437AHU1	258	2e-45	86	88.6598	100	Glutaredoxin	Tubulinosema ratisbonensis TaxID 291195	-	-	GO:0015035	protein disulfide oxidoreductase activity	-	-	-	-	GO:0015035	protein disulfide oxidoreductase activity	-	-	87	+	0
	CW_cluster-116.0	1996	UniRef90_A0A437APJ4	1761	0	764	88.2265	76.8325	Translation initiation factor IF-2P	Tubulinosema ratisbonensis TaxID 291195	-	-	GO:0005525]---[GO:0003924]---[GO:0003743	GTP binding]---[GTPase activity]---[translation initiation factor activity	-	-	-	-	GO:0003924]---[GO:0005525	GTPase activity]---[GTP binding	-	-	665	-	1
	CW_cluster-239.0	256	UniRef90_A0A437AQG0	255	2e-54	98	99.6094	86.7347	RRM domain-containing protein	Tubulinosema ratisbonensis TaxID 291195	-	-	GO:0003723	RNA binding	-	-	-	-	-	-	-	-	85	+	1
	CW_cluster-2654.0	1057	UniRef90_A0A0H2VE07	558	4e-107	193	52.7909	96.3731	Uncharacterized protein	Escherichia coli O6 H1 (strain CFT073 / ATCC 700928 / UPEC) TaxID 199310	-	-	-	-	-	-	GO:0006412	translation	GO:0003735	structural constituent of ribosome	GO:0005840	ribosome	196	-	0
	CW_cluster-3852.181	1736	UniRef90_A0A059EY34	714	5e-69	623	41.129	37.2392	Peptidase S59 domain-containing protein	Anncaliia algerae PRA339 TaxID 1288291	GO:0051028]---[GO:0015031	mRNA transport]---[protein transport	GO:0017056	structural constituent of nuclear pore	GO:0005643	nuclear pore	-	-	-	-	-	-	575	-	0
	CW_cluster-518.0	733	UniRef90_A0A437ANY0	684	1e-143	239	93.3151	95.3975	Ribosomal S5	Tubulinosema ratisbonensis TaxID 291195	GO:0006412	translation	GO:0003723]---[GO:0003735	RNA binding]---[structural constituent of ribosome	GO:0015935	small ribosomal subunit	GO:0006412	translation	GO:0003723]---[GO:0003735	RNA binding]---[structural constituent of ribosome	GO:0005840	ribosome	230	+	0
	CW_cluster-779.0	654	UniRef90_A0A437AJJ6	654	2e-141	279	100	78.1362	Translation initiation factor 2 subunit 1	Tubulinosema ratisbonensis TaxID 291195	-	-	GO:0003743	translation initiation factor activity	-	-	-	-	GO:0003723]---[GO:0003743]---[GO:0003676	RNA binding]---[translation initiation factor activity]---[nucleic acid binding	-	-	218	+	0
	CW_cluster-3634.0	548	UniRef90_A0A437AI01	546	3e-104	305	99.635	59.6721	RuvB-like helicase 2	Tubulinosema ratisbonensis TaxID 291195	-	-	GO:0005524]---[GO:0003678	ATP binding]---[DNA helicase activity	-	-	-	-	-	-	-	-	182	+	1
	CW_cluster-351.0	558	UniRef90_A0A437AHZ8	555	1e-109	300	99.4624	61.6667	Uncharacterized protein	Tubulinosema ratisbonensis TaxID 291195	-	-	-	-	-	-	-	-	-	-	-	-	185	-	2
	CW_cluster-938.0	2253	UniRef90_A0A437AII4	1239	0	427	54.9933	96.7213	Seryl-tRNA synthetase	Tubulinosema ratisbonensis TaxID 291195	GO:0097056]---[GO:0006434	selenocysteinyl-tRNA(Sec) biosynthetic process]---[seryl-tRNA aminoacylation	GO:0005524]---[GO:0004828	ATP binding]---[serine-tRNA ligase activity	-	-	GO:0006418	tRNA aminoacylation for protein translation	GO:0000166]---[GO:0004812]---[GO:0005524	nucleotide binding]---[aminoacyl-tRNA ligase activity]---[ATP binding	-	-	413	+	2
	CW_cluster-200.0	807	UniRef90_A0A437AL02	804	3e-178	722	99.6283	37.1191	D-fructose-6-phosphate amidotransferase	Tubulinosema ratisbonensis TaxID 291195	GO:0006541]---[GO:0006048	glutamine metabolic process]---[UDP-N-acetylglucosamine biosynthetic process	GO:0097367]---[GO:0004360	carbohydrate derivative binding]---[glutamine-fructose-6-phosphate transaminase (isomerizing) activity	-	-	-	-	-	-	-	-	268	-	2
	CW_cluster-820.0	2096	UniRef90_A0A437ALR9	2043	0	723	97.4714	94.1909	DNA helicase	Tubulinosema ratisbonensis TaxID 291195	GO:0006270]---[GO:0006271]---[GO:0006268]---[GO:0000727]---[GO:1902975]---[GO:0033260]---[GO:0006267]---[GO:0034214	DNA replication initiation]---[DNA strand elongation involved in DNA replication]---[DNA unwinding involved in DNA replication]---[double-strand break repair via break-induced replication]---[mitotic DNA replication initiation]---[nuclear DNA replication]---[pre-replicative complex assembly involved in nuclear cell cycle DNA replication]---[protein hexamerization	GO:0005524]---[GO:0003678]---[GO:0003688]---[GO:0003697	ATP binding]---[DNA helicase activity]---[DNA replication origin binding]---[single-stranded DNA binding	GO:0071162]---[GO:0005737]---[GO:0031261]---[GO:0042555]---[GO:0097373]---[GO:0005656]---[GO:0043596]---[GO:0005654]---[GO:0005634]---[GO:0031298	CMG complex]---[cytoplasm]---[DNA replication preinitiation complex]---[MCM complex]---[MCM core complex]---[nuclear pre-replicative complex]---[nuclear replication fork]---[nucleoplasm]---[nucleus]---[replication fork protection complex	GO:0032508	DNA duplex unwinding	GO:0003677]---[GO:0005524	DNA binding]---[ATP binding	-	-	697	-	0
	CW_cluster-3731.0	2055	UniRef90_A0A437AJE2	2052	0	689	99.854	99.2743	DNA replication licensing factor MCM7	Tubulinosema ratisbonensis TaxID 291195	GO:0007049]---[GO:0006270	cell cycle]---[DNA replication initiation	GO:0005524]---[GO:0003677]---[GO:0003678	ATP binding]---[DNA binding]---[DNA helicase activity	GO:0042555]---[GO:0005634	MCM complex]---[nucleus	GO:0032508	DNA duplex unwinding	GO:0003677]---[GO:0005524]---[GO:0016887	DNA binding]---[ATP binding]---[ATPase activity	-	-	685	-	0
	CW_cluster-312.0	1013	UniRef90_A0A437AKL9	1011	0	357	99.8026	94.3978	V-type proton ATPase subunit C	Tubulinosema ratisbonensis TaxID 291195	-	-	GO:0015078	proton transmembrane transporter activity	GO:0033180	proton-transporting V-type ATPase, V1 domain	-	-	-	-	-	-	337	+	0
	CW_cluster-468.0	337	UniRef90_A0A437AKD8	336	1e-65	379	99.7033	29.5515	Nop2-like nucleolar protein	Tubulinosema ratisbonensis TaxID 291195	GO:0001510	RNA methylation	GO:0008168]---[GO:0003723	methyltransferase activity]---[RNA binding	-	-	-	-	-	-	-	-	112	+	1
	CW_cluster-17.0	699	UniRef90_A0A437AKG4	693	5e-146	254	99.1416	90.9449	GPN-loop GTPase	Tubulinosema ratisbonensis TaxID 291195	-	-	GO:0005525]---[GO:0003924	GTP binding]---[GTPase activity	GO:0005737]---[GO:0005634	cytoplasm]---[nucleus	-	-	-	-	-	-	233	-	0
	CW_cluster-646.0	1502	UniRef90_A0A437ALE3	1488	0	505	99.0679	98.2178	T-complex 1 subunit zeta	Tubulinosema ratisbonensis TaxID 291195	-	-	GO:0005524]---[GO:0016887	ATP binding]---[ATPase activity	-	-	-	-	GO:0005524	ATP binding	-	-	496	-	1
	CW_cluster-1005.0	644	UniRef90_X2L2F3	642	1e-138	344	99.6894	62.2093	Translation elongation factor 1-alpha (Fragment)	Debaryomycetaceae TaxID 766764	-	-	GO:0005525]---[GO:0003924]---[GO:0003746	GTP binding]---[GTPase activity]---[translation elongation factor activity	GO:0005737	cytoplasm	-	-	-	-	-	-	214	+	2
	CW_cluster-668.0	2491	UniRef90_A0A437AKY1	2490	0	849	99.9599	97.7621	Elongation factor 2	Tubulinosema ratisbonensis TaxID 291195	-	-	GO:0005525]---[GO:0003924]---[GO:0019843]---[GO:0003746	GTP binding]---[GTPase activity]---[rRNA binding]---[translation elongation factor activity	GO:0005737	cytoplasm	-	-	GO:0003924]---[GO:0005525	GTPase activity]---[GTP binding	-	-	830	-	0
	CW_cluster-2932.0	635	UniRef90_M1RIR6	549	6e-84	218	86.4567	83.945	Glutathione S-transferase	Acaroidea TaxID 83155	GO:0006749	glutathione metabolic process	GO:0043295]---[GO:0004364	glutathione binding]---[glutathione transferase activity	-	-	GO:0006749	glutathione metabolic process	GO:0005515	protein binding	-	-	184	+	2
	CW_cluster-2279.0	518	UniRef90_A0A437ALM3	435	4e-99	184	83.9768	78.8043	Uncharacterized protein	Tubulinosema ratisbonensis TaxID 291195	-	-	-	-	-	-	-	-	-	-	-	-	151	-	2
	CW_cluster-733.0	821	UniRef90_UPI0010A340B9	168	1e-11	125	20.4629	43.2	putative eggshell protein	Prosopis alba TaxID 207710	-	-	-	-	-	-	-	-	-	-	-	-	246	+	1
	CW_cluster-2934.0	1517	UniRef90_A0A437AM14	1515	0	528	99.8682	95.6439	Ubiquitinyl hydrolase 1	Tubulinosema ratisbonensis TaxID 291195	GO:0016579]---[GO:0006511	protein deubiquitination]---[ubiquitin-dependent protein catabolic process	GO:0004843]---[GO:0008270	thiol-dependent ubiquitin-specific protease activity]---[zinc ion binding	-	-	GO:0016579	protein deubiquitination	GO:0004843]---[GO:0008270	thiol-dependent ubiquitin-specific protease activity]---[zinc ion binding	-	-	505	-	1
	CW_cluster-818.0	324	UniRef90_A0A437AJ17	324	3e-70	128	100	84.375	Uncharacterized protein	Tubulinosema ratisbonensis TaxID 291195	-	-	-	-	-	-	-	-	-	-	-	-	108	+	0
	CW_cluster-474.0	914	UniRef90_A0A132ALK4	489	4e-38	603	53.5011	26.3682	Galactosyltransferase-like protein 3	Sarcoptes scabiei TaxID 52283	GO:0006486	protein glycosylation	GO:0016758	transferase activity, transferring hexosyl groups	GO:0016021	integral component of membrane	-	-	-	-	-	-	224	+	1
	CW_cluster-180.0	772	UniRef90_A0A437AID4	747	1e-158	275	96.7617	90.5455	Arginine serine rich pre-mRNA splicing factor	Tubulinosema ratisbonensis TaxID 291195	-	-	GO:0003723	RNA binding	-	-	-	-	-	-	-	-	256	-	2
	CW_cluster-721.0	1223	UniRef90_A0A437AJ66	159	4e-26	216	13.0008	24.537	Uncharacterized protein	Tubulinosema ratisbonensis TaxID 291195	-	-	-	-	-	-	-	-	-	-	-	-	401	+	0
	CW_cluster-164.0	1192	UniRef90_A0A437ANP4	1191	0	724	99.9161	54.8343	SNF2-like helicase	Tubulinosema ratisbonensis TaxID 291195	GO:0006338	chromatin remodeling	GO:0005524]---[GO:0004386]---[GO:0003676]---[GO:0070615	ATP binding]---[helicase activity]---[nucleic acid binding]---[nucleosome-dependent ATPase activity	GO:0005634	nucleus	-	-	-	-	-	-	397	+	1
	CW_cluster-598.0	578	UniRef90_A0A437AM66	576	3e-134	209	99.654	91.866	HMG-like nuclear protein	Tubulinosema ratisbonensis TaxID 291195	-	-	-	-	GO:0005634	nucleus	-	-	-	-	-	-	192	-	1
	CW_cluster-2806.0	953	UniRef90_A0A437AIN9	921	0	316	96.6422	97.1519	26S proteasome regulatory subunit RPN9 PSMD13	Tubulinosema ratisbonensis TaxID 291195	-	-	-	-	GO:0000502	proteasome complex	-	-	-	-	-	-	307	-	0
	CW_cluster-3852.6677	406	UniRef90_A0A0L0US49	330	2e-68	125	81.2808	88	Uncharacterized protein	Puccinia striiformis f. sp. tritici PST-78 TaxID 1165861	-	-	-	-	-	-	-	-	-	-	-	-	110	-	0
	CW_cluster-50.0	1326	UniRef90_A0A437AQL2	1311	0	446	98.8688	97.9821	Asparaginyl-tRNA synthetase	Tubulinosema ratisbonensis TaxID 291195	GO:0006418	tRNA aminoacylation for protein translation	GO:0004812]---[GO:0005524	aminoacyl-tRNA ligase activity]---[ATP binding	GO:0005737	cytoplasm	GO:0006418	tRNA aminoacylation for protein translation	GO:0000166]---[GO:0004812]---[GO:0005524	nucleotide binding]---[aminoacyl-tRNA ligase activity]---[ATP binding	-	-	437	-	2
	CW_cluster-3745.0	451	UniRef90_A0A437AN31	435	2e-49	539	96.4523	26.9017	Ribosomal RNA large subunit methyltransferase	Tubulinosema ratisbonensis TaxID 291195	GO:0001510	RNA methylation	GO:0008168	methyltransferase activity	-	-	-	-	-	-	-	-	150	-	1
	CW_cluster-1719.0	424	UniRef90_A0A437AKL5	417	2e-74	147	98.3491	94.5578	Ribosomal S15	Tubulinosema ratisbonensis TaxID 291195	GO:0006412	translation	GO:0003735	structural constituent of ribosome	GO:0015935	small ribosomal subunit	GO:0006412	translation	GO:0003735	structural constituent of ribosome	GO:0005840	ribosome	139	+	2
	CW_cluster-799.0	605	UniRef90_A0A437ALX4	603	4e-137	222	99.6694	90.5405	Histone-binding N1 N2	Tubulinosema ratisbonensis TaxID 291195	-	-	-	-	-	-	-	-	-	-	-	-	201	-	2
	CW_cluster-2766.0	783	UniRef90_A0A437AKD3	780	2e-178	1209	99.6169	21.5054	DNA topoisomerase 2	Tubulinosema ratisbonensis TaxID 291195	GO:0006265	DNA topological change	GO:0005524]---[GO:0003677]---[GO:0003918]---[GO:0046872	ATP binding]---[DNA binding]---[DNA topoisomerase type II (double strand cut, ATP-hydrolyzing) activity]---[metal ion binding	-	-	-	-	-	-	-	-	260	-	2
	CW_cluster-2184.0	492	UniRef90_A0A437AQ33	489	1e-106	179	99.3902	91.0615	Ubiquitin	Tubulinosema ratisbonensis TaxID 291195	-	-	GO:0005524]---[GO:0016740	ATP binding]---[transferase activity	-	-	-	-	-	-	-	-	163	+	2
	CW_cluster-352.0	435	UniRef90_A0A437ANH0	369	1e-70	130	84.8276	94.6154	Uncharacterized protein	Tubulinosema ratisbonensis TaxID 291195	-	-	-	-	-	-	-	-	-	-	-	-	134	+	0
	CW_cluster-293.0	719	UniRef90_A0A437AM80	552	2e-129	246	76.7733	74.7967	Endochitinase (Fragment)	Tubulinosema ratisbonensis TaxID 291195	GO:0016998]---[GO:0006032	cell wall macromolecule catabolic process]---[chitin catabolic process	GO:0004568	chitinase activity	-	-	GO:0006032]---[GO:0016998	chitin catabolic process]---[cell wall macromolecule catabolic process	GO:0004568	chitinase activity	-	-	239	-	2
	CW_cluster-3395.1	560	UniRef90_A0A437AMM8	558	5e-122	728	99.6429	25.5495	26S proteasome regulatory subunit RPN2	Tubulinosema ratisbonensis TaxID 291195	-	-	GO:0030234	enzyme regulator activity	GO:0016021]---[GO:0000502	integral component of membrane]---[proteasome complex	-	-	-	-	-	-	186	+	0
	CW_cluster-1622.1	460	UniRef90_A0A437AHD1	267	9e-24	638	58.0435	13.9498	Uncharacterized protein	Tubulinosema ratisbonensis TaxID 291195	-	-	-	-	-	-	-	-	-	-	-	-	152	-	2
	CW_cluster-1319.0	784	UniRef90_A0A437AQS2	783	0	501	99.8724	52.0958	Prolyl-tRNA synthetase	Tubulinosema ratisbonensis TaxID 291195	GO:0006433	prolyl-tRNA aminoacylation	GO:0005524]---[GO:0004827	ATP binding]---[proline-tRNA ligase activity	GO:0005737	cytoplasm	-	-	-	-	-	-	261	-	1
	CW_cluster-1394.0	820	UniRef90_A0A437AMH4	702	2e-150	251	85.6098	93.2271	Uncharacterized protein	Tubulinosema ratisbonensis TaxID 291195	-	-	-	-	GO:0016021	integral component of membrane	-	-	-	-	-	-	243	+	1
	CW_cluster-514.0	305	UniRef90_A0A437AKT5	303	2e-62	222	99.3443	45.4955	Nucleic acid-binding protein	Tubulinosema ratisbonensis TaxID 291195	-	-	GO:0046872]---[GO:0004518	metal ion binding]---[nuclease activity	-	-	-	-	-	-	-	-	101	-	0
	CW_cluster-3500.0	435	UniRef90_A0A437ALW4	432	8e-85	162	99.3103	88.8889	Uncharacterized protein	Tubulinosema ratisbonensis TaxID 291195	-	-	-	-	-	-	-	-	-	-	-	-	144	+	1
	CW_cluster-870.0	616	UniRef90_A0A437AP07	615	9e-103	412	99.8377	49.7573	Glucose transporter	Tubulinosema ratisbonensis TaxID 291195	GO:0008643	carbohydrate transport	GO:0022857	transmembrane transporter activity	GO:0016021	integral component of membrane	GO:0055085	transmembrane transport	GO:0022857	transmembrane transporter activity	GO:0016021	integral component of membrane	205	-	0
	CW_cluster-638.0	576	UniRef90_A0A437APF0	573	7e-93	263	99.4792	72.6236	Uncharacterized protein	Tubulinosema ratisbonensis TaxID 291195	-	-	-	-	-	-	-	-	-	-	-	-	191	-	2
	CW_cluster-3852.12025	1149	UniRef90_UPI0018EF1FB1	606	6e-32	240	52.7415	86.6667	hypothetical protein	Myroides sp. CJ210 TaxID 2572594	-	-	-	-	-	-	-	-	-	-	-	-	151	-	1
	CW_cluster-1277.0	749	UniRef90_A0A437AIW2	747	3e-144	871	99.733	28.5878	Valyl-tRNA synthetase	Tubulinosema ratisbonensis TaxID 291195	GO:0006438	valyl-tRNA aminoacylation	GO:0002161]---[GO:0005524]---[GO:0004832	aminoacyl-tRNA editing activity]---[ATP binding]---[valine-tRNA ligase activity	-	-	GO:0006418	tRNA aminoacylation for protein translation	GO:0000166]---[GO:0004812]---[GO:0005524	nucleotide binding]---[aminoacyl-tRNA ligase activity]---[ATP binding	-	-	249	+	2
	CW_cluster-350.0	900	UniRef90_A0A437AMQ8	774	5e-159	322	86	80.1242	Uncharacterized protein	Tubulinosema ratisbonensis TaxID 291195	-	-	-	-	-	-	-	-	-	-	-	-	299	+	1
	CW_cluster-3852.268	346	UniRef90_A0A437AHR6	282	3e-61	103	81.5029	91.2621	Uncharacterized protein	Tubulinosema ratisbonensis TaxID 291195	-	-	-	-	-	-	-	-	-	-	-	-	114	+	2
	CW_cluster-3147.3	413	UniRef90_A0A437AJ90	339	3e-46	206	82.0823	54.8544	CAAX prenyl protease 1 (Fragment)	Tubulinosema ratisbonensis TaxID 291195	GO:0071586	CAAX-box protein processing	GO:0008233	peptidase activity	GO:0016021	integral component of membrane	-	-	-	-	-	-	137	+	0
	CW_cluster-3852.1875	539	UniRef90_A0A2U1NJ12	450	2e-71	149	83.4879	99.3289	EF hand calcium-binding protein family	Artemisia annua TaxID 35608	-	-	GO:0005509	calcium ion binding	-	-	-	-	GO:0005509	calcium ion binding	-	-	170	+	0
	CW_cluster-1145.0	982	UniRef90_A0A437AQP2	903	0	325	91.9552	92.6154	SWIB domain-containing protein	Tubulinosema ratisbonensis TaxID 291195	-	-	-	-	-	-	-	-	-	-	-	-	302	+	0
	CW_cluster-247.0	499	UniRef90_A0A437AJ14	498	3e-97	394	99.7996	42.132	Glucose transporter type 3	Tubulinosema ratisbonensis TaxID 291195	GO:0008643	carbohydrate transport	GO:0022857	transmembrane transporter activity	GO:0016021	integral component of membrane	GO:0055085	transmembrane transport	GO:0022857	transmembrane transporter activity	GO:0016021	integral component of membrane	166	+	1
	CW_cluster-3852.590	1023	UniRef90_A0A075CF00	1014	6e-148	366	99.1202	92.3497	Cytochrome b	Rhizoglyphinae TaxID 474068	GO:0022904	respiratory electron transport chain	GO:0046872]---[GO:0008121	metal ion binding]---[ubiquinol-cytochrome-c reductase activity	GO:0016021]---[GO:0005743]---[GO:0045275	integral component of membrane]---[mitochondrial inner membrane]---[respiratory chain complex III	-	-	GO:0009055]---[GO:0016491	electron transfer activity]---[oxidoreductase activity	GO:0016020	membrane	158	+	1
	CW_cluster-382.0	411	UniRef90_A0A437ANT9	408	7e-81	1046	99.2701	13.0019	Telomerase reverse transcriptase	Tubulinosema ratisbonensis TaxID 291195	-	-	GO:0003677]---[GO:0046872]---[GO:0003721	DNA binding]---[metal ion binding]---[telomerase RNA reverse transcriptase activity	GO:0000781]---[GO:0005634	chromosome, telomeric region]---[nucleus	-	-	-	-	-	-	136	-	1
	CW_cluster-390.0	648	UniRef90_A0A437AK78	282	7e-30	173	43.5185	69.3642	Uncharacterized protein (Fragment)	Tubulinosema ratisbonensis TaxID 291195	-	-	-	-	-	-	-	-	-	-	-	-	216	+	0
	CW_cluster-384.0	624	UniRef90_A0A437AQB7	621	6e-134	1396	99.5192	14.8281	Myosin heavy chain	Tubulinosema ratisbonensis TaxID 291195	-	-	GO:0051015]---[GO:0005524]---[GO:0003774	actin filament binding]---[ATP binding]---[motor activity	GO:0016459	myosin complex	-	-	GO:0003774]---[GO:0005524	motor activity]---[ATP binding	GO:0016459	myosin complex	207	-	2
	CW_cluster-1352.1	296	UniRef90_A0A437AK58	288	1e-60	108	97.2973	88.8889	Uncharacterized protein	Tubulinosema ratisbonensis TaxID 291195	GO:0055085	transmembrane transport	-	-	GO:0016021	integral component of membrane	-	-	-	-	-	-	96	+	0
	CW_cluster-674.0	698	UniRef90_A0A437AQB7	633	3e-108	1396	90.6877	15.1146	Myosin heavy chain	Tubulinosema ratisbonensis TaxID 291195	-	-	GO:0051015]---[GO:0005524]---[GO:0003774	actin filament binding]---[ATP binding]---[motor activity	GO:0016459	myosin complex	-	-	-	-	-	-	232	-	2
	CW_cluster-273.1	875	UniRef90_A0A437AMI4	696	5e-154	247	79.5429	93.9271	Phosphomannomutase	Tubulinosema ratisbonensis TaxID 291195	GO:0009298	GDP-mannose biosynthetic process	GO:0046872]---[GO:0004615	metal ion binding]---[phosphomannomutase activity	GO:0005737	cytoplasm	GO:0009298	GDP-mannose biosynthetic process	GO:0004615	phosphomannomutase activity	-	-	261	+	2
	CW_cluster-3665.0	356	UniRef90_A0A437ALY9	291	6e-35	144	81.7416	67.3611	Uncharacterized protein	Tubulinosema ratisbonensis TaxID 291195	-	-	-	-	-	-	-	-	-	-	-	-	104	-	1
	CW_cluster-3852.4957	290	UniRef90_G7E0L8	228	3e-19	308	78.6207	21.1039	Uncharacterized protein	Mixia osmundae (strain CBS 9802 / IAM 14324 / JCM 22182 / KY 12970) TaxID 764103	-	-	-	-	-	-	-	-	-	-	-	-	62	-	0
	CW_cluster-3127.0	938	UniRef90_A7XZI6	927	1e-99	744	98.8273	41.8011	Group 14 allergen Blo t 14	Blomia tropicalis TaxID 40697	-	-	-	-	-	-	-	-	-	-	-	-	312	-	1
	CW_cluster-670.0	625	UniRef90_A0A437AKH3	600	6e-138	216	96	92.5926	Isopentenyl-diphosphate Delta-isomerase	Tubulinosema ratisbonensis TaxID 291195	GO:0050992]---[GO:0008299	dimethylallyl diphosphate biosynthetic process]---[isoprenoid biosynthetic process	GO:0016787]---[GO:0004452	hydrolase activity]---[isopentenyl-diphosphate delta-isomerase activity	-	-	-	-	-	-	-	-	208	+	1
	CW_cluster-3697.0	2016	UniRef90_A0A437AJS2	1548	0	738	76.7857	69.9187	Transcription initiation factor 4F subunit	Tubulinosema ratisbonensis TaxID 291195	-	-	GO:0003743	translation initiation factor activity	-	-	-	-	GO:0003723]---[GO:0005515	RNA binding]---[protein binding	-	-	671	-	2
	CW_cluster-504.0	247	UniRef90_A0A437AP57	219	1e-42	180	88.664	40.5556	Uncharacterized protein (Fragment)	Tubulinosema ratisbonensis TaxID 291195	-	-	-	-	GO:0016021	integral component of membrane	-	-	-	-	-	-	80	+	1
	CW_cluster-323.0	1052	UniRef90_A0A437AQP4	1050	0	677	99.8099	51.6987	Rad3-like DNA-binding helicase	Tubulinosema ratisbonensis TaxID 291195	GO:0006139	nucleobase-containing compound metabolic process	GO:0005524]---[GO:0003677]---[GO:0003678	ATP binding]---[DNA binding]---[DNA helicase activity	GO:0005634	nucleus	-	-	GO:0003677]---[GO:0003678]---[GO:0005524	DNA binding]---[DNA helicase activity]---[ATP binding	-	-	350	+	0
	CW_cluster-458.0	847	UniRef90_A0A437ALS5	846	0	295	99.8819	95.5932	Ribosome-associated chaperone zuotin	Tubulinosema ratisbonensis TaxID 291195	-	-	-	-	-	-	-	-	-	-	-	-	282	-	1
	CW_cluster-1154.0	1087	UniRef90_A0A437AM31	1074	0	366	98.804	97.8142	Histone acetyltransferase	Tubulinosema ratisbonensis TaxID 291195	-	-	GO:0016740	transferase activity	GO:0005634	nucleus	-	-	GO:0005515	protein binding	-	-	358	+	2
	CW_cluster-3852.12578	909	UniRef90_A0A437ALL9	729	3e-161	399	80.198	60.9023	Phosphotransferase	Tubulinosema ratisbonensis TaxID 291195	GO:0001678]---[GO:0006096	cellular glucose homeostasis]---[glycolytic process	GO:0005524]---[GO:0005536]---[GO:0004396	ATP binding]---[glucose binding]---[hexokinase activity	-	-	-	-	-	-	-	-	261	-	1
	CW_cluster-368.0	357	UniRef90_A0A437AJN8	276	7e-56	142	77.3109	64.7887	Uncharacterized protein	Tubulinosema ratisbonensis TaxID 291195	-	-	GO:0003676	nucleic acid binding	-	-	-	-	-	-	-	-	118	+	1
	CW_cluster-412.0	342	UniRef90_A0A437ANJ0	261	7e-45	243	76.3158	36.214	Uncharacterized protein	Tubulinosema ratisbonensis TaxID 291195	-	-	-	-	-	-	-	-	-	-	-	-	113	-	2
	CW_cluster-473.0	530	UniRef90_A0A437APX7	528	1e-104	185	99.6226	95.1351	Ubiquitin-like domain-containing protein	Tubulinosema ratisbonensis TaxID 291195	-	-	-	-	-	-	-	-	-	-	-	-	176	-	2
	CW_cluster-472.0	499	UniRef90_A0A443SR56	312	1e-34	104	62.5251	99.0385	Muscle LIM protein 1-like protein	Leptotrombidium deliense TaxID 299467	-	-	GO:0046872	metal ion binding	-	-	-	-	-	-	-	-	134	-	0
	CW_cluster-1186.0	824	UniRef90_A0A437AM71	822	0	517	99.7573	52.9981	N-acetylglucosamine-phosphate mutase (Fragment)	Tubulinosema ratisbonensis TaxID 291195	GO:0005975	carbohydrate metabolic process	GO:0016868]---[GO:0000287	intramolecular transferase activity, phosphotransferases]---[magnesium ion binding	-	-	-	-	-	-	-	-	274	-	0
	CW_cluster-3639.0	830	UniRef90_A0A437AKM1	660	7e-141	233	79.5181	94.4206	Ubiquitinyl hydrolase 1	Tubulinosema ratisbonensis TaxID 291195	-	-	GO:0008234]---[GO:0004843	cysteine-type peptidase activity]---[thiol-dependent ubiquitin-specific protease activity	-	-	-	-	-	-	-	-	225	+	2
	CW_cluster-690.0	1197	UniRef90_A0A059F2V3	765	0	419	63.9098	60.8592	AAA domain-containing protein	Tubulinosematidae TaxID 307623	GO:0030163	protein catabolic process	GO:0036402]---[GO:0005524]---[GO:0008233	proteasome-activating ATPase activity]---[ATP binding]---[peptidase activity	GO:0005737]---[GO:0000502	cytoplasm]---[proteasome complex	-	-	-	-	-	-	255	+	1
	CW_cluster-223.0	316	UniRef90_A0A437AK91	267	1e-55	96	84.4937	92.7083	Ubiquitin-related modifier 1	Tubulinosema ratisbonensis TaxID 291195	GO:0034227	tRNA thio-modification	-	-	GO:0005737	cytoplasm	GO:0034227	tRNA thio-modification	-	-	GO:0005737	cytoplasm	89	+	1
	CW_cluster-647.0	760	UniRef90_A0A437AHJ8	759	2e-163	273	99.8684	92.674	Uncharacterized protein	Tubulinosema ratisbonensis TaxID 291195	-	-	-	-	-	-	-	-	-	-	-	-	253	+	0
	CW_cluster-813.0	242	UniRef90_A0A437AQE6	240	7e-51	93	99.1736	86.0215	Ring-box 1 protein	Tubulinosema ratisbonensis TaxID 291195	-	-	GO:0008270	zinc ion binding	-	-	GO:0031145	anaphase-promoting complex-dependent catabolic process	GO:0008270]---[GO:0061630]---[GO:0097602	zinc ion binding]---[ubiquitin protein ligase activity]---[cullin family protein binding	GO:0005680	anaphase-promoting complex	80	-	2
	CW_cluster-634.0	613	UniRef90_A0A437ALC8	612	1e-132	216	99.8369	94.4444	Uncharacterized protein	Tubulinosema ratisbonensis TaxID 291195	-	-	-	-	GO:0016021	integral component of membrane	-	-	-	-	-	-	204	+	1
	CW_cluster-476.0	784	UniRef90_A0A437AQV0	675	5e-151	568	86.0969	39.6127	Uncharacterized protein	Tubulinosema ratisbonensis TaxID 291195	-	-	-	-	-	-	-	-	-	-	-	-	261	-	1
	CW_cluster-3009.0	1739	UniRef90_A0A437AM16	1737	0	589	99.885	97.1138	ADP ATP carrier protein	Tubulinosema ratisbonensis TaxID 291195	-	-	GO:0005524]---[GO:0005471	ATP binding]---[ATP:ADP antiporter activity	GO:0016021	integral component of membrane	GO:0006862	nucleotide transport	GO:0005471	ATP:ADP antiporter activity	GO:0016021	integral component of membrane	579	-	0
	CW_cluster-3754.0	1187	UniRef90_UPI0010A45710	537	5e-77	299	45.2401	59.8662	fasciclin-like arabinogalactan protein 3	Prosopis alba TaxID 207710	-	-	-	-	-	-	-	-	-	-	-	-	296	-	2
	CW_cluster-152.0	1108	UniRef90_A0A437AMB6	1095	0	597	98.8267	61.139	Uncharacterized protein	Tubulinosema ratisbonensis TaxID 291195	-	-	-	-	-	-	-	-	-	-	-	-	365	-	1
	CW_cluster-656.0	459	UniRef90_A0A437AKG9	459	7e-109	171	100	89.4737	Ubiquitin-conjugating enzyme E2-16 kDa	Tubulinosema ratisbonensis TaxID 291195	-	-	GO:0005524]---[GO:0016740	ATP binding]---[transferase activity	-	-	-	-	-	-	-	-	153	-	0
	CW_cluster-595.0	563	UniRef90_A0A437AKD1	555	1e-126	196	98.579	94.3878	Uncharacterized protein	Tubulinosema ratisbonensis TaxID 291195	-	-	-	-	-	-	-	-	-	-	-	-	187	-	0
	CW_cluster-3945.7	459	UniRef90_C5EDJ4	264	1e-34	94	57.5163	93.617	Uncharacterized protein	Bifidobacterium longum subsp. infantis CCUG 52486 TaxID 537937	-	-	-	-	-	-	-	-	-	-	-	-	98	-	2
	CW_cluster-3945.15	332	UniRef90_A0A1N0XQZ7	294	3e-42	144	88.5542	67.3611	Uncharacterized protein	Mycobacteroides abscessus subsp. abscessus TaxID 1185650	-	-	-	-	-	-	-	-	-	-	-	-	98	+	2
	CW_cluster-3788.0	805	UniRef90_A0A437AI57	804	7e-162	407	99.8758	65.8477	Uncharacterized protein	Tubulinosema ratisbonensis TaxID 291195	-	-	-	-	-	-	-	-	-	-	-	-	268	-	0
	CW_cluster-3852.5050	282	UniRef90_M2P5B2	282	6e-26	95	100	98.9474	Uncharacterized protein (Fragment)	Ceriporiopsis subvermispora (strain B) TaxID 914234	-	-	-	-	-	-	-	-	-	-	-	-	94	+	0
	CW_cluster-3495.0	452	UniRef90_A0A381GXN4	447	5e-104	202	98.8938	73.7624	50S ribosomal protein L2	Citrobacter koseri TaxID 545	GO:0006412	translation	GO:0019843]---[GO:0003735]---[GO:0016740	rRNA binding]---[structural constituent of ribosome]---[transferase activity	GO:0015934	large ribosomal subunit	GO:0006412	translation	GO:0003735	structural constituent of ribosome	GO:0005840	ribosome	150	+	0
	CW_cluster-362.0	501	UniRef90_A0A437APT7	483	3e-109	168	96.4072	95.8333	rRNA-processing FCF1	Tubulinosema ratisbonensis TaxID 291195	GO:0006364	rRNA processing	-	-	GO:0005730]---[GO:0032040	nucleolus]---[small-subunit processome	-	-	-	-	GO:0032040	small-subunit processome	161	+	2
	CW_cluster-3984.0	655	UniRef90_UPI0010A429F2	630	3e-100	516	96.1832	40.8915	sucrose transport protein-like	Prosopis alba TaxID 207710	-	-	-	-	-	-	-	-	-	-	-	-	218	-	0
	CW_cluster-3259.0	363	UniRef90_A0A437APP1	348	1e-57	394	95.8678	29.4416	Hydroxymethylglutaryl-CoA reductase (NADPH)	Tubulinosema ratisbonensis TaxID 291195	GO:0015936]---[GO:0008299	coenzyme A metabolic process]---[isoprenoid biosynthetic process	GO:0004420	hydroxymethylglutaryl-CoA reductase (NADPH) activity	-	-	GO:0015936]---[GO:0055114	coenzyme A metabolic process]---[obsolete oxidation-reduction process	GO:0004420	hydroxymethylglutaryl-CoA reductase (NADPH) activity	-	-	120	-	1
	CW_cluster-1756.0	1068	UniRef90_A0A437APS8	948	0	325	88.764	97.2308	WD40 domain-containing protein	Tubulinosema ratisbonensis TaxID 291195	GO:1904668	positive regulation of ubiquitin protein ligase activity	GO:0010997]---[GO:0097027	anaphase-promoting complex binding]---[ubiquitin-protein transferase activator activity	-	-	-	-	-	-	-	-	345	+	0
	CW_cluster-69.0	1396	UniRef90_A0A437AKX6	1395	0	482	99.9284	96.473	Transport Sec61 subunit alpha	Tubulinosema ratisbonensis TaxID 291195	GO:0015031	protein transport	-	-	GO:0016021	integral component of membrane	GO:0015031	protein transport	-	-	GO:0016020	membrane	465	+	0
	CW_cluster-280.0	1062	UniRef90_A0A437AI44	1062	0	454	100	77.9736	Serine hydroxymethyltransferase	Tubulinosema ratisbonensis TaxID 291195	GO:0019264]---[GO:0032259]---[GO:0035999	glycine biosynthetic process from serine]---[methylation]---[tetrahydrofolate interconversion	GO:0004372]---[GO:0008168]---[GO:0030170	glycine hydroxymethyltransferase activity]---[methyltransferase activity]---[pyridoxal phosphate binding	-	-	-	-	-	-	-	-	354	-	0
	CW_cluster-480.0	532	UniRef90_A0A437AM56	522	3e-120	196	98.1203	88.7755	DNA-directed RNA polymerases I II and III subunit RPABC1	Tubulinosema ratisbonensis TaxID 291195	GO:0006351	transcription, DNA-templated	GO:0003677]---[GO:0003899	DNA binding]---[DNA-directed 5'-3' RNA polymerase activity	GO:0005634	nucleus	GO:0006351	transcription, DNA-templated	GO:0003677]---[GO:0003899	DNA binding]---[DNA-directed 5'-3' RNA polymerase activity	-	-	176	+	2
	CW_cluster-3565.0	1378	UniRef90_A0A0A2W1B3	1224	0	486	88.8244	84.3621	tRNA (Guanine-N(1)-)-methyltransferase	Beauveria bassiana D1-5 TaxID 1245745	GO:0006364]---[GO:0006412	rRNA processing]---[translation	GO:0043022]---[GO:0003735]---[GO:0052906	ribosome binding]---[structural constituent of ribosome]---[tRNA (guanine(37)-N(1))-methyltransferase activity	GO:0005737]---[GO:0005840	cytoplasm]---[ribosome	GO:0006364	rRNA processing	-	-	-	-	251	-	2
	CW_cluster-3437.0	474	UniRef90_A0A437AN33	471	2e-94	177	99.3671	88.7006	Uncharacterized protein	Tubulinosema ratisbonensis TaxID 291195	-	-	-	-	GO:0016021	integral component of membrane	-	-	-	-	-	-	157	+	2
	CW_cluster-803.0	276	UniRef90_A0A437AI55	267	2e-47	357	96.7391	25.2101	DnaJ-like protein	Tubulinosema ratisbonensis TaxID 291195	-	-	-	-	-	-	-	-	-	-	-	-	92	-	0
	CW_cluster-3452.2	569	UniRef90_A0A437ANM9	420	8e-88	141	73.8137	99.2908	Zinc finger domain-containing protein	Tubulinosema ratisbonensis TaxID 291195	-	-	-	-	-	-	-	-	-	-	-	-	140	+	0
	CW_cluster-2115.0	757	UniRef90_A0A437AHQ8	477	8e-98	179	63.0119	88.8268	UCH domain-containing protein	Tubulinosema ratisbonensis TaxID 291195	GO:0016579	protein deubiquitination	GO:0004843	thiol-dependent ubiquitin-specific protease activity	-	-	-	-	-	-	-	-	251	+	2
	CW_cluster-299.0	524	UniRef90_A0A437ALY7	435	6e-72	145	83.0153	100	Histone H3	Tubulinosema ratisbonensis TaxID 291195	-	-	GO:0003677]---[GO:0046982	DNA binding]---[protein heterodimerization activity	GO:0000786]---[GO:0005634	nucleosome]---[nucleus	-	-	GO:0003677	DNA binding	-	-	145	-	2
	CW_cluster-3852.312	488	UniRef90_A0A437ANC8	486	1e-112	476	99.5902	34.0336	UTP--glucose-1-phosphate uridylyltransferase	Tubulinosema ratisbonensis TaxID 291195	GO:0006011	UDP-glucose metabolic process	GO:0003983	UTP:glucose-1-phosphate uridylyltransferase activity	-	-	-	-	GO:0070569	uridylyltransferase activity	-	-	162	-	0
	CW_cluster-847.0	1511	UniRef90_A0A437AMT1	1509	0	512	99.8676	98.2422	CCT-beta	Tubulinosema ratisbonensis TaxID 291195	GO:0006457	protein folding	GO:0005524]---[GO:0016887]---[GO:0051082	ATP binding]---[ATPase activity]---[unfolded protein binding	GO:0005832	chaperonin-containing T-complex	-	-	GO:0005524	ATP binding	-	-	503	+	1
	CW_cluster-3945.10	440	UniRef90_R6IML5	429	4e-63	146	97.5	97.9452	Uncharacterized protein	Azospirillum sp. CAG 260 TaxID 1262706	-	-	-	-	-	-	-	-	-	-	-	-	77	+	1
	CW_cluster-650.0	1362	UniRef90_A0A6P6XKI3	648	3e-57	244	47.5771	89.7541	uncharacterized protein LOC113788766	Dermatophagoides pteronyssinus TaxID 6956	-	-	-	-	-	-	-	-	-	-	-	-	283	+	2
	CW_cluster-3604.0	2453	UniRef90_A0A437AMA9	2439	0	825	99.4293	98.7879	Argonaute 5-like protein	Tubulinosema ratisbonensis TaxID 291195	-	-	GO:0003676	nucleic acid binding	-	-	-	-	GO:0003676]---[GO:0005515	nucleic acid binding]---[protein binding	-	-	813	+	1
	CW_cluster-3852.233	1406	UniRef90_A0A059EY05	1242	0	482	88.3357	85.8921	Vacuolar proton pump subunit B	Tubulinosematidae TaxID 307623	GO:0046034]---[GO:1902600	ATP metabolic process]---[proton transmembrane transport	GO:0005524]---[GO:0016787	ATP binding]---[hydrolase activity	GO:0033180	proton-transporting V-type ATPase, V1 domain	-	-	GO:0005524	ATP binding	-	-	418	-	0
	CW_cluster-3958.0	737	UniRef90_A0A437AJ31	735	3e-142	868	99.7286	28.2258	Leucyl-tRNA synthetase	Tubulinosema ratisbonensis TaxID 291195	GO:0006429	leucyl-tRNA aminoacylation	GO:0005524]---[GO:0004823	ATP binding]---[leucine-tRNA ligase activity	-	-	-	-	-	-	-	-	245	+	1
	CW_cluster-3852.14236	1033	UniRef90_A0A437AQB4	1017	3e-158	357	98.4511	96.3585	Uncharacterized protein	Tubulinosema ratisbonensis TaxID 291195	-	-	-	-	GO:0016021	integral component of membrane	-	-	-	-	-	-	343	+	2
	CW_cluster-985.0	973	UniRef90_A0A437AQA7	900	0	649	92.4974	46.225	Trehalase	Tubulinosema ratisbonensis TaxID 291195	GO:0005991	trehalose metabolic process	GO:0004555	alpha,alpha-trehalase activity	-	-	GO:0005991	trehalose metabolic process	GO:0004555	alpha,alpha-trehalase activity	-	-	300	-	1
	CW_cluster-630.0	948	UniRef90_A0A437AIQ8	945	3e-178	453	99.6835	69.5364	Protein-synthesizing GTPase	Tubulinosema ratisbonensis TaxID 291195	-	-	GO:0005525]---[GO:0003924]---[GO:0046872]---[GO:0003743]---[GO:0000049	GTP binding]---[GTPase activity]---[metal ion binding]---[translation initiation factor activity]---[tRNA binding	-	-	-	-	GO:0005525	GTP binding	-	-	315	-	1
	CW_cluster-747.0	1207	UniRef90_A0A437AHM0	1203	0	564	99.6686	71.0993	PH domain-containing protein	Tubulinosema ratisbonensis TaxID 291195	-	-	-	-	-	-	-	-	-	-	-	-	401	-	2
	CW_cluster-3467.0	1436	UniRef90_I1KT48	1374	0	526	95.6825	87.0722	Inositol-3-phosphate synthase	Glycine subgen. Soja TaxID 1462606	GO:0006021]---[GO:0008654	inositol biosynthetic process]---[phospholipid biosynthetic process	GO:0004512	inositol-3-phosphate synthase activity	GO:0005737	cytoplasm	GO:0006021]---[GO:0008654	inositol biosynthetic process]---[phospholipid biosynthetic process	GO:0004512	inositol-3-phosphate synthase activity	-	-	478	+	1
	CW_cluster-217.0	1528	UniRef90_A0A437AIS8	1524	0	537	99.7382	94.5996	Phenylalanyl-tRNA synthetase beta subunit	Tubulinosema ratisbonensis TaxID 291195	GO:0006432	phenylalanyl-tRNA aminoacylation	GO:0005524]---[GO:0000287]---[GO:0004826]---[GO:0003723	ATP binding]---[magnesium ion binding]---[phenylalanine-tRNA ligase activity]---[RNA binding	-	-	GO:0006432	phenylalanyl-tRNA aminoacylation	GO:0000287]---[GO:0003723]---[GO:0005524	magnesium ion binding]---[RNA binding]---[ATP binding	-	-	508	-	2
	CW_cluster-3938.0	609	UniRef90_A0A437APW9	606	2e-138	328	99.5074	61.5854	Uncharacterized protein	Tubulinosema ratisbonensis TaxID 291195	-	-	-	-	-	-	-	-	-	-	-	-	202	+	2
	CW_cluster-859.0	262	UniRef90_A0A437AL24	192	2e-33	126	73.2824	50.7937	Uncharacterized protein	Tubulinosema ratisbonensis TaxID 291195	-	-	-	-	-	-	-	-	-	-	-	-	87	-	1
	CW_cluster-3798.0	982	UniRef90_A0A444XIJ3	519	3e-91	579	52.8513	29.8791	Pectinesterase	Arachis hypogaea TaxID 3818	GO:0042545]---[GO:0045490	cell wall modification]---[pectin catabolic process	GO:0045330]---[GO:0004857]---[GO:0030599	aspartyl esterase activity]---[enzyme inhibitor activity]---[pectinesterase activity	GO:0005618	cell wall	GO:0042545	cell wall modification	GO:0030599	pectinesterase activity	-	-	326	+	2
	CW_cluster-3852.500	539	UniRef90_A0A437AHL3	519	2e-121	173	96.2894	100	Uncharacterized protein	Tubulinosema ratisbonensis TaxID 291195	-	-	-	-	-	-	-	-	-	-	-	-	174	+	0
	CW_cluster-2827.0	1215	UniRef90_A0A437AI58	1185	0	605	97.5309	65.2893	DnaK-like protein	Tubulinosema ratisbonensis TaxID 291195	-	-	-	-	-	-	-	-	-	-	-	-	404	+	1
	CW_cluster-1959.0	1135	UniRef90_A0A437AN48	1134	0	567	99.9119	64.903	Chromatin elongation factor SPT5	Tubulinosema ratisbonensis TaxID 291195	GO:0032784]---[GO:0006357	regulation of DNA-templated transcription, elongation]---[regulation of transcription by RNA polymerase II	-	-	-	-	-	-	-	-	-	-	378	+	0
	CW_cluster-316.0	558	UniRef90_A0A437AJF0	543	3e-130	191	97.3118	94.7644	Small GTP-binding domain protein	Tubulinosema ratisbonensis TaxID 291195	-	-	GO:0005525]---[GO:0003924	GTP binding]---[GTPase activity	-	-	-	-	GO:0003924]---[GO:0005525	GTPase activity]---[GTP binding	-	-	181	-	0
	CW_cluster-1380.0	438	UniRef90_A0A437AJJ7	381	9e-35	330	86.9863	38.4848	HRD ubiquitin ligase complex ER membrane protein	Tubulinosema ratisbonensis TaxID 291195	-	-	GO:0016874	ligase activity	GO:0016021	integral component of membrane	-	-	-	-	-	-	145	-	1
	CW_cluster-185.0	1101	UniRef90_A0A437APT8	1026	0	1013	93.188	33.7611	Uncharacterized protein	Tubulinosema ratisbonensis TaxID 291195	-	-	-	-	-	-	-	-	-	-	-	-	366	-	1
	CW_cluster-1212.1	1440	UniRef90_A0A437AQG3	1188	0	408	82.5	97.549	Uncharacterized protein	Tubulinosema ratisbonensis TaxID 291195	-	-	-	-	-	-	-	-	-	-	-	-	457	-	0
	CW_cluster-270.0	307	UniRef90_A0A437AN73	306	3e-51	349	99.6743	29.2264	Dna replication factor c small subunit	Tubulinosema ratisbonensis TaxID 291195	GO:0006260	DNA replication	GO:0003677	DNA binding	-	-	-	-	-	-	-	-	102	+	1
	CW_cluster-845.0	818	UniRef90_A0A437AMC9	816	6e-155	292	99.7555	95.5479	Uncharacterized protein	Tubulinosema ratisbonensis TaxID 291195	-	-	-	-	-	-	-	-	-	-	-	-	272	+	2
	CW_cluster-3945.3	351	UniRef90_A0A5N6N8C9	282	4e-34	165	80.3419	54.5455	Uncharacterized protein	asterids TaxID 71274	-	-	-	-	-	-	-	-	-	-	-	-	97	+	1
	CW_cluster-3474.0	515	UniRef90_A0A437ALF3	309	1e-62	516	60	19.9612	Uncharacterized protein	Tubulinosema ratisbonensis TaxID 291195	-	-	-	-	GO:0016021	integral component of membrane	-	-	-	-	-	-	116	-	2
	CW_cluster-1575.0	1239	UniRef90_A0A059EYQ9	1158	4e-32	411	93.4625	91.2409	Uncharacterized protein (Fragment)	Anncaliia algerae PRA339 TaxID 1288291	-	-	GO:0004190	aspartic-type endopeptidase activity	-	-	-	-	-	-	-	-	413	-	0
	CW_cluster-384.1	1067	UniRef90_A0A437AQB7	966	0	1396	90.5342	23.0659	Myosin heavy chain	Tubulinosema ratisbonensis TaxID 291195	-	-	GO:0051015]---[GO:0005524]---[GO:0003774	actin filament binding]---[ATP binding]---[motor activity	GO:0016459	myosin complex	-	-	GO:0003774]---[GO:0005524	motor activity]---[ATP binding	GO:0016459	myosin complex	355	+	0
	CW_cluster-960.0	539	UniRef90_A0A437AK85	534	4e-114	187	99.0724	95.1872	Endoplasmic reticulum membrane protein	Tubulinosema ratisbonensis TaxID 291195	-	-	-	-	GO:0016021	integral component of membrane	-	-	-	-	-	-	179	+	2
	CW_cluster-2262.0	239	UniRef90_A0A437AMA0	237	2e-46	297	99.1632	26.5993	Deoxyhypusine hydroxylase	Tubulinosema ratisbonensis TaxID 291195	GO:0008612	peptidyl-lysine modification to peptidyl-hypusine	GO:0019135]---[GO:0046872	deoxyhypusine monooxygenase activity]---[metal ion binding	GO:0005737]---[GO:0005634	cytoplasm]---[nucleus	-	-	-	-	-	-	79	-	2
	CW_cluster-3042.0	384	UniRef90_A0A437AJT6	372	2e-85	132	96.875	93.9394	50S ribosomal L32	Tubulinosema ratisbonensis TaxID 291195	GO:0006412	translation	GO:0003735	structural constituent of ribosome	GO:0005840	ribosome	GO:0006412	translation	GO:0003735	structural constituent of ribosome	GO:0005840	ribosome	124	-	0
	CW_cluster-1075.1	640	UniRef90_A0A437APS0	636	5e-132	832	99.375	25.4808	Transcription initiation factor TFIID subunit	Tubulinosema ratisbonensis TaxID 291195	-	-	GO:0003743	translation initiation factor activity	GO:0005634	nucleus	-	-	-	-	-	-	212	+	2
	CW_cluster-2783.0	627	UniRef90_A0A437AQ85	624	5e-148	362	99.5215	57.4586	DNA polymerase sigma	Tubulinosema ratisbonensis TaxID 291195	-	-	GO:0016779	nucleotidyltransferase activity	-	-	-	-	-	-	-	-	208	-	1
	CW_cluster-1699.0	581	UniRef90_A0A437AJM7	576	1e-131	211	99.1394	90.9953	Uncharacterized protein	Tubulinosema ratisbonensis TaxID 291195	-	-	-	-	-	-	-	-	-	-	-	-	193	-	0
	CW_cluster-3843.1	602	UniRef90_A0A437AIG7	600	3e-122	713	99.6678	28.0505	V-type proton ATPase subunit a	Tubulinosema ratisbonensis TaxID 291195	-	-	GO:0015078	proton transmembrane transporter activity	GO:0016021]---[GO:0033179	integral component of membrane]---[proton-transporting V-type ATPase, V0 domain	GO:1902600	proton transmembrane transport	GO:0015078	proton transmembrane transporter activity	GO:0033179	proton-transporting V-type ATPase, V0 domain	200	-	1
	CW_cluster-3628.0	560	UniRef90_A0A437AQ26	552	4e-127	211	98.5714	87.2038	mRNA-capping enzyme subunit beta	Tubulinosema ratisbonensis TaxID 291195	GO:0006370	7-methylguanosine mRNA capping	GO:0004651	polynucleotide 5'-phosphatase activity	GO:0031533	mRNA cap methyltransferase complex	-	-	GO:0004651	polynucleotide 5'-phosphatase activity	-	-	184	-	1
	CW_cluster-3642.0	585	UniRef90_A0A437AM10	585	5e-134	717	100	27.1967	Sec23 Sec24	Tubulinosema ratisbonensis TaxID 291195	GO:0006888]---[GO:0006886	endoplasmic reticulum to Golgi vesicle-mediated transport]---[intracellular protein transport	GO:0008270	zinc ion binding	GO:0030127	COPII vesicle coat	GO:0006886]---[GO:0006888	intracellular protein transport]---[endoplasmic reticulum to Golgi vesicle-mediated transport	-	-	GO:0030127	COPII vesicle coat	195	-	0
	CW_cluster-1216.0	2300	UniRef90_A0A023HK90	1509	0	516	65.6087	97.2868	Cytochrome c oxidase subunit 1	Acaridae TaxID 41442	GO:0009060]---[GO:0006119	aerobic respiration]---[oxidative phosphorylation	GO:0004129]---[GO:0020037]---[GO:0046872	cytochrome-c oxidase activity]---[heme binding]---[metal ion binding	GO:0016021]---[GO:0005743]---[GO:0045277	integral component of membrane]---[mitochondrial inner membrane]---[respiratory chain complex IV	-	-	-	-	-	-	179	-	2
	CW_cluster-3372.0	419	UniRef90_A0A437ANF4	273	6e-57	142	65.1551	64.0845	Polyadenylation factor I complex subunit Fip1	Tubulinosema ratisbonensis TaxID 291195	-	-	-	-	GO:0005634	nucleus	-	-	-	-	-	-	139	-	0
	CW_cluster-2946.0	603	UniRef90_A0A437AKE2	579	2e-136	203	96.0199	95.0739	Nuclear transport factor 2 domain-containing	Tubulinosema ratisbonensis TaxID 291195	-	-	GO:0003676	nucleic acid binding	-	-	-	-	-	-	-	-	200	-	1
	CW_cluster-2511.0	934	UniRef90_A0A437AP91	933	0	498	99.8929	62.4498	Multisite-specific protein	Tubulinosema ratisbonensis TaxID 291195	GO:0001510	RNA methylation	GO:0008168]---[GO:0003723	methyltransferase activity]---[RNA binding	-	-	-	-	GO:0008168	methyltransferase activity	-	-	311	+	0
	CW_cluster-3251.0	526	UniRef90_A0A437AKC4	525	1e-122	193	99.8099	90.6736	Brix domain-containing 2	Tubulinosema ratisbonensis TaxID 291195	GO:0006364	rRNA processing	GO:0019843	rRNA binding	-	-	-	-	-	-	-	-	175	-	1
	CW_cluster-3852.407	480	UniRef90_A0A437AJT9	432	6e-94	700	90	20.5714	SMC hinge domain-containing protein	Tubulinosema ratisbonensis TaxID 291195	GO:0051276	chromosome organization	GO:0005524	ATP binding	GO:0005694	chromosome	-	-	-	-	-	-	159	+	1
	CW_cluster-3852.6403	1326	UniRef90_A0A4P2Q9Z2	147	2e-07	63	11.086	77.7778	Uncharacterized protein	Sorangium cellulosum TaxID 56	-	-	-	-	-	-	-	-	-	-	-	-	92	-	0
	CW_cluster-542.0	493	UniRef90_A0A437AQ07	480	7e-65	161	97.3631	99.3789	Uncharacterized protein	Tubulinosema ratisbonensis TaxID 291195	-	-	-	-	-	-	-	-	-	-	-	-	158	+	1
	CW_cluster-2318.0	289	UniRef90_A0A437AHS2	285	1e-48	104	98.6159	91.3462	60S ribosomal protein L44	Tubulinosema ratisbonensis TaxID 291195	GO:0006412	translation	GO:0003735	structural constituent of ribosome	GO:0005840	ribosome	GO:0006412	translation	GO:0003735	structural constituent of ribosome	GO:0005840	ribosome	95	-	0
	CW_cluster-1311.0	515	UniRef90_A0A437AHC3	513	1e-97	859	99.6117	19.9069	WD40 domain-containing Sec31-like protein	Tubulinosema ratisbonensis TaxID 291195	-	-	-	-	-	-	-	-	-	-	-	-	171	+	0
	CW_cluster-919.0	661	UniRef90_A0A437AJJ1	657	5e-127	232	99.3949	94.3966	Pyrimidine 5-nucleotidase	Tubulinosema ratisbonensis TaxID 291195	-	-	-	-	-	-	-	-	-	-	-	-	220	-	0
	CW_cluster-712.0	1226	UniRef90_A0A437AQ01	1203	0	404	98.124	99.2574	B-related factor 1	Tubulinosema ratisbonensis TaxID 291195	GO:0070897	transcription preinitiation complex assembly	GO:0046872]---[GO:0000995]---[GO:0017025]---[GO:0003743	metal ion binding]---[RNA polymerase III general transcription initiation factor activity]---[TBP-class protein binding]---[translation initiation factor activity	GO:0005634]---[GO:0000126	nucleus]---[transcription factor TFIIIB complex	-	-	GO:0017025	TBP-class protein binding	-	-	401	-	1
	CW_cluster-427.0	1458	UniRef90_A0A437AHU9	1449	0	526	99.3827	91.8251	Transcription initiation factor tfiid subunit taf5	Tubulinosema ratisbonensis TaxID 291195	-	-	GO:0003743	translation initiation factor activity	GO:0005634	nucleus	-	-	GO:0005515	protein binding	-	-	483	-	1
	CW_cluster-3356.0	716	UniRef90_A0A437AHA4	672	2e-155	477	93.8547	46.9602	Major facilitator superfamily domain-containin protein	Tubulinosema ratisbonensis TaxID 291195	-	-	GO:0022857	transmembrane transporter activity	GO:0016021	integral component of membrane	-	-	-	-	-	-	238	+	1
	CW_cluster-2009.0	1644	UniRef90_A0A437AL39	1182	0	414	71.8978	95.1691	Uncharacterized protein (Fragment)	Tubulinosema ratisbonensis TaxID 291195	-	-	-	-	-	-	-	-	-	-	-	-	535	+	2
	CW_cluster-3852.14314	2053	UniRef90_A0A437ALQ9	2019	0	673	98.3439	100	Acetyl-coenzyme a synthetase	Tubulinosema ratisbonensis TaxID 291195	-	-	-	-	-	-	-	-	-	-	-	-	676	+	1
	CW_cluster-85.0	489	UniRef90_A0A376LGC2	252	5e-47	101	51.5337	83.1683	30S ribosomal protein S6	Gammaproteobacteria TaxID 1236	GO:0006412	translation	GO:0070181]---[GO:0003735	small ribosomal subunit rRNA binding]---[structural constituent of ribosome	GO:0022627	cytosolic small ribosomal subunit	GO:0006412	translation	GO:0003735]---[GO:0019843]---[GO:0003697	structural constituent of ribosome]---[rRNA binding]---[single-stranded DNA binding	GO:0005840	ribosome	119	+	0
	CW_cluster-901.0	857	UniRef90_A0A437APY0	606	2e-129	202	70.7118	100	Proteasome subunit beta	Tubulinosema ratisbonensis TaxID 291195	GO:0043161	proteasome-mediated ubiquitin-dependent protein catabolic process	GO:0004298	threonine-type endopeptidase activity	GO:0005737]---[GO:0005634]---[GO:0005839	cytoplasm]---[nucleus]---[proteasome core complex	GO:0051603	proteolysis involved in cellular protein catabolic process	-	-	GO:0005839	proteasome core complex	212	-	1
	CW_cluster-696.0	758	UniRef90_A0A437AK72	705	3e-167	259	93.0079	90.7336	VIP36-like vesicular integral membrane protein	Tubulinosema ratisbonensis TaxID 291195	-	-	-	-	GO:0016021	integral component of membrane	-	-	-	-	-	-	250	-	2
	CW_cluster-1018.0	1205	UniRef90_A0A437AIP3	1065	0	362	88.3817	98.0663	Uncharacterized protein	Tubulinosema ratisbonensis TaxID 291195	-	-	-	-	-	-	-	-	-	-	-	-	397	-	0
	CW_cluster-579.0	615	UniRef90_A0A437AP80	612	3e-127	404	99.5122	50.495	Uncharacterized protein	Tubulinosema ratisbonensis TaxID 291195	-	-	-	-	-	-	-	-	-	-	-	-	204	+	1
	CW_cluster-528.0	602	UniRef90_A0A437ALW9	558	5e-125	704	92.691	26.4205	Protein transport protein SEC23	Tubulinosema ratisbonensis TaxID 291195	GO:0006888]---[GO:0006886	endoplasmic reticulum to Golgi vesicle-mediated transport]---[intracellular protein transport	GO:0008270	zinc ion binding	GO:0030127]---[GO:0005789]---[GO:0000139	COPII vesicle coat]---[endoplasmic reticulum membrane]---[Golgi membrane	GO:0006886]---[GO:0006888	intracellular protein transport]---[endoplasmic reticulum to Golgi vesicle-mediated transport	GO:0008270	zinc ion binding	GO:0030127	COPII vesicle coat	189	+	2
	CW_cluster-159.0	935	UniRef90_A0A437ANK0	933	0	513	99.7861	60.6238	Lysine--tRNA ligase	Tubulinosema ratisbonensis TaxID 291195	GO:0006430	lysyl-tRNA aminoacylation	GO:0005524]---[GO:0004824]---[GO:0003676	ATP binding]---[lysine-tRNA ligase activity]---[nucleic acid binding	GO:0005737	cytoplasm	GO:0006418	tRNA aminoacylation for protein translation	GO:0000166]---[GO:0004812]---[GO:0005524	nucleotide binding]---[aminoacyl-tRNA ligase activity]---[ATP binding	-	-	311	-	1
	CW_cluster-762.0	394	UniRef90_A0A437APY5	393	4e-81	989	99.7462	13.2457	Chromosome segregation protein	Tubulinosema ratisbonensis TaxID 291195	GO:0051276	chromosome organization	GO:0005524	ATP binding	GO:0005694	chromosome	-	-	-	-	-	-	131	-	1
	CW_cluster-387.0	325	UniRef90_A0A437AKQ9	303	2e-65	116	93.2308	87.069	DNA polymerase alpha primase large subunit (Fragment)	Tubulinosema ratisbonensis TaxID 291195	-	-	-	-	-	-	-	-	-	-	-	-	101	-	1
	CW_cluster-3655.0	743	UniRef90_A0A437AQK0	741	4e-158	258	99.7308	95.7364	Uncharacterized protein	Tubulinosema ratisbonensis TaxID 291195	-	-	-	-	-	-	-	-	-	-	-	-	247	-	1
	CW_cluster-1176.0	714	UniRef90_A0A437AQP4	711	1e-162	677	99.5798	35.0074	Rad3-like DNA-binding helicase	Tubulinosema ratisbonensis TaxID 291195	GO:0006139	nucleobase-containing compound metabolic process	GO:0005524]---[GO:0003677]---[GO:0003678	ATP binding]---[DNA binding]---[DNA helicase activity	GO:0005634	nucleus	GO:0006139	nucleobase-containing compound metabolic process	GO:0003676]---[GO:0004386]---[GO:0005524]---[GO:0016818	nucleic acid binding]---[helicase activity]---[ATP binding]---[hydrolase activity, acting on acid anhydrides, in phosphorus-containing anhydrides	-	-	237	+	1
	CW_cluster-357.0	989	UniRef90_A0A437AJ38	987	1e-180	344	99.7978	96.2209	Uncharacterized protein	Tubulinosema ratisbonensis TaxID 291195	-	-	-	-	-	-	-	-	-	-	-	-	329	+	1
	CW_cluster-817.0	557	UniRef90_A0A437AJT8	510	2e-117	198	91.5619	85.8586	Pre-rRNA-processing protein PNO1	Tubulinosema ratisbonensis TaxID 291195	-	-	GO:0003723	RNA binding	-	-	-	-	GO:0003723	RNA binding	-	-	185	+	1
	CW_cluster-2492.0	360	UniRef90_A0A437AL96	360	2e-69	213	100	56.338	Spindle assembly checkpoint component MAD1	Tubulinosema ratisbonensis TaxID 291195	GO:0007094	mitotic spindle assembly checkpoint	-	-	GO:0005634	nucleus	-	-	-	-	-	-	120	-	0
	CW_cluster-2780.0	613	UniRef90_A0A437ANM8	447	9e-56	160	72.9201	93.125	Uncharacterized protein	Tubulinosema ratisbonensis TaxID 291195	-	-	-	-	-	-	-	-	-	-	-	-	149	-	2
	CW_cluster-599.0	1618	UniRef90_A0A437AH77	1611	0	548	99.5674	97.9927	T-complex protein 1 subunit delta	Tubulinosema ratisbonensis TaxID 291195	-	-	GO:0005524]---[GO:0016887	ATP binding]---[ATPase activity	-	-	-	-	GO:0005524	ATP binding	-	-	539	+	0
	CW_cluster-186.0	1123	UniRef90_A0A437APR8	1119	0	381	99.6438	97.9003	60S ribosomal L3	Tubulinosema ratisbonensis TaxID 291195	GO:0006412	translation	GO:0003735	structural constituent of ribosome	GO:0005840	ribosome	GO:0006412	translation	GO:0003735	structural constituent of ribosome	GO:0005840	ribosome	373	-	0
	CW_cluster-488.0	520	UniRef90_A0A437ANA2	510	5e-114	412	98.0769	41.2621	SUMO ubiquitin activating enzyme E1 subunit	Tubulinosema ratisbonensis TaxID 291195	GO:0016925	protein sumoylation	GO:0005524]---[GO:0019948	ATP binding]---[SUMO activating enzyme activity	-	-	-	-	GO:0008641	ubiquitin-like modifier activating enzyme activity	-	-	172	-	2
	CW_cluster-3667.0	1280	UniRef90_UPI0010A40B7E	1155	0	440	90.2344	87.5	pectate lyase-like	Prosopis alba TaxID 207710	-	-	-	-	-	-	-	-	-	-	-	-	385	+	2
	CW_cluster-915.0	678	UniRef90_A0A437AKB8	654	7e-148	220	96.4602	99.0909	Proteasome subunit beta	Tubulinosema ratisbonensis TaxID 291195	GO:0051603	proteolysis involved in cellular protein catabolic process	GO:0004298	threonine-type endopeptidase activity	GO:0005737]---[GO:0005634]---[GO:0005839	cytoplasm]---[nucleus]---[proteasome core complex	GO:0051603	proteolysis involved in cellular protein catabolic process	-	-	GO:0005839	proteasome core complex	219	+	1
	CW_cluster-661.0	495	UniRef90_A0A437AI34	435	5e-100	154	87.8788	94.1558	40S ribosomal protein S18	Tubulinosema ratisbonensis TaxID 291195	GO:0006412	translation	GO:0003723]---[GO:0003735	RNA binding]---[structural constituent of ribosome	GO:0005840	ribosome	GO:0006412	translation	GO:0003723]---[GO:0003735	RNA binding]---[structural constituent of ribosome	GO:0005840	ribosome	164	+	2
	CW_cluster-208.0	365	UniRef90_A0A437AND0	327	3e-73	296	89.589	36.8243	mRNA cleavage and polyadenylation factor I II subunit pfc 11	Tubulinosema ratisbonensis TaxID 291195	-	-	-	-	-	-	-	-	-	-	-	-	121	-	2
	CW_cluster-2577.0	923	UniRef90_A0A437AHZ4	882	2e-157	3156	95.558	9.31559	PIK-related kinase	Tubulinosema ratisbonensis TaxID 291195	-	-	GO:0016301	kinase activity	-	-	-	-	-	-	-	-	296	-	0
	CW_cluster-776.0	536	UniRef90_A0A437AI42	534	1e-121	202	99.6269	88.1188	Exosome complex exonuclease Rrp41	Tubulinosema ratisbonensis TaxID 291195	-	-	GO:0004527	exonuclease activity	-	-	-	-	-	-	-	-	178	-	1
	CW_cluster-393.0	549	UniRef90_A0A437AK32	531	4e-125	182	96.7213	97.2527	Set1 Ash2 histone methyltransferase complex	Tubulinosema ratisbonensis TaxID 291195	GO:0051568	histone H3-K4 methylation	GO:0008168	methyltransferase activity	GO:0048188	Set1C/COMPASS complex	-	-	GO:0005515	protein binding	-	-	177	+	2
	CW_cluster-1153.0	566	UniRef90_A0A437AKK8	513	6e-110	549	90.636	31.1475	Kinesin-like motor	Tubulinosema ratisbonensis TaxID 291195	GO:0007018	microtubule-based movement	GO:0005524]---[GO:1990939]---[GO:0008017	ATP binding]---[ATP-dependent microtubule motor activity]---[microtubule binding	-	-	-	-	-	-	-	-	177	-	0
	CW_cluster-1309.0	597	UniRef90_A0A437AHY6	549	1e-124	259	91.9598	70.6564	Uncharacterized protein	Tubulinosema ratisbonensis TaxID 291195	-	-	-	-	-	-	-	-	-	-	-	-	197	+	1
	CW_cluster-3852.7971	358	UniRef90_B8MI73	351	3e-41	305	98.0447	38.0328	Uncharacterized protein	Talaromyces stipitatus (strain ATCC 10500 / CBS 375.48 / QM 6759 / NRRL 1006) TaxID 441959	-	-	-	-	-	-	-	-	-	-	-	-	86	-	0
	CW_cluster-697.0	450	UniRef90_A0A437AML9	441	2e-93	189	98	78.836	Putative E3 ubiquitin-ligase RHY1A	Tubulinosema ratisbonensis TaxID 291195	-	-	GO:0016874	ligase activity	-	-	-	-	-	-	-	-	149	-	1
	CW_cluster-594.0	431	UniRef90_A0A437APS3	429	2e-84	177	99.536	80.791	Brix domain-containing protein	Tubulinosema ratisbonensis TaxID 291195	GO:0006364	rRNA processing	GO:0042134	rRNA primary transcript binding	-	-	-	-	-	-	-	-	143	+	2
	CW_cluster-3852.4291	324	UniRef90_H6SIA9	321	4e-41	140	99.0741	76.4286	Uncharacterized protein (Fragment)	Pararhodospirillum photometricum DSM 122 TaxID 1150469	-	-	-	-	-	-	-	-	-	-	-	-	67	+	2
	CW_cluster-22.0	610	UniRef90_A0A437APU3	609	3e-129	215	99.8361	94.4186	Cleavage stimulation factor	Tubulinosema ratisbonensis TaxID 291195	-	-	GO:0003723	RNA binding	-	-	-	-	GO:0003676	nucleic acid binding	-	-	203	+	1
	CW_cluster-800.0	355	UniRef90_A0A437AMP4	303	2e-48	103	85.3521	98.0583	AN1-type zinc finger 5 protein	Tubulinosema ratisbonensis TaxID 291195	-	-	GO:0008270	zinc ion binding	-	-	-	-	-	-	-	-	113	-	0
	CW_cluster-63.0	345	UniRef90_UPI0010A2BD4D	249	5e-32	403	72.1739	20.5955	uncharacterized protein LOC114734314	Prosopis alba TaxID 207710	-	-	-	-	-	-	-	-	-	-	-	-	86	-	1
	CW_cluster-2402.0	829	UniRef90_A0A1S5VYT6	645	1e-18	2737	77.8046	7.85532	Genome polyprotein (Fragment)	Bat posalivirus TaxID 1958781	GO:0006351]---[GO:0039694	transcription, DNA-templated]---[viral RNA genome replication	GO:0000166]---[GO:0003723]---[GO:0003724]---[GO:0003968]---[GO:0005198	nucleotide binding]---[RNA binding]---[RNA helicase activity]---[RNA-directed 5'-3' RNA polymerase activity]---[structural molecule activity	GO:0016021]---[GO:0019028	integral component of membrane]---[viral capsid	-	-	-	-	-	-	236	-	0
	CW_cluster-643.0	295	UniRef90_A0A437AP65	294	1e-66	111	99.661	88.2883	Thioredoxin 2	Tubulinosema ratisbonensis TaxID 291195	-	-	-	-	-	-	-	-	-	-	-	-	98	-	0
	CW_cluster-522.0	1003	UniRef90_A0A437AQF6	1002	0	364	99.9003	91.7582	2-(3-amino-3-carboxypropyl)histidine synthase subunit 1	Tubulinosema ratisbonensis TaxID 291195	GO:0017183	peptidyl-diphthamide biosynthetic process from peptidyl-histidine	GO:0090560	2-(3-amino-3-carboxypropyl)histidine synthase activity	-	-	-	-	-	-	-	-	334	+	1
	CW_cluster-2409.0	327	UniRef90_A0A0F6B5C9	105	1e-18	74	32.1101	47.2973	Uncharacterized protein	Salmonella typhimurium (strain 14028s / SGSC 2262) TaxID 588858	-	-	-	-	-	-	-	-	-	-	-	-	49	-	2
	CW_cluster-1327.1	637	UniRef90_A0A437AJQ8	636	4e-128	412	99.843	51.4563	Cysteine desulfurase	Tubulinosema ratisbonensis TaxID 291195	GO:0044571	[2Fe-2S] cluster assembly	GO:0031071]---[GO:0051536]---[GO:0046872]---[GO:0030170	cysteine desulfurase activity]---[iron-sulfur cluster binding]---[metal ion binding]---[pyridoxal phosphate binding	-	-	-	-	-	-	-	-	212	+	1
	CW_cluster-1117.0	569	UniRef90_A0A437APY5	567	7e-93	989	99.6485	19.1102	Chromosome segregation protein	Tubulinosema ratisbonensis TaxID 291195	GO:0051276	chromosome organization	GO:0005524	ATP binding	GO:0005694	chromosome	-	-	-	-	-	-	189	+	2
	CW_cluster-636.0	1038	UniRef90_A0A437ANN5	705	7e-161	363	67.9191	64.7383	tRNA pseudouridine synthase	Tubulinosema ratisbonensis TaxID 291195	GO:0001522]---[GO:0008033	pseudouridine synthesis]---[tRNA processing	GO:0003723]---[GO:0106029	RNA binding]---[tRNA pseudouridine synthase activity	-	-	GO:0001522]---[GO:0009451	pseudouridine synthesis]---[RNA modification	GO:0003723]---[GO:0009982	RNA binding]---[pseudouridine synthase activity	-	-	237	+	0
	CW_cluster-1043.0	404	UniRef90_A0A437AJM3	303	2e-44	161	75	62.7329	Uncharacterized protein	Tubulinosema ratisbonensis TaxID 291195	-	-	-	-	GO:0016021	integral component of membrane	-	-	-	-	-	-	112	+	0
	CW_cluster-1060.0	628	UniRef90_A0A437ANM2	624	3e-148	229	99.3631	90.8297	Ubiquitin fusion degradation 1	Tubulinosema ratisbonensis TaxID 291195	GO:0006511	ubiquitin-dependent protein catabolic process	-	-	-	-	GO:0006511	ubiquitin-dependent protein catabolic process	-	-	-	-	208	-	2
	CW_cluster-771.0	349	UniRef90_A0A437AMJ4	243	1e-39	88	69.6275	92.0455	Uncharacterized protein	Tubulinosema ratisbonensis TaxID 291195	-	-	-	-	-	-	-	-	-	-	-	-	82	-	0
	CW_cluster-2790.1	1007	UniRef90_A0A437APD2	921	0	1580	91.4598	19.4304	DNA-directed RNA polymerase subunit	Tubulinosema ratisbonensis TaxID 291195	GO:0006366	transcription by RNA polymerase II	GO:0003677]---[GO:0003899]---[GO:0046872	DNA binding]---[DNA-directed 5'-3' RNA polymerase activity]---[metal ion binding	GO:0005634	nucleus	GO:0006351	transcription, DNA-templated	GO:0003677]---[GO:0003899	DNA binding]---[DNA-directed 5'-3' RNA polymerase activity	-	-	335	-	2
	CW_cluster-1212.0	599	UniRef90_A0A437AQ28	522	2e-50	233	87.1452	74.6781	Uncharacterized protein (Fragment)	Tubulinosema ratisbonensis TaxID 291195	-	-	-	-	-	-	-	-	-	-	-	-	199	+	1
	CW_cluster-704.0	972	UniRef90_A0A437AN59	951	0	326	97.8395	97.2393	Uncharacterized protein	Tubulinosema ratisbonensis TaxID 291195	-	-	-	-	-	-	-	-	-	-	-	-	323	+	1
	CW_cluster-909.0	708	UniRef90_A0A437AK19	705	2e-170	333	99.5763	70.5706	H/ACA ribonucleoprotein complex subunit CBF5	Tubulinosema ratisbonensis TaxID 291195	GO:0001522]---[GO:0006396	pseudouridine synthesis]---[RNA processing	GO:0009982]---[GO:0003723	pseudouridine synthase activity]---[RNA binding	-	-	GO:0006396	RNA processing	-	-	-	-	235	-	1
	CW_cluster-544.0	476	UniRef90_A0A437AQA1	474	3e-66	360	99.5798	43.8889	tRNA rRNA cytosine-C5-methylase	Tubulinosema ratisbonensis TaxID 291195	GO:0001510]---[GO:0006396	RNA methylation]---[RNA processing	GO:0003723]---[GO:0008757	RNA binding]---[S-adenosylmethionine-dependent methyltransferase activity	-	-	-	-	-	-	-	-	158	-	2
	CW_cluster-3651.0	1032	UniRef90_A0A437APY1	969	0	338	93.8953	95.5621	Fructose-bisphosphate aldolase	Tubulinosema ratisbonensis TaxID 291195	GO:0006096	glycolytic process	GO:0004332	fructose-bisphosphate aldolase activity	-	-	GO:0006096	glycolytic process	GO:0004332	fructose-bisphosphate aldolase activity	-	-	326	+	0
	CW_cluster-755.0	310	UniRef90_A0A437AKL7	300	4e-58	104	96.7742	96.1538	Ribosomal L35Ae	Tubulinosema ratisbonensis TaxID 291195	GO:0006412	translation	GO:0003735	structural constituent of ribosome	GO:0005840	ribosome	GO:0006412	translation	GO:0003735	structural constituent of ribosome	GO:0005840	ribosome	100	-	2
	CW_cluster-162.0	402	UniRef90_E7SU29	399	4e-82	186	99.2537	71.5054	RNA polymerase sigma factor RpoH	Enterobacteriaceae TaxID 543	GO:0001121]---[GO:0006310]---[GO:0010468]---[GO:0006355]---[GO:0009408]---[GO:0001123]---[GO:0006351	bacterial transcription]---[DNA recombination]---[regulation of gene expression]---[regulation of transcription, DNA-templated]---[response to heat]---[transcription initiation from bacterial-type RNA polymerase promoter]---[transcription, DNA-templated	GO:0001000]---[GO:0000985]---[GO:0003677]---[GO:0001216]---[GO:0016987]---[GO:0009009	bacterial-type RNA polymerase core enzyme binding]---[bacterial-type RNA polymerase core promoter sequence-specific DNA binding]---[DNA binding]---[DNA-binding transcription activator activity]---[sigma factor activity]---[site-specific recombinase activity	GO:0005829]---[GO:0031421]---[GO:0005886	cytosol]---[invertasome]---[plasma membrane	-	-	-	-	-	-	133	-	2
	CW_cluster-1204.0	1123	UniRef90_A0A437AIK9	1005	0	339	89.4924	98.8201	Uncharacterized protein	Tubulinosema ratisbonensis TaxID 291195	-	-	-	-	GO:0016021	integral component of membrane	-	-	-	-	-	-	353	-	2
	CW_cluster-3852.13701	589	UniRef90_A0A437AKH9	564	2e-102	197	95.7555	95.4315	Uncharacterized protein	Tubulinosema ratisbonensis TaxID 291195	-	-	-	-	-	-	-	-	-	-	-	-	188	-	2
	CW_cluster-3664.0	606	UniRef90_A0A437AIG2	606	2e-130	224	100	90.1786	Pyrimidine 5'-nucleotidase	Tubulinosema ratisbonensis TaxID 291195	-	-	-	-	-	-	-	-	-	-	-	-	202	-	0
	CW_cluster-3117.1	888	UniRef90_A0A437APG3	885	0	814	99.6622	36.2408	26S proteasome regulatory subunit 4	Tubulinosema ratisbonensis TaxID 291195	GO:0042176	regulation of protein catabolic process	GO:0030234	enzyme regulator activity	GO:0000502	proteasome complex	-	-	-	-	-	-	295	-	1
	CW_cluster-3147.2	512	UniRef90_A0A437ALB2	510	2e-66	523	99.6094	32.5048	Uncharacterized protein	Tubulinosema ratisbonensis TaxID 291195	-	-	-	-	-	-	-	-	-	-	-	-	170	+	2
	CW_cluster-708.0	922	UniRef90_A0A437AN47	708	8e-158	312	76.7896	75.641	Transcription factor	Tubulinosema ratisbonensis TaxID 291195	-	-	-	-	-	-	-	-	GO:0005515	protein binding	-	-	241	-	1
	CW_cluster-556.0	365	UniRef90_A0A437AN10	363	3e-84	136	99.4521	88.9706	40S ribosomal S19	Tubulinosema ratisbonensis TaxID 291195	GO:0006412	translation	GO:0003735	structural constituent of ribosome	GO:0005840	ribosome	GO:0006412	translation	GO:0003735	structural constituent of ribosome	GO:0005840	ribosome	121	-	1
	CW_cluster-1446.0	502	UniRef90_A0A437ANI4	492	7e-115	171	98.008	95.9064	18S rRNA aminocarboxypropyltransferase	Tubulinosema ratisbonensis TaxID 291195	GO:0000455	enzyme-directed rRNA pseudouridine synthesis	GO:1904047]---[GO:0016740	S-adenosyl-L-methionine binding]---[transferase activity	GO:0005737]---[GO:0005634	cytoplasm]---[nucleus	-	-	-	-	-	-	164	-	1
	CW_cluster-3692.0	544	UniRef90_A0A2U1KPW9	390	1e-56	377	71.6912	34.748	Glycerophosphodiester phosphodiesterase	Artemisia annua TaxID 35608	GO:0006071]---[GO:0006629	glycerol metabolic process]---[lipid metabolic process	GO:0008889	glycerophosphodiester phosphodiesterase activity	-	-	-	-	-	-	-	-	131	+	2
	CW_cluster-483.0	429	UniRef90_A0A437AQ32	375	2e-75	140	87.4126	89.2857	PHD finger ING1	Tubulinosema ratisbonensis TaxID 291195	-	-	GO:0046872	metal ion binding	GO:0005634	nucleus	-	-	-	-	-	-	140	+	2
	CW_cluster-624.0	1549	UniRef90_A0A437AKB9	1530	0	522	98.7734	97.7011	T-complex 1 subunit epsilon	Tubulinosema ratisbonensis TaxID 291195	GO:0006457	protein folding	GO:0005524]---[GO:0016887]---[GO:0051082	ATP binding]---[ATPase activity]---[unfolded protein binding	GO:0005737	cytoplasm	-	-	GO:0005524	ATP binding	-	-	516	-	0
	CW_cluster-304.0	243	UniRef90_A0A437AP89	240	4e-47	95	98.7654	84.2105	Uncharacterized protein	Tubulinosema ratisbonensis TaxID 291195	-	-	-	-	GO:0016021	integral component of membrane	-	-	-	-	-	-	80	+	2
	CW_cluster-3852.10323	309	UniRef90_A0A4R5NGS3	213	2e-20	129	68.932	56.5891	Uncharacterized protein	Companilactobacillus farciminis TaxID 1612	-	-	-	-	-	-	-	-	-	-	-	-	66	+	0
	CW_cluster-3852.13137	265	UniRef90_A0A2Z7BH32	261	1e-12	182	98.4906	47.8022	Uncharacterized protein	Dorcoceras hygrometricum TaxID 472368	-	-	-	-	-	-	-	-	-	-	-	-	88	-	1
	CW_cluster-93.0	442	UniRef90_A0A437APK4	387	1e-70	166	87.5566	77.7108	Ribosomal L24	Tubulinosema ratisbonensis TaxID 291195	-	-	-	-	-	-	-	-	-	-	-	-	146	+	2
	CW_cluster-64.0	854	UniRef90_A0A437AH11	639	2e-89	755	74.8244	28.2119	Uncharacterized protein	Tubulinosema ratisbonensis TaxID 291195	-	-	-	-	-	-	-	-	-	-	-	-	284	+	0
	CW_cluster-243.0	474	UniRef90_A0A437AIP6	471	6e-107	365	99.3671	43.0137	Pre-mRNA cleavage GTPase subunit	Tubulinosema ratisbonensis TaxID 291195	-	-	GO:0005524	ATP binding	-	-	-	-	-	-	-	-	157	-	2
	CW_cluster-300.0	503	UniRef90_A0A437AQ25	501	2e-98	309	99.6024	54.0453	TBP-associated factor 4	Tubulinosema ratisbonensis TaxID 291195	GO:0006352	DNA-templated transcription, initiation	-	-	GO:0005669	transcription factor TFIID complex	-	-	-	-	-	-	167	-	1
	CW_cluster-1353.0	1211	UniRef90_A0A132A4J8	1149	0	395	94.8803	96.7089	60S ribosomal protein L3-like protein (Fragment)	Sarcoptes scabiei TaxID 52283	GO:0006412	translation	GO:0003735	structural constituent of ribosome	GO:0005737]---[GO:0005840	cytoplasm]---[ribosome	GO:0006412	translation	GO:0003735	structural constituent of ribosome	GO:0005840	ribosome	403	+	1
	CW_cluster-3076.0	565	UniRef90_A0A0L9TYA3	474	4e-102	168	83.8938	94.6429	TCTP domain-containing protein	rosids TaxID 71275	-	-	-	-	GO:0005737	cytoplasm	-	-	-	-	-	-	187	-	2
	CW_cluster-536.0	627	UniRef90_A0A437APF4	576	2e-97	314	91.866	61.1465	Uncharacterized protein	Tubulinosema ratisbonensis TaxID 291195	-	-	-	-	GO:0016021	integral component of membrane	-	-	-	-	-	-	208	-	1
	CW_cluster-861.0	910	UniRef90_A0A437AKZ7	501	1e-66	191	55.0549	90.0524	Uncharacterized protein (Fragment)	Tubulinosema ratisbonensis TaxID 291195	-	-	-	-	-	-	-	-	-	-	-	-	186	+	0
	CW_cluster-251.0	664	UniRef90_A0A437AHX4	663	4e-145	253	99.8494	87.3518	Diphthine methyl ester synthase	Tubulinosema ratisbonensis TaxID 291195	GO:0032259]---[GO:0017183	methylation]---[peptidyl-diphthamide biosynthetic process from peptidyl-histidine	GO:0004164	diphthine synthase activity	-	-	-	-	GO:0008168	methyltransferase activity	-	-	221	-	0
	CW_cluster-3841.0	1044	UniRef90_A0A437AJZ2	1041	0	515	99.7126	67.3786	Phenylalanine--tRNA ligase	Tubulinosema ratisbonensis TaxID 291195	GO:0006432	phenylalanyl-tRNA aminoacylation	GO:0005524]---[GO:0004826]---[GO:0000049	ATP binding]---[phenylalanine-tRNA ligase activity]---[tRNA binding	GO:0005737	cytoplasm	GO:0043039	tRNA aminoacylation	GO:0000049]---[GO:0004812]---[GO:0005524	tRNA binding]---[aminoacyl-tRNA ligase activity]---[ATP binding	-	-	347	-	1
	CW_cluster-3852.14517	566	UniRef90_A0A437APY9	504	8e-110	177	89.0459	94.9153	Vacuolar ATP synthase subunit E	Tubulinosema ratisbonensis TaxID 291195	-	-	GO:0046961	proton-transporting ATPase activity, rotational mechanism	GO:0033178	proton-transporting two-sector ATPase complex, catalytic domain	GO:1902600	proton transmembrane transport	GO:0046961	proton-transporting ATPase activity, rotational mechanism	GO:0033178	proton-transporting two-sector ATPase complex, catalytic domain	188	-	0
	CW_cluster-385.0	624	UniRef90_A0A437APP7	621	4e-149	234	99.5192	88.4615	Proteasome subunit beta	Tubulinosema ratisbonensis TaxID 291195	GO:0051603	proteolysis involved in cellular protein catabolic process	GO:0004298	threonine-type endopeptidase activity	GO:0005737]---[GO:0005634]---[GO:0005839	cytoplasm]---[nucleus]---[proteasome core complex	GO:0051603	proteolysis involved in cellular protein catabolic process	-	-	GO:0005839	proteasome core complex	207	-	1
	CW_cluster-416.0	372	UniRef90_A0A437ALI7	306	2e-67	113	82.2581	90.2655	Subunit A of transcription initiation factor	Tubulinosema ratisbonensis TaxID 291195	GO:0006352	DNA-templated transcription, initiation	GO:0046982]---[GO:0003743	protein heterodimerization activity]---[translation initiation factor activity	GO:0005669	transcription factor TFIID complex	GO:0006352	DNA-templated transcription, initiation	-	-	GO:0005669	transcription factor TFIID complex	123	+	2
	CW_cluster-281.0	913	UniRef90_A0A437ANS7	909	0	833	99.5619	36.3745	Aminopeptidase	Tubulinosema ratisbonensis TaxID 291195	-	-	GO:0004177]---[GO:0008237]---[GO:0008270	aminopeptidase activity]---[metallopeptidase activity]---[zinc ion binding	-	-	-	-	-	-	-	-	303	-	2
	CW_cluster-687.0	974	UniRef90_A0A023HK94	810	8e-86	311	83.1622	86.8167	NADH-ubiquinone oxidoreductase chain 1	Aleuroglyphus ovatus TaxID 212130	-	-	GO:0008137	NADH dehydrogenase (ubiquinone) activity	GO:0016021]---[GO:0005743	integral component of membrane]---[mitochondrial inner membrane	GO:0055114	obsolete oxidation-reduction process	-	-	GO:0016020	membrane	112	-	1
	CW_cluster-889.0	305	UniRef90_A0A437ANP5	264	2e-55	216	86.5574	40.7407	Nucleus export BRR6 protein	Tubulinosema ratisbonensis TaxID 291195	GO:0055088]---[GO:0006998	lipid homeostasis]---[nuclear envelope organization	-	-	GO:0016021]---[GO:0031965	integral component of membrane]---[nuclear membrane	GO:0055088	lipid homeostasis	-	-	GO:0031965	nuclear membrane	101	-	1
	CW_cluster-3945.21	450	UniRef90_A0A1B2Z6L8	375	7e-55	126	83.3333	100	Uncharacterized protein	uncultured bacterium TaxID 77133	-	-	-	-	-	-	-	-	-	-	-	-	53	+	1
	CW_cluster-3218.0	813	UniRef90_A0A437AKY5	789	2e-172	265	97.048	99.2453	Proliferating cell nuclear antigen	Tubulinosema ratisbonensis TaxID 291195	GO:0006260]---[GO:0006275	DNA replication]---[regulation of DNA replication	GO:0003677]---[GO:0030337	DNA binding]---[DNA polymerase processivity factor activity	GO:0005634	nucleus	GO:0006275	regulation of DNA replication	GO:0003677	DNA binding	-	-	266	+	2
	CW_cluster-2427.1	311	UniRef90_A0A437AP84	270	2e-36	357	86.8167	25.2101	Mitochondrial import MAS5 protein	Tubulinosema ratisbonensis TaxID 291195	GO:0006457	protein folding	GO:0031072]---[GO:0046872]---[GO:0051082	heat shock protein binding]---[metal ion binding]---[unfolded protein binding	-	-	-	-	-	-	-	-	102	+	0
	CW_cluster-1996.0	1263	UniRef90_A0A437AQ88	1260	0	744	99.7625	56.4516	Uncharacterized protein	Tubulinosema ratisbonensis TaxID 291195	-	-	-	-	-	-	-	-	-	-	-	-	420	-	1
	CW_cluster-3103.0	542	UniRef90_A0A437AIE9	540	1e-122	197	99.631	91.3706	Spore wall protein 1	Tubulinosema ratisbonensis TaxID 291195	-	-	-	-	-	-	-	-	-	-	-	-	180	+	1
	CW_cluster-123.1	440	UniRef90_UPI00115F8204	297	9e-10	259	67.5	42.471	reverse transcriptase family protein	Acinetobacter baumannii TaxID 470	-	-	-	-	-	-	-	-	-	-	-	-	69	-	1
	CW_cluster-613.0	956	UniRef90_A0A437ALM4	918	3e-148	309	96.0251	99.3528	PWWP domain-containing protein	Tubulinosema ratisbonensis TaxID 291195	-	-	-	-	-	-	-	-	-	-	-	-	313	+	1
	CW_cluster-428.0	1614	UniRef90_A0A437AMI6	1506	0	502	93.3086	100	Uncharacterized protein	Tubulinosema ratisbonensis TaxID 291195	-	-	-	-	-	-	-	-	-	-	-	-	536	-	2
	CW_cluster-867.0	421	UniRef90_A0A437AHP5	417	2e-98	153	99.0499	90.8497	Ubiquitin-conjugating enzyme E2	Tubulinosema ratisbonensis TaxID 291195	-	-	GO:0005524]---[GO:0016740	ATP binding]---[transferase activity	-	-	-	-	-	-	-	-	139	-	2
	CW_cluster-1578.0	748	UniRef90_UPI0010A56841	528	1e-92	177	70.5882	99.435	pollen-specific protein-like At4g18596	Prosopis alba TaxID 207710	-	-	-	-	-	-	-	-	-	-	-	-	184	-	1
	CW_cluster-3222.0	558	UniRef90_A0A437APE2	537	4e-121	396	96.2366	45.202	Nucleoside transporter	Tubulinosema ratisbonensis TaxID 291195	-	-	-	-	GO:0016021	integral component of membrane	-	-	-	-	-	-	185	+	1
	CW_cluster-1261.0	592	UniRef90_A0A437AKS9	414	1e-68	151	69.9324	91.3907	Uncharacterized protein (Fragment)	Tubulinosema ratisbonensis TaxID 291195	-	-	-	-	-	-	-	-	-	-	-	-	197	+	1
	CW_cluster-456.0	417	UniRef90_A0A437AHJ4	414	2e-96	157	99.2806	87.8981	Nucleolar protein 5A	Tubulinosema ratisbonensis TaxID 291195	-	-	-	-	-	-	-	-	-	-	-	-	138	-	2
	CW_cluster-731.0	1099	UniRef90_A0A437AQ34	1098	0	379	99.909	96.5699	Vacuolar H -ATPase V1 sector subunit H	Tubulinosema ratisbonensis TaxID 291195	-	-	GO:0046961	proton-transporting ATPase activity, rotational mechanism	GO:0000221	vacuolar proton-transporting V-type ATPase, V1 domain	GO:1902600	proton transmembrane transport	GO:0046961	proton-transporting ATPase activity, rotational mechanism	GO:0000221	vacuolar proton-transporting V-type ATPase, V1 domain	366	+	0
	CW_cluster-3432.0	1997	UniRef90_UPI0010A370AF	1632	0	571	81.7226	95.4466	pectinesterase-like	Prosopis alba TaxID 207710	-	-	-	-	-	-	GO:0042545	cell wall modification	GO:0030599	pectinesterase activity	-	-	573	+	2
	CW_cluster-2857.0	1211	UniRef90_A0A437ANG6	1209	0	425	99.8348	94.8235	Tubulin gamma chain	Tubulinosema ratisbonensis TaxID 291195	GO:0031122]---[GO:0007020	cytoplasmic microtubule organization]---[microtubule nucleation	GO:0005525]---[GO:0003924	GTP binding]---[GTPase activity	GO:0000930]---[GO:0005874	gamma-tubulin complex]---[microtubule	-	-	GO:0003924	GTPase activity	-	-	403	-	2
	CW_cluster-3588.0	769	UniRef90_UPI0010A3364F	768	5e-169	590	99.87	43.3898	pectinesterase/pectinesterase inhibitor-like	Prosopis alba TaxID 207710	-	-	-	-	-	-	GO:0042545	cell wall modification	GO:0030599	pectinesterase activity	-	-	256	-	0
	CW_cluster-291.0	813	UniRef90_A0A437AJG9	810	9e-178	286	99.631	94.4056	Uncharacterized protein	Tubulinosema ratisbonensis TaxID 291195	-	-	-	-	GO:0016021	integral component of membrane	-	-	-	-	-	-	270	+	1
	CW_cluster-3945.19	368	UniRef90_A0A1N0XQZ7	330	1e-49	144	89.6739	75	Uncharacterized protein	Mycobacteroides abscessus subsp. abscessus TaxID 1185650	-	-	-	-	-	-	-	-	-	-	-	-	110	+	2
	CW_cluster-424.0	605	UniRef90_A0A437AM97	603	3e-138	231	99.6694	87.013	Undecaprenyl pyrophosphate synthetase	Tubulinosema ratisbonensis TaxID 291195	-	-	GO:0016765	transferase activity, transferring alkyl or aryl (other than methyl) groups	GO:0016021	integral component of membrane	-	-	GO:0016765	transferase activity, transferring alkyl or aryl (other than methyl) groups	-	-	201	-	0
	CW_cluster-3593.0	1376	UniRef90_A0A437AHL0	1374	0	475	99.8547	96.4211	Leucyl aminopeptidase	Tubulinosema ratisbonensis TaxID 291195	-	-	GO:0030145]---[GO:0070006	manganese ion binding]---[metalloaminopeptidase activity	GO:0005737	cytoplasm	GO:0006508	proteolysis	GO:0070006	metalloaminopeptidase activity	-	-	458	-	1
	CW_cluster-3417.0	678	UniRef90_A0A437ANV0	675	1e-149	247	99.5575	91.0931	60S ribosomal L8	Tubulinosema ratisbonensis TaxID 291195	GO:0006412	translation	GO:0003735	structural constituent of ribosome	GO:0005840	ribosome	GO:0006412	translation	GO:0003735	structural constituent of ribosome	GO:0005840	ribosome	225	-	1
	CW_cluster-30.0	415	UniRef90_A0A437ALH4	414	6e-84	157	99.759	87.8981	Mod5 sorting protein	Tubulinosema ratisbonensis TaxID 291195	GO:0016480	negative regulation of transcription by RNA polymerase III	-	-	-	-	-	-	-	-	-	-	138	+	1
	CW_cluster-610.0	695	UniRef90_A0A437APC9	693	2e-167	240	99.7122	96.25	Proteasome regulatory subunit alpha-3	Tubulinosema ratisbonensis TaxID 291195	GO:0051603	proteolysis involved in cellular protein catabolic process	-	-	GO:0005737]---[GO:0005634]---[GO:0005839	cytoplasm]---[nucleus]---[proteasome core complex	GO:0051603	proteolysis involved in cellular protein catabolic process	-	-	GO:0005839	proteasome core complex	231	-	0
	CW_cluster-338.0	434	UniRef90_A0A437AL58	423	1e-92	157	97.4654	89.8089	ARF GTP-binding ADP ribosylation factor	Tubulinosema ratisbonensis TaxID 291195	-	-	GO:0005525	GTP binding	-	-	-	-	GO:0005525	GTP binding	-	-	144	+	0
	CW_cluster-394.0	1742	UniRef90_A0A437ALL8	801	4e-141	920	45.9816	29.0217	Nonsense-mediated mRNA decay 5 protein	Tubulinosema ratisbonensis TaxID 291195	GO:0006886	intracellular protein transport	GO:0031267	small GTPase binding	-	-	-	-	-	-	-	-	291	+	0
	CW_cluster-378.1	1867	UniRef90_A0A437APZ1	1866	0	924	99.9464	67.316	Ubiquitin-activating enzyme E1	Tubulinosema ratisbonensis TaxID 291195	GO:0016567	protein ubiquitination	GO:0008641	ubiquitin-like modifier activating enzyme activity	-	-	-	-	GO:0008641	ubiquitin-like modifier activating enzyme activity	-	-	622	-	0
	CW_cluster-1622.0	1483	UniRef90_A0A437AHD1	1020	3e-161	638	68.7795	53.2915	Uncharacterized protein	Tubulinosema ratisbonensis TaxID 291195	-	-	-	-	-	-	-	-	-	-	-	-	494	-	1
	CW_cluster-3450.0	1054	UniRef90_Q9U5P1	390	5e-73	131	37.0019	99.2366	Fatty acid-binding protein	Glycyphagidae TaxID 83156	-	-	GO:0008289	lipid binding	GO:0005737	cytoplasm	-	-	-	-	-	-	132	+	1
	CW_cluster-3345.0	346	UniRef90_A0A437AMI5	309	9e-54	108	89.3064	95.3704	Uncharacterized protein	Tubulinosema ratisbonensis TaxID 291195	-	-	-	-	-	-	-	-	-	-	-	-	111	-	2
	CW_cluster-982.0	871	UniRef90_A0A437AI32	864	0	301	99.1963	95.6811	Steroid dehydrogenase	Tubulinosema ratisbonensis TaxID 291195	-	-	-	-	GO:0016021	integral component of membrane	GO:0055114	obsolete oxidation-reduction process	-	-	-	-	288	-	1
	CW_cluster-3540.0	4955	UniRef90_A0A699GMR7	1572	0	2440	31.7255	17.3361	30S ribosomal protein S17 chloroplastic	Tanacetum cinerariifolium TaxID 118510	GO:0006412	translation	GO:0019843]---[GO:0003735]---[GO:0016740	rRNA binding]---[structural constituent of ribosome]---[transferase activity	GO:0015934]---[GO:0009536]---[GO:0015935	large ribosomal subunit]---[plastid]---[small ribosomal subunit	GO:0006412	translation	GO:0003735	structural constituent of ribosome	GO:0005840	ribosome	291	+	0
	CW_cluster-3148.0	391	UniRef90_A0A437AKT8	390	6e-52	161	99.7442	80.7453	Uncharacterized protein	Tubulinosema ratisbonensis TaxID 291195	-	-	-	-	GO:0016021	integral component of membrane	-	-	-	-	-	-	130	+	1
	CW_cluster-615.0	907	UniRef90_A0A437AN11	903	0	306	99.559	98.366	cAMP-dependent Ser Thr kinase subunit	Tubulinosema ratisbonensis TaxID 291195	-	-	GO:0005524]---[GO:0004674	ATP binding]---[protein serine/threonine kinase activity	-	-	-	-	-	-	-	-	301	+	2
	CW_cluster-3620.0	1978	UniRef90_UPI0010A4E92F	1644	0	571	83.1143	95.2715	pectinesterase-like	Prosopis alba TaxID 207710	-	-	-	-	-	-	GO:0042545	cell wall modification	GO:0030599	pectinesterase activity	-	-	579	+	1
	CW_cluster-1061.0	1022	UniRef90_A0A437API6	810	4e-173	612	79.2564	44.1176	Vesicular-fusion protein SEC18	Tubulinosema ratisbonensis TaxID 291195	GO:0015031]---[GO:0035494	protein transport]---[SNARE complex disassembly	GO:0005524]---[GO:0016887	ATP binding]---[ATPase activity	GO:0005737	cytoplasm	-	-	GO:0005524]---[GO:0016887	ATP binding]---[ATPase activity	-	-	288	+	1
	CW_cluster-842.1	872	UniRef90_A0A437AM25	870	0	700	99.7706	41.4286	WD40 domain-containing protein	Tubulinosema ratisbonensis TaxID 291195	GO:0006886]---[GO:0016192	intracellular protein transport]---[vesicle-mediated transport	GO:0005198	structural molecule activity	GO:0000139]---[GO:0030117	Golgi membrane]---[membrane coat	GO:0006886]---[GO:0016192	intracellular protein transport]---[vesicle-mediated transport	GO:0005198	structural molecule activity	GO:0030117	membrane coat	290	-	0
	CW_cluster-264.0	477	UniRef90_A0A437ANX3	474	1e-96	190	99.3711	83.1579	Uncharacterized protein	Tubulinosema ratisbonensis TaxID 291195	-	-	-	-	GO:0016021	integral component of membrane	-	-	-	-	-	-	158	+	1
	CW_cluster-467.0	1418	UniRef90_A0A437ANL8	1416	0	485	99.859	97.3196	Nucleolar GTP-binding protein 1	Tubulinosema ratisbonensis TaxID 291195	-	-	GO:0005525	GTP binding	GO:0005730	nucleolus	-	-	GO:0005525	GTP binding	-	-	472	+	0
	CW_cluster-295.0	344	UniRef90_A0A437APJ6	342	2e-74	126	99.4186	90.4762	Uncharacterized protein	Tubulinosema ratisbonensis TaxID 291195	-	-	-	-	-	-	-	-	-	-	-	-	114	-	2
	CW_cluster-651.0	831	UniRef90_A0A437AHY2	687	2e-141	267	82.6715	85.7678	Uncharacterized protein	Tubulinosema ratisbonensis TaxID 291195	-	-	-	-	-	-	-	-	-	-	-	-	277	+	0
	CW_cluster-3647.0	1264	UniRef90_A0A437AIZ9	1245	0	423	98.4968	98.1087	Uncharacterized protein	Tubulinosema ratisbonensis TaxID 291195	-	-	-	-	-	-	-	-	-	-	-	-	415	+	2
	CW_cluster-3852.6491	442	UniRef90_A0A6T2TVE7	183	4e-17	117	41.4027	52.1368	Uncharacterized protein (Fragment)	Durinskia baltica TaxID 400756	-	-	-	-	-	-	-	-	-	-	-	-	95	-	0
	CW_cluster-1089.0	402	UniRef90_A0A437AL57	339	1e-67	252	84.3284	44.8413	Uncharacterized protein	Tubulinosema ratisbonensis TaxID 291195	-	-	-	-	GO:0016021	integral component of membrane	-	-	-	-	-	-	133	+	1
	CW_cluster-927.0	411	UniRef90_A0A437AQ19	408	7e-86	216	99.2701	62.963	Uncharacterized protein	Tubulinosema ratisbonensis TaxID 291195	-	-	-	-	GO:0016021	integral component of membrane	-	-	-	-	-	-	136	-	2
	CW_cluster-118.0	1341	UniRef90_A0A437APM4	1116	0	457	83.2215	81.4004	Uncharacterized protein	Tubulinosema ratisbonensis TaxID 291195	-	-	-	-	GO:0016021	integral component of membrane	-	-	-	-	-	-	446	+	2
	CW_cluster-3549.0	418	UniRef90_A0A437AP21	417	3e-88	299	99.7608	46.4883	Uncharacterized protein	Tubulinosema ratisbonensis TaxID 291195	-	-	-	-	-	-	-	-	-	-	-	-	139	-	0
	CW_cluster-936.0	361	UniRef90_A0A3N2DJ04	306	5e-64	270	84.7645	37.7778	Uncharacterized protein	Raoultella terrigena TaxID 577	-	-	-	-	-	-	-	-	-	-	-	-	120	-	1
	CW_cluster-3699.0	536	UniRef90_UPI0010A50D6E	534	3e-104	828	99.6269	21.4976	beta-galactosidase 13-like	Prosopis alba TaxID 207710	-	-	-	-	-	-	-	-	-	-	-	-	178	-	2
	CW_cluster-777.0	616	UniRef90_A0A437APD1	594	5e-112	198	96.4286	100	Thioredoxin reductase	Tubulinosema ratisbonensis TaxID 291195	-	-	-	-	-	-	-	-	-	-	-	-	199	-	1
	CW_cluster-561.0	1221	UniRef90_A0A437APZ6	1218	0	412	99.7543	98.5437	Histone deacetylase	Tubulinosema ratisbonensis TaxID 291195	-	-	GO:0046872]---[GO:0032041	metal ion binding]---[NAD-dependent histone deacetylase activity (H3-K14 specific)	GO:0005634	nucleus	-	-	-	-	-	-	406	-	1
	CW_cluster-179.0	1157	UniRef90_A0A437AK76	1149	0	393	99.3086	97.4555	Uncharacterized protein	Tubulinosema ratisbonensis TaxID 291195	-	-	-	-	-	-	-	-	-	-	-	-	383	-	2
	CW_cluster-3804.0	259	UniRef90_A0A437AP81	240	2e-32	106	92.6641	75.4717	60s acidic ribosomal	Tubulinosema ratisbonensis TaxID 291195	-	-	-	-	-	-	-	-	-	-	-	-	86	-	1
	CW_cluster-1618.0	1127	UniRef90_A0A437AQ65	1113	0	993	98.7578	37.3615	Chromosome segregation ATPase	Tubulinosema ratisbonensis TaxID 291195	GO:0051276]---[GO:0000724	chromosome organization]---[double-strand break repair via homologous recombination	GO:0005524]---[GO:0016887	ATP binding]---[ATPase activity	GO:0005634]---[GO:0030915	nucleus]---[Smc5-Smc6 complex	-	-	-	-	-	-	375	+	2
	CW_cluster-2681.0	338	UniRef90_A0A437ALZ6	297	5e-63	127	87.8698	77.9528	Regulation of nuclear pre-mRNA domain-containing 2-like protein	Tubulinosema ratisbonensis TaxID 291195	-	-	-	-	-	-	-	-	-	-	-	-	112	-	0
	CW_cluster-555.0	634	UniRef90_A0A437ALD9	612	3e-127	458	96.53	44.5415	Uncharacterized protein	Tubulinosema ratisbonensis TaxID 291195	-	-	-	-	GO:0016021	integral component of membrane	-	-	-	-	-	-	211	+	0
	CW_cluster-1886.0	1310	UniRef90_A0A437AJU9	1308	0	442	99.8473	98.6425	Ser Thr kinase	Tubulinosema ratisbonensis TaxID 291195	-	-	GO:0005524]---[GO:0004674	ATP binding]---[protein serine/threonine kinase activity	-	-	-	-	-	-	-	-	436	-	1
	CW_cluster-345.0	253	UniRef90_A0A437AHJ9	216	2e-44	103	85.3755	69.9029	Ubiquitin-like protein	Tubulinosema ratisbonensis TaxID 291195	-	-	-	-	-	-	-	-	-	-	-	-	84	-	1
	CW_cluster-3744.0	854	UniRef90_A0A437AQ06	615	3e-138	1098	72.0141	18.6703	E1-E2 ATPase	Tubulinosema ratisbonensis TaxID 291195	-	-	GO:0000166	nucleotide binding	GO:0016021	integral component of membrane	-	-	-	-	-	-	213	+	1
	CW_cluster-3852.322	881	UniRef90_A0A437AHK8	873	0	300	99.0919	97	Ubiquitin-like protein	Tubulinosema ratisbonensis TaxID 291195	-	-	-	-	-	-	-	-	GO:0005515	protein binding	-	-	291	-	2
	CW_cluster-3189.0	502	UniRef90_A0A437AI14	501	5e-80	173	99.8008	96.5318	Microsomal signal peptidase subunit SPC25-like	Tubulinosema ratisbonensis TaxID 291195	GO:0006465	signal peptide processing	-	-	GO:0016021]---[GO:0005787	integral component of membrane]---[signal peptidase complex	GO:0006465	signal peptide processing	-	-	GO:0005787]---[GO:0016021	signal peptidase complex]---[integral component of membrane	167	+	0
	CW_cluster-1515.0	2574	UniRef90_A0A437AI36	2460	0	873	95.5711	93.929	FACT complex subunit	Tubulinosema ratisbonensis TaxID 291195	GO:0006281]---[GO:0006260	DNA repair]---[DNA replication	-	-	GO:0035101	FACT complex	-	-	-	-	-	-	857	+	1
	CW_cluster-375.0	729	UniRef90_A0A437ANG1	729	3e-170	586	100	41.4676	Glutamyl-tRNA synthetase	Tubulinosema ratisbonensis TaxID 291195	GO:0006418	tRNA aminoacylation for protein translation	GO:0004812]---[GO:0005524	aminoacyl-tRNA ligase activity]---[ATP binding	GO:0005737	cytoplasm	GO:0043039	tRNA aminoacylation	GO:0004812]---[GO:0005524	aminoacyl-tRNA ligase activity]---[ATP binding	-	-	243	+	0
	CW_cluster-2116.0	1175	UniRef90_T1K1A7	645	4e-21	236	54.8936	90.2542	Uncharacterized protein	Tetranychus urticae TaxID 32264	-	-	-	-	-	-	-	-	-	-	-	-	303	-	0
	CW_cluster-496.0	366	UniRef90_A0A437ANW1	366	1e-70	997	100	12.2367	Isoleucyl-tRNA synthetase	Tubulinosema ratisbonensis TaxID 291195	GO:0006428	isoleucyl-tRNA aminoacylation	GO:0002161]---[GO:0005524]---[GO:0004822	aminoacyl-tRNA editing activity]---[ATP binding]---[isoleucine-tRNA ligase activity	-	-	-	-	-	-	-	-	122	-	0
	CW_cluster-2560.0	686	UniRef90_A0A437APA1	684	3e-144	273	99.7085	83.5165	Poly(A)-specific ribonuclease	Tubulinosema ratisbonensis TaxID 291195	-	-	GO:0003676]---[GO:0004535	nucleic acid binding]---[poly(A)-specific ribonuclease activity	GO:0030014]---[GO:0005634	CCR4-NOT complex]---[nucleus	-	-	-	-	-	-	228	+	1
	CW_cluster-3519.0	1148	UniRef90_A0A437AM60	1074	0	364	93.554	98.3516	Serine threonine-kinase MRCK alpha-like	Tubulinosema ratisbonensis TaxID 291195	GO:0035556	intracellular signal transduction	GO:0016301	kinase activity	-	-	GO:0035556	intracellular signal transduction	-	-	-	-	382	-	1
	CW_cluster-454.0	556	UniRef90_A0A437AKR8	546	5e-107	188	98.2014	96.8085	Membrane integral protein	Tubulinosema ratisbonensis TaxID 291195	-	-	-	-	GO:0016021	integral component of membrane	-	-	-	-	-	-	182	-	0
	CW_cluster-3852.13471	1170	UniRef90_A0A437AQ58	426	4e-81	360	36.4103	39.4444	Uncharacterized protein	Tubulinosema ratisbonensis TaxID 291195	-	-	-	-	-	-	-	-	-	-	-	-	153	-	2
	CW_cluster-566.0	548	UniRef90_A0A437AI43	546	4e-125	366	99.635	49.7268	CDP-alcoho	Tubulinosema ratisbonensis TaxID 291195	GO:0008654	phospholipid biosynthetic process	GO:0016780	phosphotransferase activity, for other substituted phosphate groups	GO:0016021	integral component of membrane	GO:0008654	phospholipid biosynthetic process	GO:0016780	phosphotransferase activity, for other substituted phosphate groups	GO:0016020	membrane	182	-	0
	CW_cluster-432.0	438	UniRef90_A0A437AI70	435	2e-101	158	99.3151	91.7722	60S ribosomal protein L21	Tubulinosema ratisbonensis TaxID 291195	GO:0006412	translation	GO:0003735	structural constituent of ribosome	GO:0005840	ribosome	GO:0006412	translation	GO:0003735	structural constituent of ribosome	GO:0005840	ribosome	145	+	2
	CW_cluster-2295.0	462	UniRef90_A0A437ANM5	459	1e-107	159	99.3506	96.2264	Uncharacterized protein	Tubulinosema ratisbonensis TaxID 291195	-	-	-	-	-	-	-	-	-	-	-	-	154	-	0
	CW_cluster-3956.0	746	UniRef90_A0A059EHU6	744	5e-143	329	99.7319	75.6839	Uncharacterized protein (Fragment)	Anncaliia algerae PRA109 TaxID 1240240	-	-	GO:0005524]---[GO:0004386]---[GO:0003676	ATP binding]---[helicase activity]---[nucleic acid binding	-	-	-	-	GO:0003676]---[GO:0005524	nucleic acid binding]---[ATP binding	-	-	248	-	2
	CW_cluster-3714.0	700	UniRef90_A0A437ANK4	696	8e-150	352	99.4286	65.9091	Methionine type II	Tubulinosema ratisbonensis TaxID 291195	-	-	GO:0070006	metalloaminopeptidase activity	-	-	-	-	-	-	-	-	232	+	2
	CW_cluster-591.0	498	UniRef90_A0A437AK49	477	4e-55	703	95.7831	22.6174	Uncharacterized protein	Tubulinosema ratisbonensis TaxID 291195	-	-	GO:0003677	DNA binding	-	-	-	-	-	-	-	-	159	-	2
	CW_cluster-711.0	1199	UniRef90_A0A437ALM9	1197	0	400	99.8332	99.75	Eukaryotic translation initiation factor 4A	Tubulinosema ratisbonensis TaxID 291195	-	-	GO:0005524]---[GO:0004386]---[GO:0003743	ATP binding]---[helicase activity]---[translation initiation factor activity	-	-	-	-	GO:0003676]---[GO:0005524	nucleic acid binding]---[ATP binding	-	-	399	+	1
	CW_cluster-107.0	600	UniRef90_A0A437AQ80	597	1e-134	762	99.5	26.1155	Ubiquitin fusion degradation 2	Tubulinosema ratisbonensis TaxID 291195	GO:0006511	ubiquitin-dependent protein catabolic process	GO:0034450	ubiquitin-ubiquitin ligase activity	GO:0000151	ubiquitin ligase complex	-	-	-	-	-	-	199	-	2
	CW_cluster-3521.0	1217	UniRef90_A0A437ANG0	858	0	406	70.5012	70.936	WD40 repeat-containing protein	Tubulinosema ratisbonensis TaxID 291195	-	-	-	-	GO:0005730	nucleolus	-	-	-	-	-	-	306	-	1
	CW_cluster-3623.0	637	UniRef90_A0A437AM62	531	4e-81	278	83.3595	63.6691	Uncharacterized protein	Tubulinosema ratisbonensis TaxID 291195	-	-	-	-	-	-	-	-	-	-	-	-	211	+	2
	CW_cluster-143.0	793	UniRef90_A0A437ANQ0	597	8e-126	203	75.2837	98.0296	C2H2-type domain-containing protein	Tubulinosema ratisbonensis TaxID 291195	-	-	-	-	-	-	-	-	-	-	-	-	210	-	0
	CW_cluster-3375.0	464	UniRef90_A0A437ALF2	456	9e-96	359	98.2759	42.3398	Vacuolar-type H -ATPase	Tubulinosema ratisbonensis TaxID 291195	-	-	GO:0015078	proton transmembrane transporter activity	GO:0033179	proton-transporting V-type ATPase, V0 domain	-	-	-	-	-	-	152	-	0
	CW_cluster-575.0	953	UniRef90_A0A437AL28	948	0	318	99.4753	99.3711	Uncharacterized protein	Tubulinosema ratisbonensis TaxID 291195	-	-	-	-	-	-	-	-	-	-	-	-	317	+	1
	CW_cluster-228.0	556	UniRef90_A0A437AQH4	549	1e-126	642	98.741	28.5047	Uncharacterized protein	Tubulinosema ratisbonensis TaxID 291195	-	-	-	-	-	-	-	-	-	-	-	-	184	+	2
	CW_cluster-516.0	612	UniRef90_A0A437AJ98	525	1e-115	199	85.7843	87.9397	Uncharacterized protein	Tubulinosema ratisbonensis TaxID 291195	-	-	-	-	-	-	-	-	-	-	-	-	204	-	0
	CW_cluster-2355.2	1041	UniRef90_A0A437APX0	1041	0	1232	100	28.1656	Chromodomain-helicase-DNA-binding 9	Tubulinosema ratisbonensis TaxID 291195	-	-	GO:0005524]---[GO:0003677]---[GO:0004386]---[GO:0070615	ATP binding]---[DNA binding]---[helicase activity]---[nucleosome-dependent ATPase activity	-	-	-	-	-	-	-	-	347	-	0
	CW_cluster-1026.0	1387	UniRef90_UPI00115FB82B	990	1e-113	346	71.3771	95.0867	hypothetical protein	Acinetobacter baumannii TaxID 470	-	-	-	-	-	-	-	-	-	-	-	-	431	+	0
	CW_cluster-2467.0	1099	UniRef90_A0A437AKW6	1086	0	372	98.8171	97.3118	Saccharopine dehydrogenase	Tubulinosema ratisbonensis TaxID 291195	-	-	GO:0016491	oxidoreductase activity	-	-	GO:0055114	obsolete oxidation-reduction process	GO:0016491	oxidoreductase activity	-	-	365	-	2
	CW_cluster-371.0	430	UniRef90_A0A437APR3	399	3e-63	139	92.7907	95.6835	Uncharacterized protein	Tubulinosema ratisbonensis TaxID 291195	-	-	-	-	-	-	-	-	-	-	-	-	133	+	1
	CW_cluster-3852.9383	279	UniRef90_B1N6J8	162	8e-24	109	58.0645	49.5413	Uncharacterized protein	uncultured beta proteobacterium CBNPD1 BAC clone 578 TaxID 417305	-	-	-	-	-	-	-	-	-	-	-	-	67	+	1
	CW_cluster-191.0	650	UniRef90_A0A437AQS7	648	2e-141	296	99.6923	72.973	Divalent heavy-metal cation transporter	Tubulinosema ratisbonensis TaxID 291195	-	-	GO:0046873	metal ion transmembrane transporter activity	GO:0016021	integral component of membrane	GO:0030001]---[GO:0055085	metal ion transport]---[transmembrane transport	GO:0046873	metal ion transmembrane transporter activity	GO:0016020	membrane	216	+	1
	CW_cluster-3852.4049	1635	UniRef90_A0A4R6LDV8	264	1e-07	106	16.1468	83.0189	Uncharacterized protein (Fragment)	Flavobacterium sp. P3160 TaxID 2512113	-	-	-	-	-	-	-	-	-	-	-	-	100	-	0
	CW_cluster-675.0	1622	UniRef90_A0A437AN43	1599	0	545	98.582	97.7982	Chromosome segregation protein	Tubulinosema ratisbonensis TaxID 291195	GO:0051315]---[GO:0051301	attachment of mitotic spindle microtubules to kinetochore]---[cell division	-	-	GO:0031262	Ndc80 complex	GO:0051315	attachment of mitotic spindle microtubules to kinetochore	-	-	GO:0031262	Ndc80 complex	539	-	0
	CW_cluster-838.0	688	UniRef90_A0A437ALE4	684	2e-153	237	99.4186	96.2025	mRNA decapping enzyme 2	Tubulinosema ratisbonensis TaxID 291195	-	-	GO:0016787]---[GO:0030145]---[GO:0003723	hydrolase activity]---[manganese ion binding]---[RNA binding	-	-	-	-	GO:0016787]---[GO:0003723	hydrolase activity]---[RNA binding	-	-	228	-	2
	CW_cluster-3737.0	372	UniRef90_A0A437ANS5	369	5e-75	655	99.1935	18.7786	DUF5097 domain-containing protein	Tubulinosema ratisbonensis TaxID 291195	-	-	-	-	-	-	-	-	-	-	-	-	123	-	1
	CW_cluster-3852.6924	467	UniRef90_A0A078A2G4	276	9e-35	1881	59.1006	4.89102	Uncharacterized protein	Stylonychia lemnae TaxID 5949	-	-	-	-	-	-	-	-	-	-	-	-	77	-	2
	CW_cluster-654.0	2619	UniRef90_A0A437AM72	2583	0	1027	98.6254	83.8364	Ca2 -dependent lipid-binding	Tubulinosema ratisbonensis TaxID 291195	GO:0006869	lipid transport	GO:0008289	lipid binding	GO:0016021	integral component of membrane	-	-	-	-	-	-	861	+	0
	CW_cluster-535.0	447	UniRef90_A0A437AJ26	339	1e-53	121	75.8389	93.3884	Uncharacterized protein	Tubulinosema ratisbonensis TaxID 291195	-	-	-	-	-	-	-	-	-	-	-	-	149	+	0
	CW_cluster-1283.0	668	UniRef90_A0A1Y3B3H3	666	1e-101	742	99.7006	29.9191	Paramyosin-like protein	Euroglyphus maynei TaxID 6958	-	-	-	-	GO:0016459	myosin complex	-	-	GO:0003774	motor activity	GO:0016459	myosin complex	222	-	0
	CW_cluster-3852.14354	975	UniRef90_A0A437AP10	942	2e-139	335	96.6154	93.7313	Uncharacterized protein	Tubulinosema ratisbonensis TaxID 291195	-	-	-	-	-	-	-	-	-	-	-	-	325	-	0
	CW_cluster-1553.1	209	UniRef90_A0A437AIT1	111	7e-08	58	53.11	63.7931	Uncharacterized protein (Fragment)	Tubulinosema ratisbonensis TaxID 291195	-	-	-	-	-	-	-	-	-	-	-	-	69	-	1
	CW_cluster-648.0	337	UniRef90_A0A437AQI7	336	4e-73	131	99.7033	85.4962	Hit-like hydrolase	Tubulinosema ratisbonensis TaxID 291195	-	-	GO:0016787	hydrolase activity	-	-	-	-	-	-	-	-	112	-	0
	CW_cluster-3229.0	325	UniRef90_A0A437AH67	255	1e-25	174	78.4615	48.8506	Uncharacterized protein	Tubulinosema ratisbonensis TaxID 291195	-	-	-	-	GO:0016021	integral component of membrane	-	-	-	-	-	-	107	-	2
	CW_cluster-1974.0	1301	UniRef90_A0A2U1NX77	990	2e-57	386	76.0953	78.7565	SF16 protein	Artemisia annua TaxID 35608	-	-	-	-	-	-	-	-	-	-	-	-	433	+	2
	CW_cluster-581.0	1648	UniRef90_A0A437AK68	1647	0	613	99.9393	89.5595	Glucose-6-phosphate isomerase	Tubulinosema ratisbonensis TaxID 291195	GO:0006094]---[GO:0006096	gluconeogenesis]---[glycolytic process	GO:0004347	glucose-6-phosphate isomerase activity	-	-	GO:0006094]---[GO:0006096	gluconeogenesis]---[glycolytic process	GO:0004347	glucose-6-phosphate isomerase activity	-	-	549	+	0
	CW_cluster-292.0	355	UniRef90_A0A437AJ51	351	1e-79	132	98.8732	88.6364	Signal recognition particle Srp19	Tubulinosema ratisbonensis TaxID 291195	GO:0006614	SRP-dependent cotranslational protein targeting to membrane	GO:0008312	7S RNA binding	GO:0005786	signal recognition particle, endoplasmic reticulum targeting	GO:0006614	SRP-dependent cotranslational protein targeting to membrane	GO:0008312	7S RNA binding	GO:0048500	signal recognition particle	117	-	2
	CW_cluster-1254.0	1069	UniRef90_A0A437AL99	1044	2e-166	387	97.6614	89.9225	Uncharacterized protein	Tubulinosema ratisbonensis TaxID 291195	-	-	-	-	GO:0005634	nucleus	-	-	-	-	-	-	355	+	2
	CW_cluster-843.0	327	UniRef90_A0A437AHH5	309	7e-68	112	94.4954	91.9643	60S ribosomal protein L31	Tubulinosema ratisbonensis TaxID 291195	GO:0006412	translation	GO:0003735	structural constituent of ribosome	GO:0005840	ribosome	GO:0006412	translation	GO:0003735	structural constituent of ribosome	GO:0005840	ribosome	103	+	1
	CW_cluster-269.0	487	UniRef90_A0A437AIJ4	474	3e-111	182	97.3306	86.8132	Eukaryotic translation initiation factor	Tubulinosema ratisbonensis TaxID 291195	-	-	GO:0003743	translation initiation factor activity	-	-	GO:0006413	translational initiation	GO:0003743	translation initiation factor activity	-	-	162	+	1
	CW_cluster-862.0	627	UniRef90_A0A437AQB9	618	3e-149	213	98.5646	96.7136	Zinc finger protein	Tubulinosema ratisbonensis TaxID 291195	-	-	GO:0008270	zinc ion binding	-	-	-	-	GO:0008270	zinc ion binding	-	-	206	-	0
	CW_cluster-539.0	701	UniRef90_A0A437ANW0	699	5e-150	767	99.7147	30.3781	Uncharacterized protein	Tubulinosema ratisbonensis TaxID 291195	-	-	-	-	-	-	-	-	-	-	-	-	233	-	0
	CW_cluster-1067.0	856	UniRef90_UPI000F7C5BFD	852	5e-173	440	99.5327	64.5455	pectate lyase-like	Abrus precatorius TaxID 3816	-	-	-	-	-	-	-	-	-	-	-	-	284	+	2
	CW_cluster-2454.0	1167	UniRef90_A0A0H2VEK6	909	0	333	77.892	90.991	Uncharacterized protein	Escherichia coli TaxID 562	-	-	-	-	-	-	GO:0006412	translation	GO:0003735	structural constituent of ribosome	GO:0005840	ribosome	388	+	2
	CW_cluster-588.0	386	UniRef90_A0A437APR4	384	9e-70	168	99.4819	76.1905	General negative regulator of transcription	Tubulinosema ratisbonensis TaxID 291195	GO:0006355	regulation of transcription, DNA-templated	-	-	-	-	-	-	-	-	-	-	128	-	2
	CW_cluster-486.0	313	UniRef90_A0A437ANI6	297	4e-62	102	94.8882	97.0588	Uncharacterized protein	Tubulinosema ratisbonensis TaxID 291195	-	-	-	-	-	-	-	-	-	-	-	-	99	-	0
	CW_cluster-3706.0	1914	UniRef90_UPI0010A325DC	1656	0	552	86.5204	100	L-ascorbate oxidase homolog	Prosopis alba TaxID 207710	-	-	GO:0005507]---[GO:0016491	copper ion binding]---[oxidoreductase activity	GO:0005576	extracellular region	GO:0055114	obsolete oxidation-reduction process	GO:0005507]---[GO:0016491	copper ion binding]---[oxidoreductase activity	-	-	568	-	2
	CW_cluster-3699.1	1852	UniRef90_UPI0010A50D6E	1725	0	828	93.1425	69.0821	beta-galactosidase 13-like	Prosopis alba TaxID 207710	GO:0005975	carbohydrate metabolic process	GO:0004565]---[GO:0030246	beta-galactosidase activity]---[carbohydrate binding	GO:0048046]---[GO:0005618]---[GO:0005773	apoplast]---[cell wall]---[vacuole	-	-	-	-	-	-	575	-	0
	CW_cluster-3876.0	837	UniRef90_A0A437AHI0	480	5e-83	200	57.3477	80	Coatomer complex beta subunit	Tubulinosema ratisbonensis TaxID 291195	-	-	-	-	GO:0005737	cytoplasm	-	-	-	-	-	-	278	-	2
	CW_cluster-824.0	915	UniRef90_A0A437AHC3	912	5e-162	859	99.6721	35.39	WD40 domain-containing Sec31-like protein	Tubulinosema ratisbonensis TaxID 291195	-	-	-	-	-	-	-	-	-	-	-	-	304	+	2
	CW_cluster-3852.14368	1051	UniRef90_A0A437AH85	768	2e-163	262	73.0733	97.7099	Septin 2	Tubulinosema ratisbonensis TaxID 291195	-	-	GO:0005525	GTP binding	-	-	-	-	GO:0005525	GTP binding	-	-	298	-	2
	CW_cluster-2585.0	801	UniRef90_A0A437AQ02	801	5e-142	293	100	91.1263	Transcription initiation factor TFIIE subunit	Tubulinosema ratisbonensis TaxID 291195	GO:0006367	transcription initiation from RNA polymerase II promoter	GO:0003743	translation initiation factor activity	-	-	-	-	-	-	-	-	267	+	0
	CW_cluster-2133.0	637	UniRef90_A0A437AI45	636	8e-115	401	99.843	52.8678	Uncharacterized protein	Tubulinosema ratisbonensis TaxID 291195	-	-	-	-	-	-	-	-	-	-	-	-	212	+	0
	CW_cluster-3852.3866	474	UniRef90_A0A6A5L5E7	354	2e-52	554	74.6835	21.1191	Uncharacterized protein	Lupinus albus TaxID 3870	-	-	-	-	-	-	-	-	-	-	-	-	95	+	1
	CW_cluster-3852.4316	423	UniRef90_A0A6A5L5E7	321	1e-43	554	75.8865	19.3141	Uncharacterized protein	Lupinus albus TaxID 3870	-	-	-	-	-	-	-	-	-	-	-	-	76	+	1
	CW_cluster-3852.4300	525	UniRef90_A0A1P8MA64	258	3e-27	100	49.1429	86	Uncharacterized protein	Vibrio campbellii TaxID 680	-	-	-	-	-	-	-	-	-	-	-	-	96	+	2
	CW_cluster-540.0	1902	UniRef90_A0A437AML8	1890	0	642	99.3691	98.1308	DNA helicase	Tubulinosema ratisbonensis TaxID 291195	GO:0006260	DNA replication	GO:0005524]---[GO:0003677]---[GO:0003678	ATP binding]---[DNA binding]---[DNA helicase activity	-	-	GO:0032508	DNA duplex unwinding	GO:0003677]---[GO:0005524	DNA binding]---[ATP binding	-	-	630	+	2
	CW_cluster-698.0	1934	UniRef90_A0A437AHK3	1773	0	667	91.6753	88.6057	DnaK-like protein	Tubulinosema ratisbonensis TaxID 291195	-	-	GO:0005524]---[GO:0016887	ATP binding]---[ATPase activity	-	-	-	-	-	-	-	-	644	-	1
	CW_cluster-1596.0	274	UniRef90_A0A437AID5	168	5e-29	100	61.3139	56	Uncharacterized protein	Tubulinosema ratisbonensis TaxID 291195	-	-	-	-	-	-	-	-	-	-	-	-	90	-	2
	CW_cluster-3689.0	743	UniRef90_UPI000D62C668	567	9e-106	185	76.3122	99.4595	pollen-specific protein SF3-like	Cynara cardunculus var. scolymus TaxID 59895	-	-	-	-	-	-	-	-	-	-	-	-	203	-	0
	CW_cluster-2386.0	458	UniRef90_A0A437AMK4	456	3e-90	419	99.5633	36.2768	WD40 domain-containing protein	Tubulinosema ratisbonensis TaxID 291195	-	-	-	-	GO:0005730	nucleolus	-	-	-	-	-	-	152	-	0
	CW_cluster-1431.0	582	UniRef90_A0A437AHV5	570	2e-116	206	97.9381	92.233	Ubiquitin-like protein	Tubulinosema ratisbonensis TaxID 291195	-	-	-	-	-	-	-	-	-	-	-	-	194	+	0
	CW_cluster-3949.0	773	UniRef90_UPI0010A42EF9	588	2e-98	197	76.0673	99.4924	reticulon-like protein B4	Prosopis alba TaxID 207710	-	-	-	-	-	-	-	-	-	-	-	-	257	-	0
	CW_cluster-679.0	2100	UniRef90_A0A437AN50	2097	0	710	99.8571	98.4507	DNA helicase	Tubulinosema ratisbonensis TaxID 291195	GO:0006270	DNA replication initiation	GO:0005524]---[GO:0003677]---[GO:0003678	ATP binding]---[DNA binding]---[DNA helicase activity	GO:0042555]---[GO:0005634	MCM complex]---[nucleus	GO:0032508	DNA duplex unwinding	GO:0003677]---[GO:0005524	DNA binding]---[ATP binding	-	-	699	-	2
	CW_cluster-730.0	256	UniRef90_A0A437AI02	252	7e-35	180	98.4375	46.6667	Uncharacterized protein	Tubulinosema ratisbonensis TaxID 291195	-	-	-	-	GO:0016021	integral component of membrane	-	-	-	-	-	-	84	+	2
	CW_cluster-681.0	522	UniRef90_A0A437AHS7	231	1e-24	141	44.2529	54.6099	Uncharacterized protein	Tubulinosema ratisbonensis TaxID 291195	-	-	-	-	-	-	-	-	-	-	-	-	134	-	2
	CW_cluster-2231.0	601	UniRef90_A0A437APC6	576	1e-138	196	95.8403	97.9592	Thymidine kinase	Tubulinosema ratisbonensis TaxID 291195	GO:0071897	DNA biosynthetic process	GO:0005524]---[GO:0004797	ATP binding]---[thymidine kinase activity	-	-	-	-	GO:0004797]---[GO:0005524	thymidine kinase activity]---[ATP binding	-	-	200	+	1
	CW_cluster-101.0	1020	UniRef90_A0A437AMR0	519	9e-120	222	50.8824	77.9279	Rrp4-like rna-binding protein	Tubulinosema ratisbonensis TaxID 291195	-	-	GO:0003723	RNA binding	GO:0005737]---[GO:0000178	cytoplasm]---[exosome (RNase complex)	-	-	-	-	-	-	206	+	0
	CW_cluster-560.0	345	UniRef90_A0A437AQ06	342	4e-68	1098	99.1304	10.3825	E1-E2 ATPase	Tubulinosema ratisbonensis TaxID 291195	-	-	GO:0000166	nucleotide binding	GO:0016021	integral component of membrane	-	-	-	-	-	-	114	-	2
	CW_cluster-421.0	907	UniRef90_A0A437AQH7	837	0	299	92.2822	93.311	Farnesyl pyrophosphate synthetase	Tubulinosema ratisbonensis TaxID 291195	GO:0008299	isoprenoid biosynthetic process	GO:0004161]---[GO:0004337	dimethylallyltranstransferase activity]---[geranyltranstransferase activity	-	-	GO:0008299	isoprenoid biosynthetic process	-	-	-	-	290	+	2
	CW_cluster-1015.0	393	UniRef90_A0A437AHG4	339	3e-74	124	86.2595	91.129	N-terminal acyltransferase complex (ARD) subunit	Tubulinosema ratisbonensis TaxID 291195	-	-	GO:0008080	N-acetyltransferase activity	-	-	-	-	GO:0008080	N-acetyltransferase activity	-	-	130	+	1
	CW_cluster-2639.0	563	UniRef90_A0A437AN55	561	6e-126	203	99.6448	92.1182	Zinc finger protein	Tubulinosema ratisbonensis TaxID 291195	-	-	GO:0005096	GTPase activator activity	-	-	-	-	GO:0005096	GTPase activator activity	-	-	187	-	1
	CW_cluster-702.0	671	UniRef90_A0A437ALX2	669	3e-154	286	99.7019	77.972	Uncharacterized protein	Tubulinosema ratisbonensis TaxID 291195	-	-	-	-	-	-	-	-	-	-	-	-	223	-	2
	CW_cluster-808.0	703	UniRef90_A0A437AKT4	699	6e-151	244	99.431	95.4918	Arf GTPase activating	Tubulinosema ratisbonensis TaxID 291195	-	-	GO:0005096	GTPase activator activity	-	-	-	-	GO:0005096	GTPase activator activity	-	-	233	-	2
	CW_cluster-569.0	1295	UniRef90_A0A437APE8	1293	0	460	99.8456	93.6957	ATP-dependent RNA helicase	Tubulinosema ratisbonensis TaxID 291195	-	-	GO:0005524]---[GO:0004386]---[GO:0003676	ATP binding]---[helicase activity]---[nucleic acid binding	-	-	-	-	GO:0003676]---[GO:0005524	nucleic acid binding]---[ATP binding	-	-	431	+	0
	CW_cluster-641.0	547	UniRef90_A0A437AMK2	522	1e-110	189	95.4296	92.0635	Putative proteasome subunit beta type-4	Tubulinosema ratisbonensis TaxID 291195	GO:0051603	proteolysis involved in cellular protein catabolic process	GO:0004298	threonine-type endopeptidase activity	GO:0005839	proteasome core complex	GO:0051603	proteolysis involved in cellular protein catabolic process	-	-	GO:0005839	proteasome core complex	178	+	2
	CW_cluster-465.0	356	UniRef90_A0A437AMQ4	354	9e-83	129	99.4382	91.4729	Uncharacterized protein	Tubulinosema ratisbonensis TaxID 291195	-	-	-	-	GO:0016021	integral component of membrane	-	-	-	-	-	-	118	-	0
	CW_cluster-659.0	469	UniRef90_A0A437AID3	456	1e-100	161	97.2281	94.4099	Myosin regulatory light chain	Tubulinosema ratisbonensis TaxID 291195	-	-	GO:0005509	calcium ion binding	-	-	-	-	-	-	-	-	156	-	0
	CW_cluster-355.0	392	UniRef90_A0A059EYK3	333	5e-46	699	84.949	15.8798	Uncharacterized protein	Anncaliia algerae PRA339 TaxID 1288291	-	-	-	-	-	-	-	-	-	-	-	-	130	+	0
	CW_cluster-3386.0	430	UniRef90_A0A437AKL3	426	1e-94	159	99.0698	89.3082	Uncharacterized protein	Tubulinosema ratisbonensis TaxID 291195	-	-	-	-	-	-	-	-	-	-	-	-	142	+	2
	CW_cluster-655.0	608	UniRef90_A0A437AJN9	579	5e-118	200	95.2303	96.5	Proteasome type-4 subunit beta	Tubulinosema ratisbonensis TaxID 291195	GO:0051603	proteolysis involved in cellular protein catabolic process	-	-	GO:0005839	proteasome core complex	GO:0051603	proteolysis involved in cellular protein catabolic process	-	-	GO:0005839	proteasome core complex	193	+	1
	CW_cluster-361.0	741	UniRef90_A0A437AJJ9	741	4e-127	255	100	96.8627	Macro domain-containing protein	Tubulinosema ratisbonensis TaxID 291195	-	-	-	-	GO:0016021	integral component of membrane	-	-	-	-	-	-	247	-	0
	CW_cluster-155.0	676	UniRef90_A0A437APR9	675	1e-145	233	99.8521	96.5665	Chromosome segregation Spc25	Tubulinosema ratisbonensis TaxID 291195	-	-	-	-	-	-	-	-	-	-	-	-	225	+	0
	CW_cluster-315.0	761	UniRef90_A0A437AJH1	681	1e-156	242	89.4875	93.8017	Acylcoenzyme a thioesterase II	Tubulinosema ratisbonensis TaxID 291195	GO:0006637	acyl-CoA metabolic process	GO:0047617	acyl-CoA hydrolase activity	-	-	-	-	-	-	-	-	253	-	1
	CW_cluster-2026.0	451	UniRef90_A0A437AP79	450	2e-97	480	99.7783	31.25	Uncharacterized protein	Tubulinosema ratisbonensis TaxID 291195	-	-	-	-	-	-	-	-	-	-	-	-	150	-	1
	CW_cluster-713.0	1001	UniRef90_A0A437AND6	960	0	358	95.9041	89.9441	Transcription initiation factor TFIID subunit	Tubulinosema ratisbonensis TaxID 291195	GO:0006367	transcription initiation from RNA polymerase II promoter	GO:0046982]---[GO:0016251]---[GO:0003743	protein heterodimerization activity]---[RNA polymerase II general transcription initiation factor activity]---[translation initiation factor activity	GO:0000124]---[GO:0046695]---[GO:0005669	SAGA complex]---[SLIK (SAGA-like) complex]---[transcription factor TFIID complex	GO:0006367]---[GO:0006352	transcription initiation from RNA polymerase II promoter]---[DNA-templated transcription, initiation	-	-	-	-	333	-	2
	CW_cluster-452.0	661	UniRef90_A0A437AJQ3	630	8e-139	210	95.3101	100	Uncharacterized protein	Tubulinosema ratisbonensis TaxID 291195	-	-	-	-	-	-	-	-	-	-	-	-	211	+	1
	CW_cluster-3852.9049	336	UniRef90_A0A6A5L5E7	306	2e-55	554	91.0714	18.4116	Uncharacterized protein	Lupinus albus TaxID 3870	-	-	-	-	-	-	-	-	-	-	-	-	111	+	1
	CW_cluster-319.0	710	UniRef90_A0A437APU4	708	1e-156	525	99.7183	44.9524	Phosphoinositide polyphosphatase	Tubulinosema ratisbonensis TaxID 291195	-	-	GO:0042578	phosphoric ester hydrolase activity	GO:0016021	integral component of membrane	-	-	GO:0042578	phosphoric ester hydrolase activity	-	-	236	+	1
	CW_cluster-1418.0	982	UniRef90_A0A437AKJ1	981	0	529	99.8982	61.8147	Rho-associated coiled-coil containing kinase	Tubulinosema ratisbonensis TaxID 291195	-	-	GO:0005524]---[GO:0004674	ATP binding]---[protein serine/threonine kinase activity	-	-	-	-	-	-	-	-	327	-	0
	CW_cluster-364.0	476	UniRef90_A0A437AJA2	423	2e-97	141	88.8655	100	Transcription initiation factor IIA subunit 1	Tubulinosema ratisbonensis TaxID 291195	GO:0006367	transcription initiation from RNA polymerase II promoter	GO:0003743	translation initiation factor activity	GO:0005672	transcription factor TFIIA complex	GO:0006367	transcription initiation from RNA polymerase II promoter	-	-	GO:0005672	transcription factor TFIIA complex	144	-	0
	CW_cluster-244.0	702	UniRef90_A0A437AIP2	699	2e-140	730	99.5726	31.9178	40S ribosome biogenesis GTP-binding	Tubulinosema ratisbonensis TaxID 291195	GO:0042254	ribosome biogenesis	-	-	GO:0005634	nucleus	-	-	-	-	-	-	233	+	2
	CW_cluster-3852.6485	294	UniRef90_A0A099NKE3	180	1e-13	90	61.2245	71.1111	Uncharacterized protein (Fragment)	Pichia kudriavzevii TaxID 4909	-	-	-	-	-	-	-	-	-	-	-	-	66	-	2
	CW_cluster-3852.13966	1259	UniRef90_A0A437APY3	1185	0	406	94.1223	97.2906	T-complex 1 subunit theta	Tubulinosema ratisbonensis TaxID 291195	-	-	GO:0005524]---[GO:0016887	ATP binding]---[ATPase activity	-	-	-	-	GO:0005524	ATP binding	-	-	406	-	2
	CW_cluster-3843.0	828	UniRef90_A0A437AIG7	492	5e-80	713	59.4203	23.0014	V-type proton ATPase subunit a	Tubulinosema ratisbonensis TaxID 291195	-	-	GO:0015078	proton transmembrane transporter activity	GO:0016021]---[GO:0033179	integral component of membrane]---[proton-transporting V-type ATPase, V0 domain	GO:1902600	proton transmembrane transport	GO:0015078	proton transmembrane transporter activity	GO:0033179	proton-transporting V-type ATPase, V0 domain	276	+	0
	CW_cluster-1251.0	375	UniRef90_A0A437AKV5	327	8e-67	377	87.2	28.9125	Non-specific serine/threonine protein kinase	Tubulinosema ratisbonensis TaxID 291195	-	-	GO:0005524]---[GO:0106310]---[GO:0106311	ATP binding]---[protein serine kinase activity]---[protein threonine kinase activity	-	-	GO:0006468	protein phosphorylation	GO:0004672]---[GO:0005524	protein kinase activity]---[ATP binding	-	-	124	-	2
	CW_cluster-552.0	1022	UniRef90_A0A437AL04	852	0	295	83.3659	96.2712	26S proteasome regulatory subunit RPN11	Tubulinosema ratisbonensis TaxID 291195	-	-	GO:0070122]---[GO:0061578]---[GO:0008237	isopeptidase activity]---[Lys63-specific deubiquitinase activity]---[metallopeptidase activity	-	-	-	-	GO:0005515]---[GO:0008237]---[GO:0070122	protein binding]---[metallopeptidase activity]---[isopeptidase activity	-	-	340	+	0
	CW_cluster-3852.5184	759	UniRef90_A0A2G2V2E3	273	2e-34	449	35.9684	20.0445	Uncharacterized protein	Capsicum baccatum TaxID 33114	-	-	-	-	-	-	-	-	-	-	-	-	108	-	1
	CW_cluster-1265.0	1124	UniRef90_A0A059EUF8	1122	0	387	99.8221	96.6408	AAA domain-containing protein	Tubulinosematidae TaxID 307623	GO:0030163	protein catabolic process	GO:0005524]---[GO:0036402	ATP binding]---[proteasome-activating ATPase activity	GO:0005737]---[GO:0005634]---[GO:0000502	cytoplasm]---[nucleus]---[proteasome complex	-	-	GO:0005524]---[GO:0016887	ATP binding]---[ATPase activity	-	-	374	-	2
	CW_cluster-111.0	522	UniRef90_A0A437AM12	483	9e-98	163	92.5287	98.773	Uncharacterized protein	Tubulinosema ratisbonensis TaxID 291195	-	-	-	-	-	-	-	-	-	-	-	-	161	-	0
	CW_cluster-1068.0	1806	UniRef90_A0A437APW2	1797	0	836	99.5017	71.6507	Paired amphipathic helix Sin3a-like protein	Tubulinosema ratisbonensis TaxID 291195	-	-	GO:0003714	transcription corepressor activity	GO:0005634	nucleus	-	-	-	-	-	-	601	-	2
	CW_cluster-3509.0	433	UniRef90_A0A437ALC2	408	4e-85	323	94.2263	42.1053	GTP binding protein	Tubulinosema ratisbonensis TaxID 291195	-	-	GO:0005525]---[GO:0003924	GTP binding]---[GTPase activity	-	-	-	-	-	-	-	-	144	+	0
	CW_cluster-3327.0	322	UniRef90_A0A437AND8	321	1e-74	121	99.6894	88.4298	40S ribosomal S20	Tubulinosema ratisbonensis TaxID 291195	GO:0006412	translation	GO:0003735	structural constituent of ribosome	GO:0005840	ribosome	-	-	-	-	-	-	107	-	1
	CW_cluster-499.0	1100	UniRef90_A0A437AJ15	1098	0	719	99.8182	50.904	Muskelin n-terminus domain-containing protein	Tubulinosema ratisbonensis TaxID 291195	-	-	-	-	-	-	-	-	-	-	-	-	366	+	1
	CW_cluster-3333.0	541	UniRef90_A0A437AIG4	528	1e-123	187	97.597	94.1176	60S ribosomal L9	Tubulinosema ratisbonensis TaxID 291195	GO:0006412	translation	GO:0019843]---[GO:0003735	rRNA binding]---[structural constituent of ribosome	GO:0005840	ribosome	-	-	-	-	-	-	176	-	2
	CW_cluster-3237.0	470	UniRef90_A0A437AIY8	468	6e-108	318	99.5745	49.0566	Serine/threonine-protein phosphatase	Tubulinosema ratisbonensis TaxID 291195	-	-	GO:0106306]---[GO:0106307	protein serine phosphatase activity]---[protein threonine phosphatase activity	-	-	-	-	GO:0016787	hydrolase activity	-	-	156	+	1
	CW_cluster-422.0	610	UniRef90_A0A437AL94	609	6e-149	218	99.8361	93.1193	60S ribosomal L10	Tubulinosema ratisbonensis TaxID 291195	GO:0006412	translation	GO:0003735	structural constituent of ribosome	GO:0005840	ribosome	GO:0006412	translation	GO:0003735	structural constituent of ribosome	GO:0005840	ribosome	203	-	1
	CW_cluster-694.0	634	UniRef90_A0A437ALY5	627	3e-143	216	98.8959	96.7593	Metal-dependent hydrolase	Tubulinosema ratisbonensis TaxID 291195	GO:0006419	alanyl-tRNA aminoacylation	GO:0004813]---[GO:0005524]---[GO:0016787	alanine-tRNA ligase activity]---[ATP binding]---[hydrolase activity	-	-	GO:0006419]---[GO:0043039	alanyl-tRNA aminoacylation]---[tRNA aminoacylation	GO:0000166]---[GO:0004813]---[GO:0005524]---[GO:0004812	nucleotide binding]---[alanine-tRNA ligase activity]---[ATP binding]---[aminoacyl-tRNA ligase activity	-	-	209	+	0
	CW_cluster-3036.2	858	UniRef90_A0A437AK49	801	3e-154	703	93.3566	37.9801	Uncharacterized protein	Tubulinosema ratisbonensis TaxID 291195	-	-	GO:0003677	DNA binding	-	-	-	-	-	-	-	-	285	-	1
	CW_cluster-1120.0	572	UniRef90_A0A437AQ94	567	4e-132	203	99.1259	93.1034	Transcriptional regulation complex subunit not5	Tubulinosema ratisbonensis TaxID 291195	GO:0006355	regulation of transcription, DNA-templated	-	-	GO:0030015	CCR4-NOT core complex	GO:0006355	regulation of transcription, DNA-templated	-	-	-	-	190	-	1
	CW_cluster-2689.0	485	UniRef90_A0A437APV9	483	5e-113	176	99.5876	91.4773	Signal peptidase complex catalytic subunit SEC11	Tubulinosema ratisbonensis TaxID 291195	GO:0006465	signal peptide processing	GO:0004252	serine-type endopeptidase activity	GO:0005789]---[GO:0016021	endoplasmic reticulum membrane]---[integral component of membrane	-	-	-	-	-	-	161	+	2
	CW_cluster-3852.156	1726	UniRef90_A0A437ANJ1	1722	0	583	99.7683	98.4563	Uncharacterized protein	Tubulinosema ratisbonensis TaxID 291195	-	-	-	-	-	-	-	-	-	-	-	-	574	-	2
	CW_cluster-707.0	975	UniRef90_A0A437APZ0	963	0	327	98.7692	98.1651	Ribonucleotide reductase beta subunit	Tubulinosema ratisbonensis TaxID 291195	GO:0009263	deoxyribonucleotide biosynthetic process	GO:0016491	oxidoreductase activity	-	-	GO:0009263	deoxyribonucleotide biosynthetic process	-	-	-	-	321	-	1
	CW_cluster-373.0	754	UniRef90_A0A437AL46	753	6e-179	394	99.8674	63.7056	Histone acetyltransferase GCN5	Tubulinosema ratisbonensis TaxID 291195	-	-	GO:0004402	histone acetyltransferase activity	GO:0005634	nucleus	-	-	-	-	-	-	251	+	0
	CW_cluster-622.0	482	UniRef90_A0A437AI67	432	4e-27	511	89.6266	28.18	Uncharacterized protein (Fragment)	Tubulinosema ratisbonensis TaxID 291195	-	-	-	-	-	-	-	-	-	-	-	-	160	-	0
	CW_cluster-2994.0	817	UniRef90_A0A437AQ71	741	8e-174	528	90.6977	46.5909	Uncharacterized protein	Tubulinosema ratisbonensis TaxID 291195	-	-	-	-	-	-	-	-	-	-	-	-	255	-	1
	CW_cluster-578.0	485	UniRef90_A0A437AP46	483	4e-112	171	99.5876	94.152	Thioredoxin peroxidase	Tubulinosema ratisbonensis TaxID 291195	-	-	GO:0004601	peroxidase activity	-	-	GO:0055114	obsolete oxidation-reduction process	GO:0016209]---[GO:0016491	antioxidant activity]---[oxidoreductase activity	-	-	161	+	0
	CW_cluster-2913.0	1328	UniRef90_A0A437APC2	1326	0	941	99.8494	46.9713	Transcriptional accessory protein	Tubulinosema ratisbonensis TaxID 291195	-	-	-	-	-	-	-	-	-	-	-	-	442	-	2
	CW_cluster-602.0	616	UniRef90_A0A437ALA1	609	2e-146	212	98.8636	95.7547	Vacuolar atp synthase subunit d	Tubulinosema ratisbonensis TaxID 291195	GO:0006811	ion transport	GO:0042626	ATPase-coupled transmembrane transporter activity	-	-	-	-	GO:0042626	ATPase-coupled transmembrane transporter activity	-	-	203	-	2
	CW_cluster-3894.1	840	UniRef90_A0A437APL4	801	0	603	95.3571	44.2786	X-prolyl aminopeptidase	Tubulinosema ratisbonensis TaxID 291195	-	-	GO:0004177	aminopeptidase activity	-	-	-	-	-	-	-	-	272	-	0
	CW_cluster-1701.0	552	UniRef90_A0A437APY4	549	6e-104	220	99.4565	83.1818	Chromosome segregation Spc25	Tubulinosema ratisbonensis TaxID 291195	-	-	-	-	-	-	-	-	-	-	-	-	183	-	1
	CW_cluster-616.0	519	UniRef90_A0A437ANE2	465	3e-73	167	89.5954	92.8144	Heterochromatin-associated CHROMO domain protein	Tubulinosema ratisbonensis TaxID 291195	-	-	-	-	GO:0005634	nucleus	-	-	-	-	-	-	166	-	0
	CW_cluster-3029.1	1208	UniRef90_A0A437AN94	1206	0	639	99.8344	62.9108	Beta-lactamase fold-containing exonuclease	Tubulinosema ratisbonensis TaxID 291195	GO:0006397	mRNA processing	GO:0004527	exonuclease activity	GO:0005634	nucleus	-	-	-	-	-	-	402	-	1
	CW_cluster-2278.0	366	UniRef90_A0A437AQG4	246	2e-07	116	67.2131	72.4138	Uncharacterized protein	Tubulinosema ratisbonensis TaxID 291195	-	-	-	-	GO:0016021	integral component of membrane	-	-	-	-	-	-	121	+	2
	CW_cluster-997.0	905	UniRef90_A0A437AHR2	489	4e-111	176	54.0331	92.6136	60S ribosomal protein L18	Tubulinosema ratisbonensis TaxID 291195	GO:0006412	translation	GO:0003735	structural constituent of ribosome	GO:0005840	ribosome	-	-	-	-	-	-	175	+	2
	CW_cluster-3964.0	306	UniRef90_A0A437ANU4	303	3e-68	121	99.0196	83.4711	Zinc finger protein	Tubulinosema ratisbonensis TaxID 291195	-	-	-	-	-	-	-	-	-	-	-	-	101	-	2
	CW_cluster-497.0	621	UniRef90_A0A437ALL8	618	9e-123	920	99.5169	22.3913	Nonsense-mediated mRNA decay 5 protein	Tubulinosema ratisbonensis TaxID 291195	GO:0006886	intracellular protein transport	GO:0031267	small GTPase binding	-	-	-	-	-	-	-	-	206	-	2
	CW_cluster-3360.0	554	UniRef90_A0A437AKD3	552	1e-115	1209	99.639	15.2192	DNA topoisomerase 2	Tubulinosema ratisbonensis TaxID 291195	GO:0006265	DNA topological change	GO:0005524]---[GO:0003677]---[GO:0003918]---[GO:0046872	ATP binding]---[DNA binding]---[DNA topoisomerase type II (double strand cut, ATP-hydrolyzing) activity]---[metal ion binding	-	-	-	-	-	-	-	-	184	-	2
	CW_cluster-743.0	380	UniRef90_A0A437AJL7	360	4e-68	126	94.7368	95.2381	Uncharacterized protein	Tubulinosema ratisbonensis TaxID 291195	-	-	-	-	-	-	-	-	-	-	-	-	120	-	1
	CW_cluster-3852.10072	582	UniRef90_A9P048	117	2e-08	42	20.1031	92.8571	Uncharacterized protein	Picea sitchensis TaxID 3332	-	-	-	-	-	-	-	-	-	-	-	-	55	-	0
	CW_cluster-3852.9960	574	UniRef90_A9P048	117	2e-08	42	20.3833	92.8571	Uncharacterized protein	Picea sitchensis TaxID 3332	-	-	-	-	-	-	-	-	-	-	-	-	50	-	0
	CW_cluster-2558.0	871	UniRef90_A0A437AME5	870	0	689	99.8852	42.09	5-3 exoribonuclease	Tubulinosema ratisbonensis TaxID 291195	-	-	GO:0004527]---[GO:0003676	exonuclease activity]---[nucleic acid binding	-	-	-	-	GO:0003676]---[GO:0004527	nucleic acid binding]---[exonuclease activity	-	-	290	-	1
	CW_cluster-443.0	891	UniRef90_A0A437AM26	888	0	301	99.6633	98.3389	Serine/threonine-protein phosphatase	Tubulinosema ratisbonensis TaxID 291195	-	-	GO:0106306]---[GO:0106307	protein serine phosphatase activity]---[protein threonine phosphatase activity	-	-	-	-	GO:0016787	hydrolase activity	-	-	296	+	1
	CW_cluster-3201.0	292	UniRef90_A0A437AKR1	288	3e-51	104	98.6301	92.3077	40S ribosomal protein S26	Tubulinosema ratisbonensis TaxID 291195	GO:0006412	translation	GO:0003735	structural constituent of ribosome	GO:0005840	ribosome	GO:0006412	translation	GO:0003735	structural constituent of ribosome	GO:0005840	ribosome	97	+	0
	CW_cluster-1798.0	1754	UniRef90_A0A437AKW8	1752	0	601	99.886	97.1714	Long chain fatty acid ligase	Tubulinosema ratisbonensis TaxID 291195	-	-	GO:0016874	ligase activity	-	-	-	-	-	-	-	-	584	+	1
	CW_cluster-3374.0	859	UniRef90_A0A023HK95	711	2e-20	318	82.7707	78.3019	NADH dehydrogenase subunit 2	Aleuroglyphus ovatus TaxID 212130	-	-	-	-	GO:0016021]---[GO:0005739	integral component of membrane]---[mitochondrion	-	-	-	-	-	-	94	+	1
	CW_cluster-455.1	441	UniRef90_A0A437APK5	441	9e-96	672	100	21.875	DNA helicase	Tubulinosema ratisbonensis TaxID 291195	GO:0006289]---[GO:0006367	nucleotide-excision repair]---[transcription initiation from RNA polymerase II promoter	GO:0005524]---[GO:0003677]---[GO:0003678	ATP binding]---[DNA binding]---[DNA helicase activity	-	-	-	-	-	-	-	-	147	-	0
	CW_cluster-349.0	372	UniRef90_A0A437AI25	330	7e-58	277	88.7097	39.7112	RING-type domain-containing protein	Tubulinosema ratisbonensis TaxID 291195	-	-	-	-	GO:0016021	integral component of membrane	-	-	-	-	-	-	119	+	0
	CW_cluster-3445.0	566	UniRef90_A0A437ALZ3	480	3e-96	1076	84.8057	14.8699	P-loop containing nucleoside triphosphate protein	Tubulinosema ratisbonensis TaxID 291195	GO:0051276	chromosome organization	GO:0005524]---[GO:0016887	ATP binding]---[ATPase activity	GO:0005694	chromosome	-	-	-	-	-	-	154	-	1
	CW_cluster-596.0	728	UniRef90_A0A437ANP9	726	8e-151	970	99.7253	24.9485	USP domain-containing protein	Tubulinosema ratisbonensis TaxID 291195	GO:0016579]---[GO:0006511	protein deubiquitination]---[ubiquitin-dependent protein catabolic process	GO:0004843	thiol-dependent ubiquitin-specific protease activity	-	-	-	-	-	-	-	-	242	-	0
	CW_cluster-1098.0	482	UniRef90_A0A437AN22	471	1e-102	163	97.7178	96.319	Ubiquitin conjugating enzyme E2	Tubulinosema ratisbonensis TaxID 291195	-	-	GO:0005524]---[GO:0016740	ATP binding]---[transferase activity	-	-	-	-	-	-	-	-	157	+	1
	CW_cluster-3078.0	320	UniRef90_A0A437AHV1	318	5e-58	122	99.375	86.8852	40S ribosomal protein S17	Tubulinosema ratisbonensis TaxID 291195	GO:0006412	translation	GO:0003735	structural constituent of ribosome	GO:0005840	ribosome	GO:0006412	translation	GO:0003735	structural constituent of ribosome	GO:0005840	ribosome	106	-	1
	CW_cluster-4005.0	729	UniRef90_UPI0010A492BC	726	2e-103	672	99.5885	36.1607	protein WEAK CHLOROPLAST MOVEMENT UNDER BLUE LIGHT 1-like	Prosopis alba TaxID 207710	-	-	-	-	-	-	-	-	-	-	-	-	242	-	1
	CW_cluster-3637.1	744	UniRef90_A0A437APA9	426	3e-83	143	57.2581	100	Uncharacterized protein	Tubulinosema ratisbonensis TaxID 291195	-	-	-	-	-	-	-	-	-	-	-	-	152	+	0
	CW_cluster-450.0	823	UniRef90_A0A437ALJ2	813	1e-145	289	98.7849	93.4256	Uncharacterized protein	Tubulinosema ratisbonensis TaxID 291195	-	-	-	-	GO:0016021	integral component of membrane	-	-	-	-	-	-	273	+	2
	CW_cluster-572.0	895	UniRef90_A0A437AQB1	876	0	299	97.8771	97.6589	Rab-GAP TBC domain protein	Tubulinosema ratisbonensis TaxID 291195	-	-	-	-	GO:0016021	integral component of membrane	-	-	-	-	-	-	297	+	0
	CW_cluster-545.0	745	UniRef90_A0A437AQS9	726	8e-174	256	97.4497	94.5312	26s proteasome regulatory subunit 12	Tubulinosema ratisbonensis TaxID 291195	-	-	GO:0070122]---[GO:0008237	isopeptidase activity]---[metallopeptidase activity	GO:0000502	proteasome complex	-	-	GO:0005515]---[GO:0008237]---[GO:0070122	protein binding]---[metallopeptidase activity]---[isopeptidase activity	-	-	247	+	2
	CW_cluster-673.0	294	UniRef90_A0A437AQV0	294	8e-32	568	100	17.2535	Uncharacterized protein	Tubulinosema ratisbonensis TaxID 291195	-	-	-	-	-	-	-	-	-	-	-	-	98	-	0
	CW_cluster-1535.0	277	UniRef90_A0A437AJZ4	147	2e-32	187	53.0686	26.2032	Uncharacterized protein	Tubulinosema ratisbonensis TaxID 291195	-	-	-	-	GO:0016021	integral component of membrane	-	-	-	-	-	-	73	-	1
	CW_cluster-504.1	592	UniRef90_A0A437AQ57	270	6e-50	102	45.6081	88.2353	Man1-Src1p-C-terminal domain-containing protein (Fragment)	Tubulinosema ratisbonensis TaxID 291195	-	-	-	-	-	-	-	-	-	-	-	-	197	-	0
	CW_cluster-718.0	1410	UniRef90_A0A437APM6	1407	0	480	99.7872	97.7083	Elongation factor 1 alpha	Tubulinosema ratisbonensis TaxID 291195	-	-	GO:0005525]---[GO:0003924]---[GO:0003746	GTP binding]---[GTPase activity]---[translation elongation factor activity	-	-	-	-	GO:0003924]---[GO:0005525	GTPase activity]---[GTP binding	-	-	469	+	2
	CW_cluster-3744.1	628	UniRef90_A0A437AQ06	627	1e-117	1098	99.8408	19.2168	E1-E2 ATPase	Tubulinosema ratisbonensis TaxID 291195	-	-	GO:0000166	nucleotide binding	GO:0016021	integral component of membrane	-	-	-	-	-	-	209	+	1
	CW_cluster-244.1	1023	UniRef90_A0A437AIP2	690	2e-125	730	67.4487	31.7808	40S ribosome biogenesis GTP-binding	Tubulinosema ratisbonensis TaxID 291195	GO:0042254	ribosome biogenesis	-	-	GO:0005634	nucleus	GO:0042254	ribosome biogenesis	-	-	GO:0005634	nucleus	294	-	1
	CW_cluster-311.0	558	UniRef90_A0A437AK93	555	2e-124	401	99.4624	46.1347	Zinc finger protein	Tubulinosema ratisbonensis TaxID 291195	-	-	-	-	-	-	-	-	-	-	-	-	185	-	1
	CW_cluster-1885.0	229	UniRef90_A0A437AHW0	201	2e-34	90	87.7729	74.4444	Sec61 beta subunit	Tubulinosema ratisbonensis TaxID 291195	GO:0015031	protein transport	-	-	GO:0016021	integral component of membrane	-	-	-	-	-	-	75	+	2
	CW_cluster-1659.0	1335	UniRef90_A0A437ANB9	1332	0	467	99.7753	95.0749	Aspartate--tRNA ligase	Tubulinosema ratisbonensis TaxID 291195	GO:0006422	aspartyl-tRNA aminoacylation	GO:0004815]---[GO:0005524	aspartate-tRNA ligase activity]---[ATP binding	GO:0005737	cytoplasm	GO:0006418	tRNA aminoacylation for protein translation	GO:0000166]---[GO:0004812]---[GO:0005524	nucleotide binding]---[aminoacyl-tRNA ligase activity]---[ATP binding	-	-	444	+	2
	CW_cluster-3852.1338	1347	UniRef90_A0A437APP5	699	0	408	51.8931	57.1078	Uncharacterized protein	Tubulinosema ratisbonensis TaxID 291195	-	-	-	-	-	-	-	-	-	-	-	-	270	+	2
	CW_cluster-1224.0	290	UniRef90_A0A437AN91	243	4e-40	91	83.7931	89.011	Ribosomal protein L37	Tubulinosema ratisbonensis TaxID 291195	GO:0006412	translation	GO:0046872]---[GO:0019843]---[GO:0003735	metal ion binding]---[rRNA binding]---[structural constituent of ribosome	GO:0005840	ribosome	GO:0006412	translation	GO:0003735	structural constituent of ribosome	GO:0005840	ribosome	81	-	1
	CW_cluster-580.0	789	UniRef90_A0A437AQ60	741	7e-177	315	93.9163	78.4127	Cyclin-dependent kinase	Tubulinosema ratisbonensis TaxID 291195	-	-	GO:0005524]---[GO:0004674	ATP binding]---[protein serine/threonine kinase activity	-	-	-	-	-	-	-	-	262	+	2
	CW_cluster-227.0	304	UniRef90_A0A437APQ2	300	2e-64	119	98.6842	84.0336	60s ribosomal l35	Tubulinosema ratisbonensis TaxID 291195	GO:0006412	translation	GO:0003735	structural constituent of ribosome	GO:0005840	ribosome	GO:0006412	translation	GO:0003735	structural constituent of ribosome	GO:0005840	ribosome	100	+	2
	CW_cluster-2802.0	286	UniRef90_A0A094VUI5	129	3e-22	56	45.1049	76.7857	Uncharacterized protein	Escherichia coli TaxID 562	-	-	-	-	-	-	-	-	-	-	-	-	56	+	2
	CW_cluster-242.0	960	UniRef90_A0A437AJZ1	945	0	326	98.4375	96.6258	WD40 domain-containing protein	Tubulinosema ratisbonensis TaxID 291195	GO:1904668	positive regulation of ubiquitin protein ligase activity	GO:0010997]---[GO:0097027	anaphase-promoting complex binding]---[ubiquitin-protein transferase activator activity	-	-	-	-	-	-	-	-	319	+	1
	CW_cluster-3842.0	689	UniRef90_UPI0010A3269F	486	3e-83	173	70.537	93.6416	olee1-like protein	Prosopis alba TaxID 207710	-	-	-	-	-	-	-	-	-	-	-	-	173	+	1
	CW_cluster-198.0	307	UniRef90_A0A437AQK6	297	9e-65	107	96.7427	92.5234	60s ribosomal l30	Tubulinosema ratisbonensis TaxID 291195	-	-	GO:0003723]---[GO:0003735	RNA binding]---[structural constituent of ribosome	GO:0022625	cytosolic large ribosomal subunit	-	-	-	-	-	-	99	+	2
	CW_cluster-3852.1663	454	UniRef90_A0A437AJ95	423	5e-75	142	93.1718	99.2958	Uncharacterized protein	Tubulinosema ratisbonensis TaxID 291195	-	-	-	-	-	-	-	-	-	-	-	-	150	+	2
	CW_cluster-46.0	474	UniRef90_A0A437AN67	462	2e-104	432	97.4684	35.6481	Uncharacterized protein	Tubulinosema ratisbonensis TaxID 291195	-	-	-	-	GO:0016021	integral component of membrane	-	-	-	-	-	-	154	-	1
	CW_cluster-3259.1	837	UniRef90_A0A437APP1	789	0	394	94.2652	66.7513	Hydroxymethylglutaryl-CoA reductase (NADPH)	Tubulinosema ratisbonensis TaxID 291195	GO:0015936]---[GO:0008299	coenzyme A metabolic process]---[isoprenoid biosynthetic process	GO:0004420	hydroxymethylglutaryl-CoA reductase (NADPH) activity	-	-	GO:0015936]---[GO:0055114	coenzyme A metabolic process]---[obsolete oxidation-reduction process	GO:0004420	hydroxymethylglutaryl-CoA reductase (NADPH) activity	-	-	278	-	1
	CW_cluster-1839.0	886	UniRef90_A0A437ALT6	735	8e-146	280	82.9571	87.5	Uncharacterized protein	Tubulinosema ratisbonensis TaxID 291195	-	-	-	-	-	-	-	-	-	-	-	-	247	-	1
	CW_cluster-924.0	1237	UniRef90_A0A437AHS9	657	9e-155	227	53.1124	96.4758	Replication factor A protein 2	Tubulinosema ratisbonensis TaxID 291195	-	-	GO:0003676	nucleic acid binding	-	-	-	-	GO:0003676	nucleic acid binding	-	-	270	+	1
	CW_cluster-3852.4301	1014	UniRef90_A0A6A5L1U4	288	1e-51	701	28.4024	13.6947	Uncharacterized protein	Lupinus albus TaxID 3870	-	-	-	-	-	-	-	-	-	-	-	-	129	-	2
	CW_cluster-3852.4311	934	UniRef90_E6PDN8	471	4e-41	227	50.4283	71.3656	Uncharacterized protein	mine drainage metagenome TaxID 410659	-	-	-	-	-	-	-	-	-	-	-	-	102	-	1
	CW_cluster-3852.4313	605	UniRef90_E7C670	327	2e-26	195	54.0496	56.4103	Uncharacterized protein	uncultured actinobacterium HF0500_35G12 TaxID 723604	-	-	-	-	-	-	-	-	-	-	-	-	86	-	2
	CW_cluster-3569.0	705	UniRef90_A0A437AH98	702	9e-121	257	99.5745	91.0506	TGF beta-inducible nuclear protein 1	Tubulinosema ratisbonensis TaxID 291195	GO:0006364	rRNA processing	-	-	GO:0005730	nucleolus	-	-	-	-	-	-	234	-	2
	CW_cluster-1544.0	1163	UniRef90_A0A437AL38	1161	0	394	99.828	98.2234	26s proteasome regulatory subunit 10	Tubulinosema ratisbonensis TaxID 291195	GO:0045899]---[GO:0043161]---[GO:0031647]---[GO:0030433	positive regulation of RNA polymerase II transcription preinitiation complex assembly]---[proteasome-mediated ubiquitin-dependent protein catabolic process]---[regulation of protein stability]---[ubiquitin-dependent ERAD pathway	GO:0005524]---[GO:0042802]---[GO:0036402	ATP binding]---[identical protein binding]---[proteasome-activating ATPase activity	GO:0031597]---[GO:0005634]---[GO:0008540	cytosolic proteasome complex]---[nucleus]---[proteasome regulatory particle, base subcomplex	-	-	-	-	-	-	387	-	0
	CW_cluster-3852.12871	1283	UniRef90_A0A437APK2	1281	0	442	99.8441	96.6063	Glucose-6-phosphate dehydrogenase (NADP( ))	Tubulinosema ratisbonensis TaxID 291195	GO:0006006]---[GO:0006098	glucose metabolic process]---[pentose-phosphate shunt	GO:0004345]---[GO:0050661	glucose-6-phosphate dehydrogenase activity]---[NADP binding	-	-	GO:0006006]---[GO:0055114	glucose metabolic process]---[obsolete oxidation-reduction process	GO:0016614]---[GO:0050661	oxidoreductase activity, acting on CH-OH group of donors]---[NADP binding	-	-	427	+	0
	CW_cluster-3179.0	232	UniRef90_A0A437AK31	231	3e-49	91	99.569	84.6154	Translation initiation factor SUI1	Tubulinosema ratisbonensis TaxID 291195	-	-	GO:0003743	translation initiation factor activity	-	-	-	-	-	-	-	-	77	+	1
	CW_cluster-1454.0	255	UniRef90_A0A437AMD7	255	2e-44	285	100	29.8246	Uncharacterized protein	Tubulinosema ratisbonensis TaxID 291195	-	-	-	-	GO:0016021	integral component of membrane	-	-	-	-	-	-	85	+	0
	CW_cluster-710.0	1588	UniRef90_A0A437AHR3	1584	0	539	99.7481	97.9592	ATP-dependent 26S proteasome regulatory subunit	Tubulinosema ratisbonensis TaxID 291195	-	-	-	-	GO:0000502	proteasome complex	-	-	-	-	-	-	528	+	2
	CW_cluster-1533.0	488	UniRef90_A0A437AMF5	483	3e-107	163	98.9754	98.773	Uncharacterized protein	Tubulinosema ratisbonensis TaxID 291195	-	-	-	-	-	-	-	-	-	-	-	-	162	+	0
	CW_cluster-470.0	1030	UniRef90_A0A437ANV5	522	2e-92	265	50.6796	66.0377	Uncharacterized protein	Tubulinosema ratisbonensis TaxID 291195	-	-	-	-	-	-	-	-	-	-	-	-	269	-	1
	CW_cluster-3278.0	274	UniRef90_A0A437AM44	273	1e-56	254	99.635	35.8268	ATP binding	Tubulinosema ratisbonensis TaxID 291195	-	-	GO:0005525]---[GO:0016787	GTP binding]---[hydrolase activity	-	-	-	-	-	-	-	-	91	+	1
	CW_cluster-1611.0	413	UniRef90_A0A437AJR6	411	3e-65	214	99.5157	64.0187	Transport yif1	Tubulinosema ratisbonensis TaxID 291195	GO:0006888]---[GO:0015031	endoplasmic reticulum to Golgi vesicle-mediated transport]---[protein transport	-	-	GO:0005789]---[GO:0000139]---[GO:0016021	endoplasmic reticulum membrane]---[Golgi membrane]---[integral component of membrane	GO:0006888	endoplasmic reticulum to Golgi vesicle-mediated transport	-	-	GO:0005789	endoplasmic reticulum membrane	137	+	0
	CW_cluster-947.0	841	UniRef90_A0A437AKI8	804	0	294	95.6005	91.1565	60S ribosomal L5	Tubulinosema ratisbonensis TaxID 291195	GO:0006412	translation	GO:0008097]---[GO:0003735	5S rRNA binding]---[structural constituent of ribosome	GO:0005840	ribosome	GO:0006412	translation	GO:0003735]---[GO:0008097	structural constituent of ribosome]---[5S rRNA binding	GO:0005840	ribosome	280	+	0
	CW_cluster-3213.0	858	UniRef90_A0A437AMV6	858	0	306	100	93.4641	Transcription initiation factor TFIIB	Tubulinosema ratisbonensis TaxID 291195	GO:0070897	transcription preinitiation complex assembly	GO:0046872]---[GO:0017025]---[GO:0003743	metal ion binding]---[TBP-class protein binding]---[translation initiation factor activity	-	-	-	-	GO:0017025	TBP-class protein binding	-	-	286	-	0
	CW_cluster-2616.0	797	UniRef90_A0A437AMN6	795	4e-132	772	99.7491	34.3264	Uncharacterized protein	Tubulinosema ratisbonensis TaxID 291195	-	-	-	-	-	-	-	-	-	-	-	-	265	-	1
	CW_cluster-639.0	1421	UniRef90_A0A437APT2	1419	0	485	99.8593	97.5258	Polyadenylate binding protein 2	Tubulinosema ratisbonensis TaxID 291195	-	-	GO:0003723	RNA binding	-	-	-	-	GO:0003676	nucleic acid binding	-	-	473	-	2
	CW_cluster-821.0	868	UniRef90_A0A444Y1R1	789	4e-166	389	90.8986	67.6093	ADP/ATP translocase	Arachis TaxID 3817	GO:0140021]---[GO:1990544	mitochondrial ADP transmembrane transport]---[mitochondrial ATP transmembrane transport	GO:0005471	ATP:ADP antiporter activity	GO:0016021]---[GO:0005743	integral component of membrane]---[mitochondrial inner membrane	-	-	-	-	-	-	263	-	0
	CW_cluster-3852.13931	1325	UniRef90_UPI0010A4000C	1299	0	947	98.0377	45.0898	ATPase 8 plasma membrane-type	Prosopis alba TaxID 207710	GO:0120029]---[GO:1902600]---[GO:0051453	proton export across plasma membrane]---[proton transmembrane transport]---[regulation of intracellular pH	GO:0005524]---[GO:0016887]---[GO:0046872]---[GO:0008553	ATP binding]---[ATPase activity]---[metal ion binding]---[proton-exporting ATPase activity, phosphorylative mechanism	GO:0016021]---[GO:0005886	integral component of membrane]---[plasma membrane	-	-	-	-	-	-	433	+	1
	CW_cluster-511.0	1064	UniRef90_A0A437AIJ0	1059	0	412	99.5301	85.6796	Uncharacterized protein	Tubulinosema ratisbonensis TaxID 291195	GO:0006396	RNA processing	-	-	-	-	-	-	-	-	-	-	353	+	1
	CW_cluster-66.0	271	UniRef90_A0A437AIG6	237	2e-30	114	87.4539	69.2982	Zinc finger protein	Tubulinosema ratisbonensis TaxID 291195	-	-	GO:0003676]---[GO:0008270	nucleic acid binding]---[zinc ion binding	-	-	-	-	-	-	-	-	90	-	0
	CW_cluster-3852.6482	788	UniRef90_A0A2G2UZB3	393	3e-24	348	49.8731	37.3563	Protein TAR1	Capsicum baccatum TaxID 33114	-	-	-	-	-	-	-	-	-	-	-	-	144	+	2
	CW_cluster-3852.6484	730	UniRef90_A0A0B2SF05	348	5e-71	172	47.6712	67.4419	Uncharacterized protein	50 kb inversion clade TaxID 2231393	-	-	-	-	-	-	-	-	-	-	-	-	242	+	2
	CW_cluster-3852.6483	733	UniRef90_A0A316Y9M6	396	1e-43	132	54.0246	99.2424	Uncharacterized protein (Fragment)	Acaromyces ingoldii TaxID 215250	-	-	-	-	-	-	-	-	-	-	-	-	154	+	2
	CW_cluster-724.0	2321	UniRef90_A0A437AIT5	2292	0	769	98.7505	99.3498	Ribonucleoside-diphosphate reductase	Tubulinosema ratisbonensis TaxID 291195	GO:0009263]---[GO:0006260	deoxyribonucleotide biosynthetic process]---[DNA replication	GO:0005524]---[GO:0004748	ATP binding]---[ribonucleoside-diphosphate reductase activity, thioredoxin disulfide as acceptor	-	-	GO:0006260]---[GO:0055114	DNA replication]---[obsolete oxidation-reduction process	-	-	-	-	766	-	1
	CW_cluster-590.0	877	UniRef90_A0A437AJG3	876	0	303	99.886	96.3696	Ethanolamine-phosphate cytidylytransferase	Tubulinosema ratisbonensis TaxID 291195	GO:0009058	biosynthetic process	GO:0016740	transferase activity	-	-	GO:0009058	biosynthetic process	GO:0003824	catalytic activity	-	-	292	-	1
	CW_cluster-785.0	674	UniRef90_UPI0010A34595	405	5e-81	499	60.089	27.0541	probable choline kinase 2	Prosopis alba TaxID 207710	-	-	-	-	-	-	-	-	-	-	-	-	169	-	1
	CW_cluster-2273.1	430	UniRef90_A0A437ALZ7	426	2e-88	278	99.0698	51.0791	Uncharacterized protein	Tubulinosema ratisbonensis TaxID 291195	-	-	-	-	-	-	-	-	-	-	-	-	142	+	1
	CW_cluster-565.0	778	UniRef90_A0A437AMT2	777	0	292	99.8715	88.6986	Choline phosphate cytidylyltransferase	Tubulinosema ratisbonensis TaxID 291195	GO:0008654	phospholipid biosynthetic process	GO:0016779	nucleotidyltransferase activity	-	-	GO:0009058	biosynthetic process	GO:0003824	catalytic activity	-	-	259	-	0
	CW_cluster-2043.0	722	UniRef90_A0A437ALF3	492	5e-105	516	68.144	31.7829	Uncharacterized protein	Tubulinosema ratisbonensis TaxID 291195	-	-	-	-	GO:0016021	integral component of membrane	-	-	-	-	-	-	240	+	1
	CW_cluster-722.0	467	UniRef90_A0A437ALW0	462	1e-78	262	98.9293	58.7786	Uncharacterized protein	Tubulinosema ratisbonensis TaxID 291195	-	-	-	-	-	-	-	-	-	-	-	-	155	-	2
	CW_cluster-798.0	606	UniRef90_A0A437AIA3	603	2e-141	322	99.505	62.4224	Protein RMD5 like protein	Tubulinosema ratisbonensis TaxID 291195	-	-	GO:0061630	ubiquitin protein ligase activity	-	-	-	-	-	-	-	-	201	+	1
	CW_cluster-562.0	703	UniRef90_A0A437ANZ6	399	4e-78	145	56.7568	91.7241	Uncharacterized protein	Tubulinosema ratisbonensis TaxID 291195	-	-	-	-	-	-	-	-	-	-	-	-	134	-	1
	CW_cluster-2641.0	292	UniRef90_A0A437AQZ4	264	1e-48	170	90.411	51.7647	Uncharacterized protein	Tubulinosema ratisbonensis TaxID 291195	-	-	-	-	-	-	-	-	-	-	-	-	96	-	2
	CW_cluster-4006.2	1240	UniRef90_UPI001866AA72	333	4e-15	228	26.8548	49.1228	hypothetical protein	Pseudoalteromonas citrea TaxID 43655	-	-	-	-	-	-	-	-	-	-	-	-	125	+	1
	CW_cluster-3852.9925	805	UniRef90_A0A437APX1	708	1e-140	678	87.9503	34.9558	Heat shock 90	Tubulinosema ratisbonensis TaxID 291195	GO:0006457	protein folding	GO:0005524]---[GO:0016887]---[GO:0051082	ATP binding]---[ATPase activity]---[unfolded protein binding	-	-	GO:0006457	protein folding	GO:0005524]---[GO:0051082	ATP binding]---[unfolded protein binding	-	-	268	-	1
	CW_cluster-530.0	1670	UniRef90_A0A437APT3	1155	0	512	69.1617	75.1953	Itchy like E3 ubiquitin ligase	Tubulinosema ratisbonensis TaxID 291195	-	-	GO:0016874]---[GO:0004842	ligase activity]---[ubiquitin-protein transferase activity	-	-	-	-	-	-	-	-	413	-	0
	CW_cluster-766.0	268	UniRef90_A0A437ALW3	192	7e-38	169	71.6418	37.8698	Cyclin K	Tubulinosema ratisbonensis TaxID 291195	-	-	-	-	-	-	-	-	-	-	-	-	89	+	1
	CW_cluster-219.0	462	UniRef90_UPI0010A50505	264	2e-52	88	57.1429	100	uncharacterized protein LOC114729389	Prosopis alba TaxID 207710	-	-	-	-	-	-	-	-	-	-	-	-	108	+	2
	CW_cluster-3190.0	468	UniRef90_A0A437AJQ4	399	5e-86	603	85.2564	22.0564	Replication protein A subunit	Tubulinosema ratisbonensis TaxID 291195	GO:0006310]---[GO:0006281]---[GO:0006260	DNA recombination]---[DNA repair]---[DNA replication	GO:0003677]---[GO:0046872	DNA binding]---[metal ion binding	GO:0005634	nucleus	GO:0006260	DNA replication	GO:0003677	DNA binding	GO:0005634	nucleus	155	-	1
	CW_cluster-272.0	260	UniRef90_A0A437APH3	249	1e-38	93	95.7692	89.2473	Uncharacterized protein	Tubulinosema ratisbonensis TaxID 291195	-	-	-	-	-	-	-	-	-	-	-	-	86	-	2
	CW_cluster-442.0	305	UniRef90_A0A437ALI8	303	8e-53	179	99.3443	56.4246	FCP1 homology domain-containing protein	Tubulinosema ratisbonensis TaxID 291195	-	-	-	-	-	-	-	-	-	-	-	-	101	-	2
	CW_cluster-3894.0	906	UniRef90_A0A437APL4	858	0	603	94.702	47.4295	X-prolyl aminopeptidase	Tubulinosema ratisbonensis TaxID 291195	-	-	GO:0004177	aminopeptidase activity	-	-	-	-	GO:0016787	hydrolase activity	-	-	292	-	1
	CW_cluster-2457.0	312	UniRef90_A0A437AI27	186	4e-12	91	59.6154	68.1319	Uncharacterized protein	Tubulinosema ratisbonensis TaxID 291195	-	-	-	-	-	-	-	-	-	-	-	-	97	+	2
	CW_cluster-47.0	1481	UniRef90_A0A437AMG8	1479	0	509	99.865	96.8566	Vacuolar import and degradation	Tubulinosema ratisbonensis TaxID 291195	-	-	-	-	-	-	-	-	-	-	-	-	493	-	1
	CW_cluster-84.0	426	UniRef90_A0A437AKH2	396	2e-76	139	92.9577	94.964	Uncharacterized protein	Tubulinosema ratisbonensis TaxID 291195	-	-	-	-	-	-	-	-	-	-	-	-	141	+	2
	CW_cluster-787.0	838	UniRef90_A0A437ALF1	837	1e-179	299	99.8807	93.311	G2 mitotic specific cyclin 2	Tubulinosema ratisbonensis TaxID 291195	-	-	-	-	-	-	-	-	-	-	-	-	279	+	0
	CW_cluster-563.0	477	UniRef90_A0A437ANW7	417	7e-68	336	87.4214	41.369	Uncharacterized protein	Tubulinosema ratisbonensis TaxID 291195	-	-	-	-	GO:0016021	integral component of membrane	-	-	-	-	-	-	158	+	2
	CW_cluster-1123.0	1166	UniRef90_A0A437AMZ7	1131	0	377	96.9983	100	3-ketoacyl thiolase	Tubulinosema ratisbonensis TaxID 291195	-	-	GO:0003988	acetyl-CoA C-acyltransferase activity	-	-	-	-	-	-	-	-	388	-	0
	CW_cluster-790.2	798	UniRef90_C8KI13	681	2e-161	297	85.3383	76.431	Beta actin (Fragment)	Pentapetalae TaxID 1437201	-	-	GO:0005524	ATP binding	GO:0005856	cytoskeleton	-	-	-	-	-	-	227	-	1
	CW_cluster-814.0	923	UniRef90_A0A437AK45	921	0	317	99.7833	96.8454	DNA replication factor C small subunit	Tubulinosema ratisbonensis TaxID 291195	-	-	GO:0005524]---[GO:0016887	ATP binding]---[ATPase activity	-	-	-	-	-	-	-	-	307	-	0
	CW_cluster-1127.0	521	UniRef90_A0A437AMT7	519	4e-120	182	99.6161	95.0549	60S ribosomal protein L20	Tubulinosema ratisbonensis TaxID 291195	GO:0006412	translation	GO:0003735	structural constituent of ribosome	GO:0005840	ribosome	GO:0006412	translation	GO:0003735	structural constituent of ribosome	GO:0005840	ribosome	173	-	0
	CW_cluster-327.0	355	UniRef90_A0A437AQM2	354	4e-77	125	99.7183	94.4	Uncharacterized protein	Tubulinosema ratisbonensis TaxID 291195	-	-	-	-	-	-	-	-	-	-	-	-	118	-	1
	CW_cluster-3820.0	598	UniRef90_A0A437AJK2	597	2e-84	785	99.8328	25.3503	Chromatin-remodeling ATPase INO80	Tubulinosema ratisbonensis TaxID 291195	GO:0043044]---[GO:0006281]---[GO:0006351	ATP-dependent chromatin remodeling]---[DNA repair]---[transcription, DNA-templated	GO:0005524]---[GO:0003677]---[GO:0070615	ATP binding]---[DNA binding]---[nucleosome-dependent ATPase activity	GO:0031011	Ino80 complex	-	-	GO:0003677	DNA binding	-	-	199	-	0
	CW_cluster-97.0	244	UniRef90_A0A437APW0	240	5e-34	91	98.3607	87.9121	Multi-bridging factor 1	Tubulinosema ratisbonensis TaxID 291195	-	-	GO:0003677	DNA binding	-	-	-	-	-	-	-	-	80	+	2
	CW_cluster-419.0	668	UniRef90_A0A437AJZ9	507	3e-98	179	75.8982	94.4134	Pyrimidine 5-nucleotidase	Tubulinosema ratisbonensis TaxID 291195	-	-	-	-	-	-	-	-	-	-	-	-	218	-	2
	CW_cluster-1591.0	401	UniRef90_A0A437AKZ8	399	1e-91	148	99.5012	89.8649	Nucleoside diphosphate kinase	Tubulinosema ratisbonensis TaxID 291195	GO:0006241]---[GO:0006183]---[GO:0006228	CTP biosynthetic process]---[GTP biosynthetic process]---[UTP biosynthetic process	GO:0005524]---[GO:0004550	ATP binding]---[nucleoside diphosphate kinase activity	-	-	-	-	-	-	-	-	133	-	0
	CW_cluster-902.0	593	UniRef90_A0A437AM64	519	2e-113	184	87.5211	94.0217	Ccch-type zn-finger	Tubulinosema ratisbonensis TaxID 291195	-	-	GO:0046872	metal ion binding	-	-	-	-	GO:0046872	metal ion binding	-	-	197	-	2
	CW_cluster-631.0	757	UniRef90_A0A437AI22	723	2e-172	262	95.5086	91.9847	14-3-3 protein 1-like protein	Tubulinosema ratisbonensis TaxID 291195	-	-	-	-	-	-	-	-	-	-	-	-	251	-	2
	CW_cluster-3686.0	666	UniRef90_A0A437AMV5	657	1e-115	607	98.6486	36.0791	DUF663 domain-containing protein	Tubulinosema ratisbonensis TaxID 291195	GO:0042254	ribosome biogenesis	-	-	GO:0016021	integral component of membrane	-	-	-	-	-	-	221	+	1
	CW_cluster-510.0	438	UniRef90_A0A437AMY6	393	8e-69	151	89.726	86.755	Uncharacterized protein	Tubulinosema ratisbonensis TaxID 291195	-	-	-	-	-	-	-	-	-	-	-	-	145	+	1
	CW_cluster-1824.1	1114	UniRef90_A0A437AKP9	1050	0	557	94.2549	62.8366	Ca2 -binding actin-bundling fimbrin plastin	Tubulinosema ratisbonensis TaxID 291195	-	-	GO:0003779]---[GO:0005509	actin binding]---[calcium ion binding	-	-	-	-	-	-	-	-	370	-	2
	CW_cluster-479.0	709	UniRef90_A0A437AQG2	708	7e-154	488	99.859	48.3607	Poly(A) polymerase	Tubulinosema ratisbonensis TaxID 291195	GO:0006397]---[GO:0031123]---[GO:0043631	mRNA processing]---[RNA 3'-end processing]---[RNA polyadenylation	GO:0005524]---[GO:0046872]---[GO:0004652]---[GO:0003723	ATP binding]---[metal ion binding]---[polynucleotide adenylyltransferase activity]---[RNA binding	GO:0005634	nucleus	GO:0043631	RNA polyadenylation	GO:0004652]---[GO:0016779	polynucleotide adenylyltransferase activity]---[nucleotidyltransferase activity	-	-	236	-	1
	CW_cluster-136.0	783	UniRef90_A0A437API5	603	1e-138	201	77.0115	100	Non-specific serine/threonine protein kinase	Tubulinosema ratisbonensis TaxID 291195	GO:0008033	tRNA processing	GO:0005524]---[GO:0106310]---[GO:0106311	ATP binding]---[protein serine kinase activity]---[protein threonine kinase activity	-	-	-	-	-	-	-	-	205	-	2
	CW_cluster-603.0	1142	UniRef90_A0A437AJN0	1140	0	399	99.8249	95.2381	26S protease regulatory subunit 6A	Tubulinosema ratisbonensis TaxID 291195	GO:0030163	protein catabolic process	GO:0005524]---[GO:0036402	ATP binding]---[proteasome-activating ATPase activity	GO:0005737]---[GO:0005634]---[GO:0000502	cytoplasm]---[nucleus]---[proteasome complex	-	-	GO:0005524]---[GO:0016887	ATP binding]---[ATPase activity	-	-	380	-	1
	CW_cluster-2911.0	665	UniRef90_A0A437AQA3	348	4e-57	511	52.3308	22.7006	Uncharacterized protein	Tubulinosema ratisbonensis TaxID 291195	-	-	-	-	-	-	-	-	-	-	-	-	162	+	2
	CW_cluster-797.0	868	UniRef90_A0A437AIF4	867	9e-180	304	99.8848	95.0658	Rad21_Rec8_N domain-containing protein	Tubulinosema ratisbonensis TaxID 291195	-	-	-	-	-	-	-	-	-	-	-	-	289	+	1
	CW_cluster-3852.13116	1162	UniRef90_A0A437AM98	570	3e-174	417	49.0534	45.5635	Coatomer subunit delta	Tubulinosema ratisbonensis TaxID 291195	GO:0015031]---[GO:0006890	protein transport]---[retrograde vesicle-mediated transport, Golgi to endoplasmic reticulum	-	-	GO:0030126]---[GO:0000139	COPI vesicle coat]---[Golgi membrane	-	-	-	-	-	-	242	+	0
	CW_cluster-3852.1360	900	UniRef90_A0A437AHF6	897	0	424	99.6667	70.5189	WD40 repeat-containing protein	Tubulinosema ratisbonensis TaxID 291195	-	-	-	-	-	-	-	-	-	-	-	-	299	-	2
	CW_cluster-625.0	893	UniRef90_A0A437AMH7	834	0	290	93.3931	95.8621	Rho GTPase-activating Rho GTPase activation protein	Tubulinosema ratisbonensis TaxID 291195	GO:0007165	signal transduction	-	-	-	-	GO:0007165	signal transduction	-	-	-	-	282	-	1
	CW_cluster-418.0	588	UniRef90_A0A437ALA7	525	8e-102	252	89.2857	69.4444	Uncharacterized protein	Tubulinosema ratisbonensis TaxID 291195	-	-	-	-	GO:0016021	integral component of membrane	-	-	-	-	-	-	182	-	1
	CW_cluster-917.0	588	UniRef90_A0A437AMJ8	585	6e-133	407	99.4898	47.9115	SANT domain-containing protein	Tubulinosema ratisbonensis TaxID 291195	-	-	-	-	-	-	-	-	-	-	-	-	195	+	1
	CW_cluster-3001.0	1156	UniRef90_A0A437ALJ0	1155	0	400	99.9135	96.25	Nop5-like nucleolar protein	Tubulinosema ratisbonensis TaxID 291195	-	-	-	-	-	-	-	-	-	-	-	-	385	+	1
	CW_cluster-3852.465	406	UniRef90_A0A437AIG1	402	2e-90	150	99.0148	89.3333	Uncharacterized protein	Tubulinosema ratisbonensis TaxID 291195	-	-	-	-	-	-	-	-	-	-	-	-	134	+	2
	CW_cluster-2173.0	592	UniRef90_A0A074YBR1	588	1e-134	472	99.3243	41.5254	Uncharacterized protein	Aureobasidium TaxID 5579	-	-	GO:0022857	transmembrane transporter activity	GO:0016021	integral component of membrane	-	-	-	-	-	-	196	+	2
	CW_cluster-145.0	873	UniRef90_A0A437AIP1	870	0	399	99.6564	72.6817	Histone-lysine N-methyltransferase	Tubulinosema ratisbonensis TaxID 291195	GO:0032259	methylation	GO:0046872]---[GO:0008168	metal ion binding]---[methyltransferase activity	-	-	-	-	-	-	-	-	290	+	2
	CW_cluster-463.0	711	UniRef90_A0A6P6Y8A8	462	7e-73	155	64.9789	99.3548	U24-ctenitoxin-Pn1a-like	Dermatophagoides pteronyssinus TaxID 6956	-	-	-	-	-	-	-	-	-	-	-	-	156	-	0
	CW_cluster-3364.0	1341	UniRef90_A0A437AIT8	1338	0	650	99.7763	68.6154	Coatomer subunit beta prime	Tubulinosema ratisbonensis TaxID 291195	-	-	-	-	-	-	-	-	-	-	-	-	446	-	1
	CW_cluster-1108.0	447	UniRef90_A0A437AP87	372	2e-51	124	83.2215	100	60s ribosomal l24	Tubulinosema ratisbonensis TaxID 291195	-	-	-	-	-	-	-	-	-	-	-	-	139	-	2
	CW_cluster-1511.0	500	UniRef90_A0A437AJ44	498	3e-110	363	99.6	45.73	GTP-binding protein (Fragment)	Tubulinosema ratisbonensis TaxID 291195	-	-	GO:0005525	GTP binding	-	-	-	-	GO:0005525	GTP binding	-	-	166	-	1
	CW_cluster-644.0	463	UniRef90_A0A437AHQ7	459	5e-109	157	99.1361	97.4522	Ubiquitin-conjugating enzyme E2	Tubulinosema ratisbonensis TaxID 291195	-	-	-	-	-	-	-	-	-	-	-	-	153	-	1
	CW_cluster-3852.13836	956	UniRef90_A0A437AI82	798	1e-109	320	83.4728	83.125	Uncharacterized protein	Tubulinosema ratisbonensis TaxID 291195	-	-	-	-	-	-	-	-	-	-	-	-	313	-	2
	CW_cluster-1575.1	2701	UniRef90_A0A1Y1S652	2145	2e-110	1144	79.415	62.5	Reverse transcriptase	Enterospora canceri TaxID 1081671	GO:0015074	DNA integration	GO:0003723]---[GO:0003964	RNA binding]---[RNA-directed DNA polymerase activity	-	-	GO:0015074	DNA integration	-	-	-	-	790	-	2
	CW_cluster-231.0	402	UniRef90_A0A437AKN8	402	7e-65	165	100	81.2121	Uncharacterized protein	Tubulinosema ratisbonensis TaxID 291195	GO:0006890	retrograde vesicle-mediated transport, Golgi to endoplasmic reticulum	GO:0005484	SNAP receptor activity	GO:0016021	integral component of membrane	-	-	-	-	-	-	134	+	0
	CW_cluster-2809.0	829	UniRef90_A0A437AIB6	822	0	293	99.1556	93.5154	Thymidylate synthase	Tubulinosema ratisbonensis TaxID 291195	GO:0006231]---[GO:0006235]---[GO:0032259	dTMP biosynthetic process]---[dTTP biosynthetic process]---[methylation	GO:0004799	thymidylate synthase activity	-	-	-	-	-	-	-	-	275	-	2
	CW_cluster-3852.6798	545	UniRef90_A0A437APU9	354	1e-78	128	64.9541	92.1875	Uncharacterized protein	Tubulinosema ratisbonensis TaxID 291195	-	-	-	-	-	-	-	-	-	-	-	-	139	-	1
	CW_cluster-1048.0	632	UniRef90_A0A437AMA8	591	5e-143	203	93.5127	97.0443	C2H2-type DNA-Zinc finger protein	Tubulinosema ratisbonensis TaxID 291195	-	-	-	-	-	-	-	-	-	-	-	-	202	+	0
	CW_cluster-521.0	2514	UniRef90_A0A437AH13	2463	0	843	97.9714	97.3903	ATP-dependent chaperone ClpB	Tubulinosema ratisbonensis TaxID 291195	GO:0034605]---[GO:0071456]---[GO:0045727]---[GO:0043335]---[GO:0009408	cellular response to heat]---[cellular response to hypoxia]---[positive regulation of translation]---[protein unfolding]---[response to heat	GO:0005524]---[GO:0016887	ATP binding]---[ATPase activity	GO:0009941]---[GO:0009570]---[GO:0005737]---[GO:0005829]---[GO:0005634	chloroplast envelope]---[chloroplast stroma]---[cytoplasm]---[cytosol]---[nucleus	-	-	GO:0005524]---[GO:0016887	ATP binding]---[ATPase activity	-	-	834	-	2
	CW_cluster-367.0	775	UniRef90_A0A437ANY1	774	1e-169	1634	99.871	15.7895	NOT1-like general negative regulator of transcription subunit 1	Tubulinosema ratisbonensis TaxID 291195	-	-	-	-	-	-	-	-	-	-	-	-	258	+	0
	CW_cluster-220.0	494	UniRef90_A0A437AJW1	492	6e-102	341	99.5951	48.0938	Chromosome segregation ATPase	Tubulinosema ratisbonensis TaxID 291195	-	-	-	-	-	-	-	-	-	-	-	-	164	-	1
	CW_cluster-3852.4968	231	UniRef90_A0A287QFT0	138	4e-23	59	59.7403	77.9661	Uncharacterized protein	Hordeum vulgare subsp. vulgare TaxID 112509	-	-	-	-	-	-	-	-	-	-	-	-	46	+	2
	CW_cluster-3621.0	509	UniRef90_A0A437ANP7	432	2e-86	173	84.8723	83.237	Uncharacterized protein	Tubulinosema ratisbonensis TaxID 291195	-	-	-	-	-	-	-	-	-	-	-	-	164	-	0
	CW_cluster-770.0	1487	UniRef90_A0A437AMS4	1422	0	511	95.6288	92.7593	Pre translocase subunit Sec63	Tubulinosema ratisbonensis TaxID 291195	GO:0031204	posttranslational protein targeting to membrane, translocation	-	-	GO:0016021	integral component of membrane	-	-	-	-	-	-	495	+	1
	CW_cluster-313.0	476	UniRef90_A0A059F030	399	2e-21	178	83.8235	69.6629	Uncharacterized protein (Fragment)	Anncaliia algerae TaxID 723287	-	-	-	-	-	-	-	-	-	-	-	-	158	-	0
	CW_cluster-3852.1639	1770	UniRef90_A0A437AMR8	1770	0	606	100	97.3597	Cellular morphogenesis cytokinesis regulation protein	Tubulinosema ratisbonensis TaxID 291195	-	-	-	-	-	-	-	-	-	-	-	-	590	-	0
	CW_cluster-420.0	1047	UniRef90_A0A437AQD9	1044	0	363	99.7135	95.8678	Alpha-tubulin suppressor	Tubulinosema ratisbonensis TaxID 291195	-	-	-	-	-	-	-	-	-	-	-	-	348	+	2
	CW_cluster-734.0	555	UniRef90_A0A437AIC8	555	4e-120	271	100	68.2657	Uncharacterized protein	Tubulinosema ratisbonensis TaxID 291195	-	-	-	-	-	-	-	-	-	-	-	-	185	-	0
	CW_cluster-1733.0	691	UniRef90_A0A437ALF4	351	1e-118	329	50.7959	35.5623	Translation initiation factor IF3 subunit 2	Tubulinosema ratisbonensis TaxID 291195	-	-	GO:0003743	translation initiation factor activity	-	-	-	-	-	-	-	-	130	-	0
	CW_cluster-2953.0	2291	UniRef90_A0A059F104	2277	0	768	99.3889	98.8281	Uncharacterized protein	Tubulinosematidae TaxID 307623	GO:0007049]---[GO:0015031	cell cycle]---[protein transport	GO:0005524]---[GO:0016887	ATP binding]---[ATPase activity	GO:0005783	endoplasmic reticulum	-	-	-	-	-	-	759	-	2
	CW_cluster-342.0	474	UniRef90_A0A437AIL7	471	5e-98	171	99.3671	91.8129	60S ribosomal L17	Tubulinosema ratisbonensis TaxID 291195	GO:0006412	translation	GO:0003735	structural constituent of ribosome	GO:0015934	large ribosomal subunit	GO:0006412	translation	GO:0003735	structural constituent of ribosome	GO:0005840	ribosome	157	+	1
	CW_cluster-3852.11707	456	UniRef90_A0A437AIP7	456	7e-106	279	100	54.4803	DNA replication factor C small subunit	Tubulinosema ratisbonensis TaxID 291195	-	-	GO:0005524]---[GO:0016887	ATP binding]---[ATPase activity	-	-	GO:0006281]---[GO:0006310	DNA repair]---[DNA recombination	GO:0005524]---[GO:0016887]---[GO:0009378	ATP binding]---[ATPase activity]---[four-way junction helicase activity	-	-	152	-	0
	CW_cluster-3852.6494	497	UniRef90_A0A699KV09	336	5e-49	399	67.6056	28.0702	Uncharacterized protein	Tanacetum cinerariifolium TaxID 118510	-	-	-	-	-	-	-	-	-	-	-	-	100	+	0
	CW_cluster-3255.0	515	UniRef90_A0A437APM9	501	2e-117	189	97.2816	88.3598	dTMP kinase	Tubulinosema ratisbonensis TaxID 291195	GO:0006233	dTDP biosynthetic process	GO:0005524]---[GO:0004798	ATP binding]---[thymidylate kinase activity	-	-	-	-	-	-	-	-	171	-	1
	CW_cluster-336.0	869	UniRef90_A0A437AN96	867	0	325	99.7699	88.9231	Adenylate kinase-like protein	Tubulinosema ratisbonensis TaxID 291195	-	-	GO:0016301	kinase activity	-	-	-	-	-	-	-	-	289	+	1
	CW_cluster-3446.0	1403	UniRef90_A0A437ANU2	1392	0	466	99.216	99.5708	Nuclear protein localization protein 4	Tubulinosema ratisbonensis TaxID 291195	-	-	GO:0046872	metal ion binding	GO:0031965]---[GO:0048471	nuclear membrane]---[perinuclear region of cytoplasm	-	-	-	-	-	-	464	-	1
	CW_cluster-2439.1	770	UniRef90_A0A437AK88	720	3e-143	626	93.5065	38.3387	Uncharacterized protein	Tubulinosema ratisbonensis TaxID 291195	-	-	-	-	-	-	-	-	-	-	-	-	256	-	2
	CW_cluster-11.0	616	UniRef90_A0A437ANG1	612	1e-136	586	99.3506	34.8123	Glutamyl-tRNA synthetase	Tubulinosema ratisbonensis TaxID 291195	GO:0006418	tRNA aminoacylation for protein translation	GO:0004812]---[GO:0005524	aminoacyl-tRNA ligase activity]---[ATP binding	GO:0005737	cytoplasm	GO:0006418	tRNA aminoacylation for protein translation	GO:0000166]---[GO:0004812]---[GO:0005524	nucleotide binding]---[aminoacyl-tRNA ligase activity]---[ATP binding	GO:0005737	cytoplasm	204	+	2
	CW_cluster-333.0	623	UniRef90_A0A437AKY7	462	9e-75	235	74.1573	65.5319	Uncharacterized protein	Tubulinosema ratisbonensis TaxID 291195	-	-	-	-	-	-	-	-	-	-	-	-	192	-	2
	CW_cluster-2439.0	899	UniRef90_A0A437AK88	741	7e-106	626	82.4249	37.8594	Uncharacterized protein	Tubulinosema ratisbonensis TaxID 291195	-	-	-	-	-	-	-	-	-	-	-	-	248	+	0
	CW_cluster-3852.4954	222	UniRef90_A0A0E9NBE8	180	4e-27	214	81.0811	28.0374	Uncharacterized protein	Saitoella complicata (strain BCRC 22490 / CBS 7301 / JCM 7358 / NBRC 10748 / NRRL Y-17804) TaxID 698492	-	-	-	-	-	-	-	-	-	-	-	-	67	+	1
	CW_cluster-627.0	413	UniRef90_A0A437AJI9	399	1e-91	141	96.6102	94.3262	40S ribosomal S16	Tubulinosema ratisbonensis TaxID 291195	GO:0006412	translation	GO:0003735	structural constituent of ribosome	GO:0005840	ribosome	GO:0006412	translation	GO:0003735	structural constituent of ribosome	GO:0005840	ribosome	133	+	1
	CW_cluster-2818.0	854	UniRef90_A0A437APF8	852	0	438	99.7658	64.8402	Histidine--tRNA ligase	Tubulinosema ratisbonensis TaxID 291195	GO:0006427	histidyl-tRNA aminoacylation	GO:0005524]---[GO:0004821	ATP binding]---[histidine-tRNA ligase activity	GO:0005737	cytoplasm	-	-	-	-	-	-	284	+	0
	CW_cluster-358.0	226	UniRef90_A0A437AQ89	222	2e-38	102	98.2301	72.549	RNA polymerase III subunit C17	Tubulinosema ratisbonensis TaxID 291195	GO:0006352	DNA-templated transcription, initiation	GO:0003899]---[GO:0000166	DNA-directed 5'-3' RNA polymerase activity]---[nucleotide binding	GO:0005634]---[GO:0030880	nucleus]---[RNA polymerase complex	-	-	-	-	-	-	74	+	2
	CW_cluster-520.0	445	UniRef90_A0A437APP3	366	8e-77	164	82.2472	74.3902	Uncharacterized protein	Tubulinosema ratisbonensis TaxID 291195	-	-	-	-	-	-	-	-	-	-	-	-	126	-	0
	CW_cluster-671.0	494	UniRef90_A0A437AL02	492	5e-109	722	99.5951	22.7147	D-fructose-6-phosphate amidotransferase	Tubulinosema ratisbonensis TaxID 291195	GO:0006541]---[GO:0006048	glutamine metabolic process]---[UDP-N-acetylglucosamine biosynthetic process	GO:0097367]---[GO:0004360	carbohydrate derivative binding]---[glutamine-fructose-6-phosphate transaminase (isomerizing) activity	-	-	GO:1901135	carbohydrate derivative metabolic process	GO:0097367	carbohydrate derivative binding	-	-	164	-	1
	CW_cluster-406.0	605	UniRef90_A0A6P6Y965	513	9e-65	261	84.7934	65.9004	uncharacterized protein LOC113795871	Dermatophagoides pteronyssinus TaxID 6956	-	-	-	-	-	-	-	-	-	-	-	-	185	+	0
	CW_cluster-3852.5113	408	UniRef90_UPI0013EAA78A	198	8e-07	156	48.5294	42.3077	hypothetical protein	Enterobacter cloacae complex sp. 4DZ3-17B2 TaxID 2511990	-	-	-	-	-	-	-	-	-	-	-	-	92	-	0
	CW_cluster-3852.6500	628	UniRef90_A0A287QFT4	300	5e-44	105	47.7707	96.1905	Uncharacterized protein	Hordeum vulgare subsp. vulgare TaxID 112509	-	-	-	-	-	-	-	-	-	-	-	-	96	+	1
	CW_cluster-3852.6499	868	UniRef90_A0A2G2UWH3	573	7e-96	257	66.0138	74.3191	Uncharacterized protein	Capsicum baccatum TaxID 33114	-	-	-	-	-	-	-	-	-	-	-	-	139	+	2
	CW_cluster-3852.4951	249	UniRef90_A0A559ME43	186	3e-22	76	74.6988	81.5789	Uncharacterized protein	Lachnellula willkommii TaxID 215461	-	-	-	-	-	-	-	-	-	-	-	-	74	-	1
	CW_cluster-864.0	632	UniRef90_A0A437AKE5	618	6e-126	218	97.7848	94.4954	YjeF N-terminal domain-containing protein	Tubulinosema ratisbonensis TaxID 291195	-	-	-	-	-	-	-	-	-	-	-	-	206	-	1
	CW_cluster-354.0	274	UniRef90_A0A437AQ45	237	1e-51	88	86.4964	89.7727	Uncharacterized protein	Tubulinosema ratisbonensis TaxID 291195	GO:0006355	regulation of transcription, DNA-templated	-	-	GO:0043189	H4/H2A histone acetyltransferase complex	-	-	-	-	-	-	79	-	0
	CW_cluster-553.0	1271	UniRef90_A0A437AN01	1269	0	1207	99.8426	35.0456	Polar tube 3 (PTP3) protein	Tubulinosema ratisbonensis TaxID 291195	-	-	-	-	-	-	-	-	-	-	-	-	423	+	2
	CW_cluster-3503.0	321	UniRef90_A0A437APY8	291	1e-33	103	90.6542	94.1748	Uncharacterized protein	Tubulinosema ratisbonensis TaxID 291195	-	-	-	-	GO:0016021	integral component of membrane	-	-	-	-	-	-	97	+	2
	CW_cluster-391.0	628	UniRef90_A0A437ALL3	576	5e-132	366	91.7197	52.459	Uncharacterized protein	Tubulinosema ratisbonensis TaxID 291195	-	-	-	-	-	-	-	-	-	-	-	-	209	+	1
	CW_cluster-455.0	1478	UniRef90_A0A437APK5	1476	0	672	99.8647	73.2143	DNA helicase	Tubulinosema ratisbonensis TaxID 291195	GO:0006289]---[GO:0006367	nucleotide-excision repair]---[transcription initiation from RNA polymerase II promoter	GO:0005524]---[GO:0003677]---[GO:0003678	ATP binding]---[DNA binding]---[DNA helicase activity	GO:0005634	nucleus	-	-	GO:0003677]---[GO:0005524]---[GO:0016787]---[GO:0003676	DNA binding]---[ATP binding]---[hydrolase activity]---[nucleic acid binding	-	-	492	-	1
	CW_cluster-444.0	658	UniRef90_A0A437AJC1	594	4e-145	209	90.2736	94.7368	Uncharacterized protein	Tubulinosema ratisbonensis TaxID 291195	-	-	-	-	-	-	-	-	-	-	-	-	205	+	1
	CW_cluster-310.1	1005	UniRef90_A0A437AN45	822	0	556	81.791	49.2806	Alpha-trehalose-phosphate synthase	Tubulinosema ratisbonensis TaxID 291195	GO:0005992	trehalose biosynthetic process	GO:0003824	catalytic activity	-	-	GO:0005992	trehalose biosynthetic process	GO:0003824	catalytic activity	-	-	308	-	0
	CW_cluster-1492.0	316	UniRef90_A0A437AKD9	312	4e-63	118	98.7342	88.1356	Uncharacterized protein	Tubulinosema ratisbonensis TaxID 291195	-	-	-	-	-	-	-	-	-	-	-	-	105	+	0
	CW_cluster-1042.1	574	UniRef90_A0A437AJW4	564	1e-101	194	98.2578	97.4227	TPR repeat-containing protein	Tubulinosema ratisbonensis TaxID 291195	-	-	-	-	-	-	-	-	-	-	-	-	191	-	0
	CW_cluster-195.0	1404	UniRef90_A0A059EIU3	519	1e-70	361	36.9658	47.3684	Uncharacterized protein (Fragment)	Anncaliia algerae PRA109 TaxID 1240240	-	-	-	-	-	-	-	-	-	-	-	-	166	+	2
	CW_cluster-657.0	550	UniRef90_A0A437AP58	513	2e-109	175	93.2727	97.7143	Protein transport protein SFT2	Tubulinosema ratisbonensis TaxID 291195	GO:0015031]---[GO:0016192	protein transport]---[vesicle-mediated transport	-	-	GO:0000139]---[GO:0016021	Golgi membrane]---[integral component of membrane	GO:0016192	vesicle-mediated transport	-	-	-	-	174	+	2
	CW_cluster-3879.0	716	UniRef90_A0A437AKP1	714	5e-119	644	99.7207	36.9565	Dolichyl-phosphate-mannose--protein mannosyltransferase	Tubulinosema ratisbonensis TaxID 291195	-	-	GO:0004169	dolichyl-phosphate-mannose-protein mannosyltransferase activity	GO:0005789]---[GO:0016021	endoplasmic reticulum membrane]---[integral component of membrane	GO:0006493	protein O-linked glycosylation	GO:0000030	mannosyltransferase activity	GO:0016020	membrane	238	-	0
	CW_cluster-215.0	504	UniRef90_A0A437AHL1	501	8e-118	181	99.4048	92.2652	Peptidyl-prolyl cis-trans isomerase	Tubulinosema ratisbonensis TaxID 291195	GO:0006457	protein folding	GO:0003755	peptidyl-prolyl cis-trans isomerase activity	-	-	GO:0000413	protein peptidyl-prolyl isomerization	GO:0003755	peptidyl-prolyl cis-trans isomerase activity	-	-	167	-	1
	CW_cluster-1292.0	649	UniRef90_A0A437AHC3	588	1e-114	859	90.6009	22.8172	WD40 domain-containing Sec31-like protein	Tubulinosema ratisbonensis TaxID 291195	-	-	-	-	-	-	-	-	-	-	-	-	215	-	2
	CW_cluster-477.0	814	UniRef90_A0A437AJG4	810	1e-178	282	99.5086	95.7447	Uncharacterized protein	Tubulinosema ratisbonensis TaxID 291195	-	-	-	-	GO:0048188	Set1C/COMPASS complex	-	-	-	-	-	-	270	-	2
	CW_cluster-439.0	1127	UniRef90_A0A437AQM4	1122	0	386	99.5563	96.8912	26S proteasome regulatory complex component	Tubulinosema ratisbonensis TaxID 291195	-	-	-	-	GO:0000502	proteasome complex	-	-	-	-	-	-	374	+	0
	CW_cluster-3852.14336	342	UniRef90_A0A287INB9	291	2e-56	119	85.0877	81.5126	Uncharacterized protein	Hordeum vulgare subsp. vulgare TaxID 112509	-	-	-	-	-	-	-	-	-	-	-	-	88	+	0
	CW_cluster-307.0	317	UniRef90_A0A437AM86	309	1e-69	115	97.4763	89.5652	Deoxyuridine 5'-triphosphate nucleotidohydrolase	Tubulinosema ratisbonensis TaxID 291195	GO:0006226]---[GO:0046081	dUMP biosynthetic process]---[dUTP catabolic process	GO:0004170]---[GO:0000287	dUTP diphosphatase activity]---[magnesium ion binding	-	-	-	-	-	-	-	-	105	-	0
	CW_cluster-815.0	857	UniRef90_A0A437ANL3	852	1e-155	333	99.4166	85.2853	Uncharacterized protein	Tubulinosema ratisbonensis TaxID 291195	-	-	-	-	GO:0005737	cytoplasm	-	-	-	-	-	-	285	+	2
	CW_cluster-790.0	476	UniRef90_A0A446TS37	420	4e-101	166	88.2353	84.3373	Uncharacterized protein	Mesangiospermae TaxID 1437183	-	-	GO:0005524	ATP binding	GO:0005737]---[GO:0005856	cytoplasm]---[cytoskeleton	-	-	-	-	-	-	158	-	0
	CW_cluster-2711.0	1061	UniRef90_UPI0010A37482	840	4e-179	304	79.1706	92.1053	protein EXORDIUM-like 4	Prosopis alba TaxID 207710	-	-	-	-	-	-	-	-	-	-	-	-	315	+	1
	CW_cluster-1088.0	696	UniRef90_A0A437APB7	696	4e-142	242	100	95.8678	E3 ubiquitin ligase	Tubulinosema ratisbonensis TaxID 291195	-	-	GO:0016874	ligase activity	GO:0016021	integral component of membrane	-	-	-	-	-	-	232	-	0
	CW_cluster-593.0	1238	UniRef90_A0A437AQ23	1227	0	418	99.1115	97.8469	Choline Transporter-like (CTL) Family	Tubulinosema ratisbonensis TaxID 291195	-	-	GO:0022857	transmembrane transporter activity	GO:0016021	integral component of membrane	GO:0055085	transmembrane transport	GO:0022857	transmembrane transporter activity	-	-	409	-	2
	CW_cluster-268.0	396	UniRef90_A0A437APJ8	393	1e-76	152	99.2424	86.1842	Signal peptidase complex subunit	Tubulinosema ratisbonensis TaxID 291195	GO:0006465	signal peptide processing	-	-	GO:0016021]---[GO:0005787	integral component of membrane]---[signal peptidase complex	GO:0006465	signal peptide processing	-	-	GO:0005787]---[GO:0016021	signal peptidase complex]---[integral component of membrane	131	-	1
	CW_cluster-491.0	1074	UniRef90_A0A437AHP2	858	0	373	79.8883	76.6756	Uncharacterized protein	Tubulinosema ratisbonensis TaxID 291195	-	-	-	-	GO:0016021	integral component of membrane	-	-	-	-	-	-	357	-	1
	CW_cluster-3852.13583	530	UniRef90_A0A437AM72	528	4e-110	1027	99.6226	17.1373	Ca2 -dependent lipid-binding	Tubulinosema ratisbonensis TaxID 291195	GO:0006869	lipid transport	GO:0008289	lipid binding	GO:0016021	integral component of membrane	-	-	-	-	-	-	176	-	1
	CW_cluster-490.0	977	UniRef90_A0A437ANK1	963	0	327	98.567	98.1651	Glyceraldehyde-3-phosphate dehydrogenase	Tubulinosema ratisbonensis TaxID 291195	GO:0006006]---[GO:0006096	glucose metabolic process]---[glycolytic process	GO:0004365]---[GO:0051287]---[GO:0050661	glyceraldehyde-3-phosphate dehydrogenase (NAD+) (phosphorylating) activity]---[NAD binding]---[NADP binding	-	-	GO:0055114	obsolete oxidation-reduction process	GO:0016620]---[GO:0051287	oxidoreductase activity, acting on the aldehyde or oxo group of donors, NAD or NADP as acceptor]---[NAD binding	-	-	325	-	2
	CW_cluster-3820.1	850	UniRef90_A0A437AJK2	849	0	785	99.8824	36.051	Chromatin-remodeling ATPase INO80	Tubulinosema ratisbonensis TaxID 291195	GO:0043044]---[GO:0006281]---[GO:0006351	ATP-dependent chromatin remodeling]---[DNA repair]---[transcription, DNA-templated	GO:0005524]---[GO:0003677]---[GO:0070615	ATP binding]---[DNA binding]---[nucleosome-dependent ATPase activity	GO:0031011	Ino80 complex	-	-	GO:0005524	ATP binding	-	-	283	+	1
	CW_cluster-688.0	1536	UniRef90_A0A437AM70	1503	0	506	97.8516	99.0119	T-complex protein 1 subunit eta	Tubulinosema ratisbonensis TaxID 291195	GO:0006457	protein folding	GO:0005524]---[GO:0016887]---[GO:0051082	ATP binding]---[ATPase activity]---[unfolded protein binding	GO:0005737	cytoplasm	-	-	GO:0005524	ATP binding	-	-	511	-	1
	CW_cluster-243.1	578	UniRef90_A0A437AIP6	525	1e-112	365	90.8304	47.9452	Pre-mRNA cleavage GTPase subunit	Tubulinosema ratisbonensis TaxID 291195	-	-	GO:0005524	ATP binding	-	-	-	-	-	-	-	-	142	+	1
	CW_cluster-436.0	393	UniRef90_A0A437ANY3	336	3e-75	123	85.4962	91.0569	60S ribosomal L26	Tubulinosema ratisbonensis TaxID 291195	GO:0006412	translation	GO:0003723]---[GO:0003735	RNA binding]---[structural constituent of ribosome	GO:0015934	large ribosomal subunit	GO:0006412	translation	GO:0003735	structural constituent of ribosome	GO:0015934	large ribosomal subunit	126	+	1
	CW_cluster-3707.0	1098	UniRef90_A0A437AHL9	1095	0	493	99.7268	74.0365	Cysteinyl-tRNA synthetase	Tubulinosema ratisbonensis TaxID 291195	GO:0006423	cysteinyl-tRNA aminoacylation	GO:0005524]---[GO:0004817]---[GO:0046872	ATP binding]---[cysteine-tRNA ligase activity]---[metal ion binding	-	-	GO:0006418	tRNA aminoacylation for protein translation	GO:0000166]---[GO:0004812]---[GO:0005524	nucleotide binding]---[aminoacyl-tRNA ligase activity]---[ATP binding	-	-	365	+	2
	CW_cluster-3537.0	1566	UniRef90_A0A437AP74	1563	0	538	99.8084	96.8401	T-complex 1 subunit alpha	Tubulinosema ratisbonensis TaxID 291195	GO:0006457	protein folding	GO:0005524]---[GO:0016887]---[GO:0051082	ATP binding]---[ATPase activity]---[unfolded protein binding	GO:0005737	cytoplasm	-	-	GO:0005524	ATP binding	-	-	521	+	1
	CW_cluster-3852.14240	350	UniRef90_A0A437AKZ6	225	2e-16	104	64.2857	72.1154	Uncharacterized protein	Tubulinosema ratisbonensis TaxID 291195	-	-	-	-	GO:0016021	integral component of membrane	-	-	-	-	-	-	113	+	0
	CW_cluster-1276.0	450	UniRef90_A0A437AP27	450	2e-74	211	100	71.09	Transcription factor IWS1	Tubulinosema ratisbonensis TaxID 291195	-	-	-	-	GO:0005634	nucleus	-	-	-	-	-	-	150	-	0
	CW_cluster-213.0	648	UniRef90_A0A0H2VD04	645	3e-152	233	99.537	92.2747	Uncharacterized protein	Bacteria TaxID 2	-	-	-	-	-	-	GO:0006412	translation	GO:0003735	structural constituent of ribosome	GO:0005840	ribosome	215	-	1
	CW_cluster-34.0	1256	UniRef90_A0A437AQW1	1254	0	463	99.8408	90.2808	Eukaryotic translation initiation factor 2A	Tubulinosema ratisbonensis TaxID 291195	-	-	GO:0003743	translation initiation factor activity	-	-	-	-	-	-	-	-	418	-	1
	CW_cluster-3208.0	509	UniRef90_A0A437AKN7	465	2e-95	171	91.3556	90.6433	Uncharacterized protein	Tubulinosema ratisbonensis TaxID 291195	-	-	-	-	GO:0016021	integral component of membrane	-	-	-	-	-	-	155	+	0
	CW_cluster-951.0	534	UniRef90_A0A437AJI7	504	1e-97	394	94.382	42.6396	Uncharacterized protein	Tubulinosema ratisbonensis TaxID 291195	-	-	GO:0022857	transmembrane transporter activity	GO:0016021	integral component of membrane	-	-	-	-	-	-	172	+	0
	CW_cluster-524.0	742	UniRef90_A0A437AHW5	738	7e-143	257	99.4609	95.7198	Zinc (Zn2 )-Iron (Fe2 ) Permease (ZIP) Family	Tubulinosema ratisbonensis TaxID 291195	-	-	GO:0046873	metal ion transmembrane transporter activity	GO:0016021	integral component of membrane	GO:0030001]---[GO:0055085	metal ion transport]---[transmembrane transport	GO:0046873	metal ion transmembrane transporter activity	GO:0016020	membrane	246	+	2
	CW_cluster-3182.0	533	UniRef90_R6UK25	300	6e-28	219	56.2852	46.1187	Uncharacterized protein	Erysipelotrichaceae bacterium CAG 64 TaxID 1262981	-	-	-	-	-	-	-	-	-	-	-	-	71	+	1
	CW_cluster-270.1	679	UniRef90_A0A437AN73	678	8e-144	349	99.8527	64.7564	Dna replication factor c small subunit	Tubulinosema ratisbonensis TaxID 291195	GO:0006260	DNA replication	GO:0003677	DNA binding	-	-	-	-	-	-	-	-	226	+	0
	CW_cluster-2509.0	486	UniRef90_A0A437AMJ6	294	5e-64	264	60.4938	37.1212	Protein-tyrosine-phosphatase	Tubulinosema ratisbonensis TaxID 291195	GO:0007049]---[GO:0051301]---[GO:1902751	cell cycle]---[cell division]---[positive regulation of cell cycle G2/M phase transition	GO:0004725	protein tyrosine phosphatase activity	-	-	-	-	-	-	-	-	153	+	2
	CW_cluster-3364.1	568	UniRef90_A0A437AIT8	564	5e-110	650	99.2958	28.9231	Coatomer subunit beta prime	Tubulinosema ratisbonensis TaxID 291195	-	-	-	-	-	-	-	-	-	-	-	-	188	-	2
	CW_cluster-3852.165	1405	UniRef90_A0A437AH45	843	6e-160	307	60	91.5309	Diphosphomevalonate decarboxylase	Tubulinosema ratisbonensis TaxID 291195	GO:0019287]---[GO:0016126	isopentenyl diphosphate biosynthetic process, mevalonate pathway]---[sterol biosynthetic process	GO:0005524]---[GO:0004163	ATP binding]---[diphosphomevalonate decarboxylase activity	GO:0005829	cytosol	-	-	GO:0005524	ATP binding	-	-	290	-	0
	CW_cluster-300.1	380	UniRef90_A0A437AQ25	378	9e-86	309	99.4737	40.7767	TBP-associated factor 4	Tubulinosema ratisbonensis TaxID 291195	GO:0006352	DNA-templated transcription, initiation	-	-	GO:0005669	transcription factor TFIID complex	-	-	-	-	-	-	126	-	1
	CW_cluster-3758.0	390	UniRef90_A0A437ALW8	390	1e-75	138	100	94.2029	Uncharacterized protein	Tubulinosema ratisbonensis TaxID 291195	-	-	-	-	-	-	-	-	-	-	-	-	130	-	0
	CW_cluster-14.0	430	UniRef90_A0A437ALC0	429	1e-64	308	99.7674	46.4286	Dehydrogenase	Tubulinosema ratisbonensis TaxID 291195	-	-	-	-	-	-	GO:0055114	obsolete oxidation-reduction process	-	-	-	-	143	-	0
	CW_cluster-431.0	739	UniRef90_A0A437AN80	735	0	272	99.4587	90.0735	Aurora kinase	Tubulinosema ratisbonensis TaxID 291195	-	-	GO:0005524]---[GO:0106310]---[GO:0106311	ATP binding]---[protein serine kinase activity]---[protein threonine kinase activity	-	-	-	-	-	-	-	-	245	+	2
	CW_cluster-1086.0	712	UniRef90_A0A075CGA1	684	5e-79	426	96.0674	53.5211	NADH-ubiquinone oxidoreductase chain 4	Rhizoglyphinae TaxID 474068	GO:0042773	ATP synthesis coupled electron transport	GO:0008137	NADH dehydrogenase (ubiquinone) activity	GO:0016021]---[GO:0031966]---[GO:0070469	integral component of membrane]---[mitochondrial membrane]---[respirasome	-	-	-	-	-	-	146	+	1
	CW_cluster-677.0	821	UniRef90_A0A437AIM5	819	0	919	99.7564	29.7062	Nuclear pore complex protein	Tubulinosema ratisbonensis TaxID 291195	-	-	GO:0017056	structural constituent of nuclear pore	GO:0005643	nuclear pore	-	-	-	-	-	-	273	+	1
	CW_cluster-434.0	342	UniRef90_A0A437APD0	324	6e-73	116	94.7368	93.1034	40S ribosomal S12	Tubulinosema ratisbonensis TaxID 291195	-	-	-	-	-	-	-	-	-	-	-	-	113	+	1
	CW_cluster-1075.0	1201	UniRef90_A0A437APS0	1200	0	832	99.9167	48.0769	Transcription initiation factor TFIID subunit	Tubulinosema ratisbonensis TaxID 291195	-	-	GO:0003743	translation initiation factor activity	GO:0005634	nucleus	-	-	-	-	-	-	400	+	0
	CW_cluster-2055.0	498	UniRef90_A0A437AIQ6	456	5e-82	360	91.5663	42.2222	Uncharacterized protein	Tubulinosema ratisbonensis TaxID 291195	-	-	-	-	GO:0016021	integral component of membrane	-	-	-	-	-	-	165	+	2
	CW_cluster-682.0	476	UniRef90_A0A437AJU0	423	4e-82	170	88.8655	82.9412	Uncharacterized protein (Fragment)	Tubulinosema ratisbonensis TaxID 291195	-	-	-	-	-	-	-	-	-	-	-	-	158	-	0
	CW_cluster-446.0	423	UniRef90_A0A437AKA3	423	6e-55	320	100	44.6875	Ubiquitin carboxyl-terminal hydrolase 15 isoform X3 (Fragment)	Tubulinosema ratisbonensis TaxID 291195	GO:0016579	protein deubiquitination	GO:0004843	thiol-dependent ubiquitin-specific protease activity	-	-	-	-	-	-	-	-	141	+	0
	CW_cluster-3852.8979	249	UniRef90_UPI0013A5CDA5	228	8e-11	80	91.5663	92.5	hypothetical protein	Geomonas oryzae TaxID 2364273	-	-	-	-	-	-	-	-	-	-	-	-	71	-	0
	CW_cluster-2355.0	885	UniRef90_A0A437APX0	882	0	1232	99.661	23.8636	Chromodomain-helicase-DNA-binding 9	Tubulinosema ratisbonensis TaxID 291195	-	-	GO:0005524]---[GO:0003677]---[GO:0004386]---[GO:0070615	ATP binding]---[DNA binding]---[helicase activity]---[nucleosome-dependent ATPase activity	-	-	-	-	GO:0005524	ATP binding	-	-	294	+	1
	CW_cluster-98.0	436	UniRef90_A0A437ANV9	420	2e-77	179	96.3303	78.2123	RNase PH	Tubulinosema ratisbonensis TaxID 291195	-	-	-	-	-	-	-	-	-	-	-	-	145	-	0
	CW_cluster-3852.2894	1415	UniRef90_UPI0009E8CD01	114	1e-06	107	8.05654	35.514	hypothetical protein	Burkholderia sp. BDU19 TaxID 1385589	-	-	-	-	-	-	-	-	-	-	-	-	79	-	1
	CW_cluster-282.0	480	UniRef90_A0A437AH55	423	5e-46	472	88.125	28.8136	Sirtuin-like protein	Tubulinosema ratisbonensis TaxID 291195	-	-	GO:0070403]---[GO:0016740	NAD+ binding]---[transferase activity	-	-	-	-	-	-	-	-	159	-	2
	CW_cluster-3163.0	490	UniRef90_A0A437AN42	489	4e-112	313	99.7959	52.0767	DNA helicase	Tubulinosema ratisbonensis TaxID 291195	-	-	GO:0004386	helicase activity	-	-	-	-	-	-	-	-	163	-	0
	CW_cluster-449.1	522	UniRef90_A0A437AIJ1	459	3e-73	500	87.931	30.6	E3 ubiquitin protein ligase	Tubulinosema ratisbonensis TaxID 291195	GO:0010390	histone monoubiquitination	GO:0016874]---[GO:0046872]---[GO:0004842	ligase activity]---[metal ion binding]---[ubiquitin-protein transferase activity	GO:0005634	nucleus	-	-	-	-	-	-	173	-	2
	CW_cluster-3852.14422	313	UniRef90_A0A4U5QNQ6	309	1e-48	790	98.722	13.038	Senescence-associated protein	Populus alba TaxID 43335	-	-	-	-	-	-	-	-	-	-	-	-	104	-	1
	CW_cluster-3852.1369	670	UniRef90_A0A437ALZ3	645	7e-136	1076	96.2687	19.9814	P-loop containing nucleoside triphosphate protein	Tubulinosema ratisbonensis TaxID 291195	GO:0051276	chromosome organization	GO:0005524]---[GO:0016887	ATP binding]---[ATPase activity	GO:0005694	chromosome	GO:0051276	chromosome organization	GO:0005515]---[GO:0005524	protein binding]---[ATP binding	GO:0005694	chromosome	221	-	1
	CW_cluster-662.0	1053	UniRef90_A0A437AL71	1041	0	369	98.8604	94.0379	26S proteasome regulatory complex	Tubulinosema ratisbonensis TaxID 291195	-	-	GO:0030234	enzyme regulator activity	GO:0000502	proteasome complex	-	-	-	-	-	-	350	-	2
	CW_cluster-1860.0	666	UniRef90_A0A437AQF9	663	1e-159	254	99.5495	87.0079	Pyrimidine 5-nucleotidase	Tubulinosema ratisbonensis TaxID 291195	-	-	-	-	-	-	-	-	-	-	-	-	221	+	2
	CW_cluster-462.0	858	UniRef90_A0A437AKD6	855	0	302	99.6503	94.3709	Replication factor C	Tubulinosema ratisbonensis TaxID 291195	GO:0006260	DNA replication	GO:0005524]---[GO:0016887]---[GO:0003677	ATP binding]---[ATPase activity]---[DNA binding	-	-	-	-	-	-	-	-	285	-	2
	CW_cluster-3852.2628	218	UniRef90_UPI0016501701	192	8e-08	458	88.0734	13.9738	hypothetical protein	Actinomadura sp. HBU206391 TaxID 2731692	-	-	-	-	-	-	-	-	-	-	-	-	72	+	2
	CW_cluster-857.0	548	UniRef90_A0A437ALS7	546	3e-128	187	99.635	97.3262	Ribosomal S4	Tubulinosema ratisbonensis TaxID 291195	GO:0006412	translation	GO:0019843]---[GO:0003735	rRNA binding]---[structural constituent of ribosome	GO:0015935	small ribosomal subunit	-	-	GO:0003723	RNA binding	-	-	182	-	2
	CW_cluster-487.0	318	UniRef90_A0A437AKV1	315	8e-65	125	99.0566	84	Uncharacterized protein	Tubulinosema ratisbonensis TaxID 291195	-	-	-	-	-	-	-	-	-	-	-	-	105	-	1
	CW_cluster-531.0	400	UniRef90_A0A437AHM6	390	1e-84	140	97.5	92.8571	HIT bis 5'-adenosyl triphosphatase	Tubulinosema ratisbonensis TaxID 291195	-	-	-	-	-	-	-	-	-	-	-	-	133	-	0
	CW_cluster-583.0	613	UniRef90_A0A437ANW4	498	4e-104	196	81.2398	84.6939	E3 ubiquitin-ligase RNF13	Tubulinosema ratisbonensis TaxID 291195	-	-	GO:0016874	ligase activity	-	-	-	-	-	-	-	-	199	+	0
	CW_cluster-3852.4958	202	UniRef90_A0A559ME43	180	2e-23	76	89.1089	78.9474	Uncharacterized protein	Lachnellula willkommii TaxID 215461	-	-	-	-	-	-	-	-	-	-	-	-	67	-	1
	CW_cluster-2419.0	812	UniRef90_A0A437AQ20	810	2e-163	287	99.7537	94.0767	RSC chromatin remodeling complex subunit RSC8	Tubulinosema ratisbonensis TaxID 291195	-	-	-	-	-	-	-	-	-	-	-	-	270	-	0
	CW_cluster-124.0	402	UniRef90_A0A437AMX7	357	1e-74	123	88.806	96.748	Uncharacterized protein	Tubulinosema ratisbonensis TaxID 291195	-	-	-	-	-	-	-	-	-	-	-	-	133	+	2
	CW_cluster-447.0	476	UniRef90_A0A437AR26	402	3e-87	146	84.4538	91.7808	Glucosamine 6-phosphate N-acetyltransferase	Tubulinosema ratisbonensis TaxID 291195	GO:0006048	UDP-N-acetylglucosamine biosynthetic process	GO:0004343	glucosamine 6-phosphate N-acetyltransferase activity	-	-	-	-	GO:0008080	N-acetyltransferase activity	-	-	141	+	0
	CW_cluster-3852.6506	261	UniRef90_A0A6A1V4N0	156	7e-29	139	59.7701	37.4101	Uncharacterized protein	Morella rubra TaxID 262757	-	-	-	-	-	-	-	-	-	-	-	-	52	+	1
	CW_cluster-1168.0	913	UniRef90_A0A437AP38	885	0	300	96.9332	98.3333	Polycomb enhancer EPC	Tubulinosema ratisbonensis TaxID 291195	-	-	-	-	-	-	-	-	-	-	-	-	295	+	0
	CW_cluster-297.0	838	UniRef90_A0A437APN6	837	6e-165	448	99.8807	62.2768	Na H antiporter	Tubulinosema ratisbonensis TaxID 291195	-	-	GO:0015299	solute:proton antiporter activity	GO:0016021	integral component of membrane	GO:0006812]---[GO:0055085	cation transport]---[transmembrane transport	GO:0015299	solute:proton antiporter activity	GO:0016021	integral component of membrane	279	+	0
	CW_cluster-943.0	552	UniRef90_A0A437AJW6	549	7e-121	210	99.4565	87.1429	Uncharacterized protein	Tubulinosema ratisbonensis TaxID 291195	-	-	-	-	-	-	-	-	-	-	-	-	183	+	2
	CW_cluster-3546.0	404	UniRef90_A0A437AMI3	393	5e-89	153	97.2772	85.6209	Inositol metabolism VAMP-associated	Tubulinosema ratisbonensis TaxID 291195	-	-	-	-	GO:0016021	integral component of membrane	-	-	-	-	-	-	134	+	2
	CW_cluster-3852.14582	529	UniRef90_A0A437AI03	306	7e-53	102	57.845	100	Uncharacterized protein	Tubulinosema ratisbonensis TaxID 291195	-	-	-	-	-	-	-	-	-	-	-	-	105	-	1
	CW_cluster-568.0	492	UniRef90_A0A437ANC1	366	1e-82	178	74.3902	68.5393	Myb-like DNA-binding domain containing protein	Tubulinosema ratisbonensis TaxID 291195	-	-	GO:0003677	DNA binding	-	-	-	-	-	-	-	-	145	-	1
	CW_cluster-849.0	1376	UniRef90_A0A1S2XU20	1359	0	575	98.7645	79.3043	Pectinesterase	Cicer arietinum TaxID 3827	GO:0042545]---[GO:0045490	cell wall modification]---[pectin catabolic process	GO:0045330]---[GO:0004857]---[GO:0030599	aspartyl esterase activity]---[enzyme inhibitor activity]---[pectinesterase activity	GO:0005618]---[GO:0005576	cell wall]---[extracellular region	GO:0042545	cell wall modification	GO:0030599	pectinesterase activity	-	-	456	-	0
	CW_cluster-585.0	788	UniRef90_A0A437AMT8	786	9e-126	275	99.7462	95.2727	Uncharacterized protein	Tubulinosema ratisbonensis TaxID 291195	-	-	-	-	-	-	-	-	-	-	-	-	262	+	2
	CW_cluster-157.0	384	UniRef90_A0A437AJ52	381	4e-72	144	99.2188	88.1944	Zinc finger CCCH domain-containing 11A protein	Tubulinosema ratisbonensis TaxID 291195	-	-	GO:0046872	metal ion binding	-	-	-	-	-	-	-	-	127	+	1
	CW_cluster-551.0	756	UniRef90_A0A437ALT0	672	3e-155	240	88.8889	93.3333	Uncharacterized protein	Tubulinosema ratisbonensis TaxID 291195	-	-	-	-	GO:0016021	integral component of membrane	-	-	-	-	-	-	243	+	0
	CW_cluster-573.0	635	UniRef90_A0A437AMB5	630	4e-154	228	99.2126	92.1053	Phosphatidylinositol transfer protein	Tubulinosema ratisbonensis TaxID 291195	-	-	GO:0005548	phospholipid transporter activity	-	-	GO:0015914	phospholipid transport	GO:0005548	phospholipid transporter activity	-	-	211	-	1
	CW_cluster-3204.0	595	UniRef90_A0A437AL17	480	3e-102	176	80.6723	90.9091	60S ribosome subunit biogenesis protein NIP7	Tubulinosema ratisbonensis TaxID 291195	GO:0042255	ribosome assembly	GO:0003723	RNA binding	GO:0005730	nucleolus	-	-	-	-	-	-	173	+	0
	CW_cluster-2907.0	215	UniRef90_P69778	213	1e-41	78	99.0698	91.0256	Major outer membrane lipoprotein Lpp	Proteobacteria TaxID 1224	GO:0030258]---[GO:0043580	lipid modification]---[periplasmic space organization	GO:0008289]---[GO:0042834	lipid binding]---[peptidoglycan binding	GO:0009279]---[GO:0005618]---[GO:0005576	cell outer membrane]---[cell wall]---[extracellular region	-	-	-	-	GO:0019867	outer membrane	71	+	2
	CW_cluster-752.0	577	UniRef90_A0A437APY7	576	2e-120	376	99.8267	51.0638	Exonuclease 1	Tubulinosema ratisbonensis TaxID 291195	GO:0006281	DNA repair	GO:0035312]---[GO:0003677]---[GO:0046872	5'-3' exodeoxyribonuclease activity]---[DNA binding]---[metal ion binding	GO:0005634	nucleus	-	-	GO:0004518	nuclease activity	-	-	192	+	0
	CW_cluster-3110.0	954	UniRef90_A0A437AJ18	936	0	335	98.1132	93.1343	60S ribosomal L4	Tubulinosema ratisbonensis TaxID 291195	GO:0006412	translation	GO:0003735	structural constituent of ribosome	GO:0005840	ribosome	GO:0006412	translation	GO:0003735	structural constituent of ribosome	GO:0005840	ribosome	317	-	1
	CW_cluster-3852.7587	221	UniRef90_B8MI73	219	8e-29	305	99.095	23.9344	Uncharacterized protein	Talaromyces stipitatus (strain ATCC 10500 / CBS 375.48 / QM 6759 / NRRL 1006) TaxID 441959	-	-	-	-	-	-	-	-	-	-	-	-	54	-	2
	CW_cluster-3852.6501	736	UniRef90_G7E0M2	489	7e-38	352	66.4402	43.1818	Uncharacterized protein	Mixia osmundae (strain CBS 9802 / IAM 14324 / JCM 22182 / KY 12970) TaxID 764103	-	-	-	-	-	-	-	-	-	-	-	-	85	-	1
	CW_cluster-856.0	983	UniRef90_A0A437APL3	921	0	408	93.6928	75.2451	Signal recognition particle GTPase	Tubulinosema ratisbonensis TaxID 291195	GO:0006614	SRP-dependent cotranslational protein targeting to membrane	GO:0005525	GTP binding	-	-	GO:0006614	SRP-dependent cotranslational protein targeting to membrane	GO:0005525	GTP binding	-	-	307	+	0
	CW_cluster-515.0	1629	UniRef90_A0A437AL80	1200	0	568	73.6648	70.4225	Elongation factor 3	Tubulinosema ratisbonensis TaxID 291195	-	-	GO:0005524]---[GO:0003746	ATP binding]---[translation elongation factor activity	-	-	-	-	GO:0005524	ATP binding	-	-	400	-	1
	CW_cluster-3261.0	661	UniRef90_A0A437APP6	657	2e-141	239	99.3949	91.6318	Ring zinc finger domain-containing protein	Tubulinosema ratisbonensis TaxID 291195	GO:0006397	mRNA processing	GO:0003676]---[GO:0061630]---[GO:0008270	nucleic acid binding]---[ubiquitin protein ligase activity]---[zinc ion binding	GO:0005634	nucleus	-	-	GO:0008270	zinc ion binding	-	-	219	-	2
	CW_cluster-629.0	485	UniRef90_A0A437AI81	474	7e-78	182	97.732	86.8132	Uncharacterized protein	Tubulinosema ratisbonensis TaxID 291195	-	-	-	-	GO:0016021	integral component of membrane	-	-	-	-	-	-	161	-	0
	CW_cluster-169.0	716	UniRef90_A0A437APU7	633	5e-156	249	88.4078	84.739	GATA-4 5 6 transcription factor	Tubulinosema ratisbonensis TaxID 291195	GO:0006357	regulation of transcription by RNA polymerase II	GO:0003700]---[GO:0043565]---[GO:0008270	DNA-binding transcription factor activity]---[sequence-specific DNA binding]---[zinc ion binding	GO:0005634	nucleus	GO:0006355	regulation of transcription, DNA-templated	GO:0008270]---[GO:0043565	zinc ion binding]---[sequence-specific DNA binding	-	-	238	-	0
	CW_cluster-998.0	440	UniRef90_A0A437AP79	438	3e-90	480	99.5455	30.4167	Uncharacterized protein	Tubulinosema ratisbonensis TaxID 291195	-	-	-	-	-	-	-	-	-	-	-	-	146	+	1
	CW_cluster-3482.0	555	UniRef90_UPI0010A3FF0B	261	4e-44	192	47.027	45.3125	lipid transfer-like protein VAS	Prosopis alba TaxID 207710	-	-	-	-	-	-	-	-	-	-	-	-	184	+	2
	CW_cluster-20.0	510	UniRef90_A0A437ANF6	471	3e-107	192	92.3529	81.7708	Uncharacterized protein	Tubulinosema ratisbonensis TaxID 291195	-	-	-	-	GO:0016021	integral component of membrane	-	-	-	-	-	-	169	-	1
	CW_cluster-1277.1	1569	UniRef90_A0A437AIW2	1497	0	871	95.4111	57.2905	Valyl-tRNA synthetase	Tubulinosema ratisbonensis TaxID 291195	GO:0006438	valyl-tRNA aminoacylation	GO:0002161]---[GO:0005524]---[GO:0004832	aminoacyl-tRNA editing activity]---[ATP binding]---[valine-tRNA ligase activity	-	-	GO:0006418	tRNA aminoacylation for protein translation	GO:0000166]---[GO:0004812]---[GO:0005524	nucleotide binding]---[aminoacyl-tRNA ligase activity]---[ATP binding	-	-	514	-	1
	CW_cluster-394.1	907	UniRef90_A0A437ALL8	903	0	920	99.559	32.7174	Nonsense-mediated mRNA decay 5 protein	Tubulinosema ratisbonensis TaxID 291195	GO:0006886	intracellular protein transport	GO:0031267	small GTPase binding	-	-	-	-	-	-	-	-	301	-	2
	CW_cluster-3852.1016	1075	UniRef90_A0A437AP71	1071	0	378	99.6279	94.4444	3-hydroxy-3-methylglutaryl-synthase 2	Tubulinosema ratisbonensis TaxID 291195	GO:0006084]---[GO:0010142	acetyl-CoA metabolic process]---[farnesyl diphosphate biosynthetic process, mevalonate pathway	GO:0004421	hydroxymethylglutaryl-CoA synthase activity	-	-	GO:0006084]---[GO:0010142	acetyl-CoA metabolic process]---[farnesyl diphosphate biosynthetic process, mevalonate pathway	GO:0004421	hydroxymethylglutaryl-CoA synthase activity	-	-	357	+	2
	CW_cluster-1491.0	2161	UniRef90_A0A437AKN6	2160	0	835	99.9537	85.988	Alanine--tRNA ligase	Tubulinosema ratisbonensis TaxID 291195	GO:0006419]---[GO:0070143]---[GO:0046686]---[GO:0006400	alanyl-tRNA aminoacylation]---[mitochondrial alanyl-tRNA aminoacylation]---[response to cadmium ion]---[tRNA modification	GO:0004813]---[GO:0016597]---[GO:0002161]---[GO:0005524]---[GO:0000049]---[GO:0008270	alanine-tRNA ligase activity]---[amino acid binding]---[aminoacyl-tRNA editing activity]---[ATP binding]---[tRNA binding]---[zinc ion binding	GO:0009507]---[GO:0005829]---[GO:0005739]---[GO:0005634	chloroplast]---[cytosol]---[mitochondrion]---[nucleus	GO:0006419]---[GO:0043039	alanyl-tRNA aminoacylation]---[tRNA aminoacylation	GO:0000166]---[GO:0004813]---[GO:0005524]---[GO:0004812	nucleotide binding]---[alanine-tRNA ligase activity]---[ATP binding]---[aminoacyl-tRNA ligase activity	-	-	720	-	0
	CW_cluster-3544.0	709	UniRef90_A0A437AII7	507	4e-123	331	71.5092	51.0574	Deoxyhypusine synthase	Tubulinosema ratisbonensis TaxID 291195	GO:0008612	peptidyl-lysine modification to peptidyl-hypusine	-	-	-	-	GO:0008612	peptidyl-lysine modification to peptidyl-hypusine	-	-	-	-	174	-	0
	CW_cluster-172.0	539	UniRef90_A0A437AKC6	537	3e-119	204	99.6289	87.7451	Uncharacterized protein	Tubulinosema ratisbonensis TaxID 291195	-	-	-	-	-	-	-	-	-	-	-	-	179	-	2
	CW_cluster-3852.6495	301	UniRef90_A0A2I1CQB5	285	4e-51	118	94.6844	80.5085	Uncharacterized protein	Aspergillus TaxID 5052	-	-	-	-	-	-	-	-	-	-	-	-	95	+	1
	CW_cluster-413.0	1370	UniRef90_A0A437AKA8	1368	0	492	99.854	92.6829	Extracellular SEL-1	Tubulinosema ratisbonensis TaxID 291195	-	-	-	-	GO:0016021	integral component of membrane	-	-	-	-	-	-	456	+	2
	CW_cluster-317.0	797	UniRef90_A0A437AQC6	795	0	287	99.7491	92.3345	Mitochondrial import receptor subunit tom40	Tubulinosema ratisbonensis TaxID 291195	GO:0030150	protein import into mitochondrial matrix	GO:0015288]---[GO:0008320	porin activity]---[protein transmembrane transporter activity	GO:0005741]---[GO:0046930	mitochondrial outer membrane]---[pore complex	GO:0055085	transmembrane transport	-	-	GO:0005741	mitochondrial outer membrane	265	+	2
	CW_cluster-3852.10889	468	UniRef90_A0A2V7VV32	183	3e-08	224	39.1026	27.2321	Uncharacterized protein	Acidobacteria bacterium TaxID 1978231	-	-	-	-	-	-	-	-	-	-	-	-	91	-	2
	CW_cluster-1252.0	851	UniRef90_A0A437AP48	849	0	437	99.765	64.7597	Transcriptional corepressor cyc8	Tubulinosema ratisbonensis TaxID 291195	-	-	-	-	-	-	-	-	-	-	-	-	283	-	0
	CW_cluster-3358.1	906	UniRef90_A0A437AID6	879	0	523	97.0199	56.0229	SWIM-type domain-containing protein	Tubulinosema ratisbonensis TaxID 291195	-	-	GO:0008270	zinc ion binding	-	-	-	-	-	-	-	-	296	-	0
	CW_cluster-725.0	1761	UniRef90_A0A437ALI9	1752	0	602	99.4889	97.01	Threonyl-tRNA synthetase	Tubulinosema ratisbonensis TaxID 291195	GO:0006435	threonyl-tRNA aminoacylation	GO:0005524]---[GO:0004829	ATP binding]---[threonine-tRNA ligase activity	GO:0005737	cytoplasm	GO:0006418]---[GO:0043039	tRNA aminoacylation for protein translation]---[tRNA aminoacylation	GO:0000166]---[GO:0004812]---[GO:0005524	nucleotide binding]---[aminoacyl-tRNA ligase activity]---[ATP binding	-	-	586	-	2
	CW_cluster-954.0	626	UniRef90_A0A437ALD0	603	1e-127	218	96.3259	92.2018	40S ribosomal protein S6	Tubulinosema ratisbonensis TaxID 291195	GO:0006412	translation	GO:0003735	structural constituent of ribosome	GO:0005840	ribosome	GO:0006412	translation	GO:0003735	structural constituent of ribosome	GO:0005840	ribosome	205	-	2
	CW_cluster-52.0	763	UniRef90_A0A437AK93	456	3e-90	401	59.7641	37.9052	Zinc finger protein	Tubulinosema ratisbonensis TaxID 291195	-	-	-	-	-	-	-	-	-	-	-	-	254	-	0
	CW_cluster-605.0	781	UniRef90_A0A437ALX3	777	0	273	99.4878	94.8718	Cell differentiation Rcd1	Tubulinosema ratisbonensis TaxID 291195	-	-	-	-	-	-	-	-	-	-	-	-	259	-	2
	CW_cluster-3585.0	447	UniRef90_UPI0010A4F830	396	8e-87	137	88.5906	96.3504	actin-depolymerizing factor 7-like	Prosopis alba TaxID 207710	-	-	-	-	-	-	-	-	GO:0003779	actin binding	-	-	148	-	1
	CW_cluster-632.0	2063	UniRef90_A0A437AKY0	2061	0	829	99.9031	82.8709	DNA-directed RNA polymerase subunit beta (Fragment)	Tubulinosema ratisbonensis TaxID 291195	GO:0006351	transcription, DNA-templated	GO:0003677]---[GO:0003899]---[GO:0032549	DNA binding]---[DNA-directed 5'-3' RNA polymerase activity]---[ribonucleoside binding	-	-	GO:0006351	transcription, DNA-templated	GO:0003677]---[GO:0003899	DNA binding]---[DNA-directed 5'-3' RNA polymerase activity	-	-	687	-	0
	CW_cluster-1493.0	810	UniRef90_UPI00129896F5	642	7e-85	208	79.2593	87.5	hypothetical protein	Bacillus thuringiensis TaxID 1428	-	-	-	-	-	-	-	-	-	-	-	-	122	+	0
	CW_cluster-3117.0	580	UniRef90_A0A437APG3	297	4e-93	814	51.2069	12.1622	26S proteasome regulatory subunit 4	Tubulinosema ratisbonensis TaxID 291195	GO:0042176	regulation of protein catabolic process	GO:0030234	enzyme regulator activity	GO:0000502	proteasome complex	-	-	-	-	-	-	100	-	2
	CW_cluster-1105.0	723	UniRef90_A0A437AKG5	393	6e-92	240	54.3568	54.5833	60S ribosomal L7	Tubulinosema ratisbonensis TaxID 291195	-	-	-	-	-	-	-	-	-	-	-	-	145	+	1
	CW_cluster-3852.4429	1195	UniRef90_A0A437ALU7	1194	0	412	99.9163	96.6019	Phosphoacetylglucosamine mutase	Tubulinosema ratisbonensis TaxID 291195	-	-	-	-	-	-	-	-	-	-	-	-	252	-	1
	CW_cluster-612.0	2030	UniRef90_A0A437AN30	1344	0	595	66.2069	75.2941	Uncharacterized protein	Tubulinosema ratisbonensis TaxID 291195	-	-	-	-	-	-	-	-	-	-	-	-	457	-	2
	CW_cluster-736.0	611	UniRef90_A0A437ALK0	609	2e-144	221	99.6727	91.8552	Hemolysin III-like integral membrane	Tubulinosema ratisbonensis TaxID 291195	-	-	-	-	GO:0016021	integral component of membrane	-	-	-	-	GO:0016021	integral component of membrane	203	+	1
	CW_cluster-369.0	1082	UniRef90_A0A437AHD4	1080	0	597	99.8152	60.3015	ATPase/RNase L inhibitor	Tubulinosema ratisbonensis TaxID 291195	-	-	GO:0005524]---[GO:0016887	ATP binding]---[ATPase activity	-	-	-	-	GO:0005524	ATP binding	-	-	360	-	1
	CW_cluster-3852.426	719	UniRef90_A0A437AMV7	717	9e-114	441	99.7218	54.195	Amino Acid Auxin Permease (AAAP) Family	Tubulinosema ratisbonensis TaxID 291195	-	-	-	-	GO:0016021	integral component of membrane	-	-	-	-	-	-	239	+	1
	CW_cluster-3852.11169	2167	UniRef90_UPI00146D7269	303	9e-16	455	13.9825	20.8791	hypothetical protein	Streptomyces sp. HNM0574 TaxID 2714954	-	-	-	-	-	-	-	-	-	-	-	-	127	-	0
	CW_cluster-340.0	656	UniRef90_A0A437AIZ6	648	3e-136	229	98.7805	94.3231	Short chain dehydrogenase	Tubulinosema ratisbonensis TaxID 291195	-	-	GO:0016491	oxidoreductase activity	GO:0016021	integral component of membrane	GO:0055114	obsolete oxidation-reduction process	-	-	-	-	218	-	1
	CW_cluster-319.1	454	UniRef90_A0A437APU4	450	7e-97	525	99.1189	28.5714	Phosphoinositide polyphosphatase	Tubulinosema ratisbonensis TaxID 291195	-	-	GO:0042578	phosphoric ester hydrolase activity	GO:0016021	integral component of membrane	-	-	-	-	-	-	150	-	2
	CW_cluster-28.0	930	UniRef90_A0A437AI51	915	3e-169	326	98.3871	93.5583	Uncharacterized protein	Tubulinosema ratisbonensis TaxID 291195	-	-	-	-	-	-	-	-	-	-	-	-	309	+	1
	CW_cluster-451.0	579	UniRef90_A0A437AKL8	576	5e-133	251	99.4819	76.494	Eukaryotic translation initiation factor 5	Tubulinosema ratisbonensis TaxID 291195	-	-	GO:0003743	translation initiation factor activity	-	-	GO:0006413	translational initiation	GO:0003743	translation initiation factor activity	-	-	192	+	2
	CW_cluster-764.0	842	UniRef90_A0A437ANS5	462	1e-128	655	54.8694	23.5115	DUF5097 domain-containing protein	Tubulinosema ratisbonensis TaxID 291195	-	-	-	-	-	-	-	-	-	-	-	-	180	-	0
	CW_cluster-339.0	538	UniRef90_A0A437AM10	534	5e-116	717	99.2565	24.8257	Sec23 Sec24	Tubulinosema ratisbonensis TaxID 291195	GO:0006888]---[GO:0006886	endoplasmic reticulum to Golgi vesicle-mediated transport]---[intracellular protein transport	GO:0008270	zinc ion binding	GO:0030127	COPII vesicle coat	GO:0006886]---[GO:0006888	intracellular protein transport]---[endoplasmic reticulum to Golgi vesicle-mediated transport	GO:0008270	zinc ion binding	GO:0030127	COPII vesicle coat	178	-	2
	CW_cluster-3852.466	355	UniRef90_A0A437AHF6	354	1e-77	424	99.7183	27.8302	WD40 repeat-containing protein	Tubulinosema ratisbonensis TaxID 291195	-	-	-	-	-	-	-	-	-	-	-	-	118	+	0
	CW_cluster-426.0	557	UniRef90_A0A437AJM0	555	1e-115	312	99.6409	59.2949	Uncharacterized protein	Tubulinosema ratisbonensis TaxID 291195	GO:0016226	iron-sulfur cluster assembly	GO:0005524]---[GO:0016887]---[GO:0051536	ATP binding]---[ATPase activity]---[iron-sulfur cluster binding	-	-	-	-	-	-	-	-	185	+	0
	CW_cluster-3968.0	1075	UniRef90_A0A437AKA6	1074	0	367	99.907	97.5477	Replication factor C large subunit	Tubulinosema ratisbonensis TaxID 291195	-	-	-	-	-	-	-	-	-	-	-	-	358	-	0
	CW_cluster-1298.0	429	UniRef90_A0A437AH57	426	2e-68	187	99.3007	75.9358	Uncharacterized protein (Fragment)	Tubulinosema ratisbonensis TaxID 291195	-	-	-	-	GO:0016021	integral component of membrane	-	-	-	-	-	-	142	-	1
	CW_cluster-3311.0	550	UniRef90_A0A437AIM4	507	3e-122	181	92.1818	93.3702	Zinc finger domain-containing protein	Tubulinosema ratisbonensis TaxID 291195	-	-	GO:0046872	metal ion binding	-	-	-	-	-	-	-	-	173	+	2
	CW_cluster-1059.0	347	UniRef90_A0A437AMD7	321	4e-52	285	92.5072	37.5439	Uncharacterized protein	Tubulinosema ratisbonensis TaxID 291195	-	-	-	-	GO:0016021	integral component of membrane	-	-	-	-	-	-	107	-	0
	CW_cluster-829.0	517	UniRef90_A0A437ANK2	513	2e-108	185	99.2263	92.4324	Membrane traffic regulatory protein	Tubulinosema ratisbonensis TaxID 291195	-	-	-	-	GO:0016021	integral component of membrane	-	-	-	-	-	-	171	-	2
	CW_cluster-1437.0	306	UniRef90_A0A437ALT4	303	2e-63	107	99.0196	94.3925	Wd40 repeat-containing protein	Tubulinosema ratisbonensis TaxID 291195	-	-	-	-	-	-	-	-	-	-	-	-	101	-	2
	CW_cluster-265.0	579	UniRef90_A0A437AJ44	576	6e-77	363	99.4819	51.7906	GTP-binding protein (Fragment)	Tubulinosema ratisbonensis TaxID 291195	-	-	GO:0005525	GTP binding	-	-	-	-	-	-	-	-	192	-	2
	CW_cluster-3852.10335	685	UniRef90_A0A437ALV0	678	3e-155	250	98.9781	90.4	Spindle pole body associated protein	Tubulinosema ratisbonensis TaxID 291195	-	-	-	-	GO:0016021	integral component of membrane	-	-	-	-	-	-	227	-	2
	CW_cluster-3852.4294	495	UniRef90_A0A6A5KQS3	231	6e-68	1311	46.6667	5.87338	Uncharacterized protein	Lupinus albus TaxID 3870	-	-	-	-	-	-	-	-	-	-	-	-	93	+	1
	CW_cluster-478.0	681	UniRef90_A0A437AKG7	678	1e-149	395	99.5595	57.2152	Concanavalin A-like lectin glucanase	Tubulinosema ratisbonensis TaxID 291195	-	-	GO:0030246	carbohydrate binding	GO:0016021	integral component of membrane	-	-	-	-	-	-	226	-	2
	CW_cluster-3029.0	447	UniRef90_A0A437AN94	444	7e-101	639	99.3289	23.1612	Beta-lactamase fold-containing exonuclease	Tubulinosema ratisbonensis TaxID 291195	GO:0006397	mRNA processing	GO:0004527	exonuclease activity	GO:0005634	nucleus	-	-	-	-	-	-	148	+	2
	CW_cluster-517.0	467	UniRef90_A0A437AQI2	465	2e-103	164	99.5717	94.5122	V-type proton ATPase subunit c-like	Tubulinosema ratisbonensis TaxID 291195	-	-	GO:0015078	proton transmembrane transporter activity	GO:0016021]---[GO:0033179	integral component of membrane]---[proton-transporting V-type ATPase, V0 domain	-	-	-	-	-	-	155	+	1
	CW_cluster-435.1	1156	UniRef90_A0A437AK95	1155	0	608	99.9135	61.6776	Long chain fatty acid ligase	Tubulinosema ratisbonensis TaxID 291195	-	-	GO:0016874	ligase activity	-	-	-	-	-	-	-	-	385	-	1
	CW_cluster-705.0	272	UniRef90_A0A437AJF6	270	1e-60	108	99.2647	83.3333	Transcriptional activator HAP2 (Fragment)	Tubulinosema ratisbonensis TaxID 291195	-	-	GO:0003677]---[GO:0003700	DNA binding]---[DNA-binding transcription factor activity	GO:0005634	nucleus	GO:0006355	regulation of transcription, DNA-templated	GO:0003700	DNA-binding transcription factor activity	-	-	90	+	2
	CW_cluster-3852.6676	412	UniRef90_A0A2I1BRX2	333	2e-47	142	80.8252	64.0845	Uncharacterized protein (Fragment)	Aspergillus novofumigatus IBT 16806 TaxID 1392255	-	-	-	-	-	-	-	-	-	-	-	-	81	-	0
	CW_cluster-3036.1	364	UniRef90_A0A437AK49	303	2e-57	703	83.2418	14.367	Uncharacterized protein	Tubulinosema ratisbonensis TaxID 291195	-	-	GO:0003677	DNA binding	-	-	-	-	-	-	-	-	120	-	2
	CW_cluster-166.0	554	UniRef90_A0A437ALS3	552	5e-123	206	99.639	89.3204	NEDD8-activating enzyme E1 catalytic subunit	Tubulinosema ratisbonensis TaxID 291195	GO:0045116	protein neddylation	GO:0005524]---[GO:0019781	ATP binding]---[NEDD8 activating enzyme activity	-	-	-	-	GO:0008641	ubiquitin-like modifier activating enzyme activity	-	-	184	-	2
	CW_cluster-3539.0	260	UniRef90_A0A437AJ96	258	1e-48	116	99.2308	74.1379	Uncharacterized protein	Tubulinosema ratisbonensis TaxID 291195	-	-	-	-	GO:0016021	integral component of membrane	-	-	-	-	-	-	86	-	1
	CW_cluster-255.0	360	UniRef90_A0A437AJS6	357	3e-79	140	99.1667	85	DNA replication kinase	Tubulinosema ratisbonensis TaxID 291195	-	-	GO:0016301]---[GO:0003676]---[GO:0008270	kinase activity]---[nucleic acid binding]---[zinc ion binding	-	-	-	-	GO:0003676]---[GO:0008270	nucleic acid binding]---[zinc ion binding	-	-	119	-	1
	CW_cluster-1011.0	302	UniRef90_A0A437AM05	300	5e-65	113	99.3377	88.4956	DNA-directed RNA polymerases IV and V subunit 6A-like isoformX1	Tubulinosema ratisbonensis TaxID 291195	GO:0006351	transcription, DNA-templated	GO:0003677]---[GO:0003899	DNA binding]---[DNA-directed 5'-3' RNA polymerase activity	-	-	GO:0006351	transcription, DNA-templated	GO:0003677]---[GO:0003899	DNA binding]---[DNA-directed 5'-3' RNA polymerase activity	-	-	100	-	0
	CW_cluster-3852.1510	1414	UniRef90_A0A437AQ30	1413	0	488	99.9293	96.5164	ATP-dependent RNA helicase DBP10	Tubulinosema ratisbonensis TaxID 291195	GO:0006364	rRNA processing	GO:0005524]---[GO:0003723]---[GO:0003724	ATP binding]---[RNA binding]---[RNA helicase activity	GO:0005730	nucleolus	-	-	GO:0003676]---[GO:0005524	nucleic acid binding]---[ATP binding	-	-	471	+	1
	CW_cluster-360.0	288	UniRef90_A0A437ANN2	195	6e-35	213	67.7083	30.5164	Uncharacterized protein	Tubulinosema ratisbonensis TaxID 291195	-	-	-	-	-	-	-	-	-	-	-	-	95	-	2
	CW_cluster-3496.0	396	UniRef90_A0A437AHG1	351	9e-74	360	88.6364	32.5	Putative mitochondrial ABC transporter (Fragment)	Tubulinosema ratisbonensis TaxID 291195	-	-	GO:0005524]---[GO:0042626	ATP binding]---[ATPase-coupled transmembrane transporter activity	GO:0016021	integral component of membrane	-	-	-	-	-	-	131	-	2
	CW_cluster-3852.8775	1374	UniRef90_A0A437AJM6	708	2e-156	245	51.5284	96.3265	Proteasome subunit alpha type-2-A	Tubulinosema ratisbonensis TaxID 291195	GO:0051603	proteolysis involved in cellular protein catabolic process	-	-	GO:0019773	proteasome core complex, alpha-subunit complex	GO:0051603	proteolysis involved in cellular protein catabolic process	-	-	GO:0005839	proteasome core complex	236	+	2
	CW_cluster-230.0	801	UniRef90_A0A437AN38	798	9e-170	444	99.6255	59.9099	Rio-like serine-threonine kinase	Tubulinosema ratisbonensis TaxID 291195	-	-	GO:0016301	kinase activity	-	-	-	-	-	-	-	-	266	-	2
	CW_cluster-2284.0	622	UniRef90_A0A437ALP9	546	3e-93	452	87.7814	40.2655	Uncharacterized protein	Tubulinosema ratisbonensis TaxID 291195	-	-	-	-	-	-	-	-	-	-	-	-	207	+	0
	CW_cluster-177.0	1056	UniRef90_A0A437AJ69	1050	0	356	99.4318	98.3146	Ran GTPase-activating protein	Tubulinosema ratisbonensis TaxID 291195	-	-	-	-	-	-	-	-	-	-	-	-	187	-	0
	CW_cluster-3852.6497	260	UniRef90_T5BDN9	210	1e-26	94	80.7692	74.4681	Uncharacterized protein	Blastomyces dermatitidis ATCC 26199 TaxID 447095	-	-	-	-	-	-	-	-	-	-	-	-	86	-	2
	CW_cluster-3852.1226	590	UniRef90_A0A437AHR5	555	2e-63	197	94.0678	93.9086	Uncharacterized protein	Tubulinosema ratisbonensis TaxID 291195	-	-	-	-	-	-	-	-	-	-	-	-	196	-	0
	CW_cluster-3941.0	340	UniRef90_G5S8Q5	324	7e-73	146	95.2941	73.9726	50S ribosomal protein L13	Enterobacteriaceae TaxID 543	GO:0006412	translation	GO:0003735	structural constituent of ribosome	GO:0005840	ribosome	GO:0006412	translation	GO:0003735	structural constituent of ribosome	GO:0005840	ribosome	113	+	0
	CW_cluster-1118.0	943	UniRef90_A0A437AMY2	939	0	619	99.5758	50.5654	Long-chain acyl-synthetase	Tubulinosema ratisbonensis TaxID 291195	-	-	-	-	-	-	-	-	-	-	-	-	313	-	2
	CW_cluster-1521.0	1095	UniRef90_A0A437AL16	1092	0	381	99.726	95.5381	26S proteasome regulatory subunit 6	Tubulinosema ratisbonensis TaxID 291195	GO:0030163	protein catabolic process	GO:0005524]---[GO:0036402	ATP binding]---[proteasome-activating ATPase activity	GO:0005737]---[GO:0005634]---[GO:0000502	cytoplasm]---[nucleus]---[proteasome complex	-	-	-	-	-	-	364	+	1
	CW_cluster-320.0	1189	UniRef90_A0A437ALG6	1188	0	409	99.9159	96.8215	Phosphopyruvate hydratase	Tubulinosema ratisbonensis TaxID 291195	GO:0006096	glycolytic process	GO:0000287]---[GO:0004634	magnesium ion binding]---[phosphopyruvate hydratase activity	GO:0000015	phosphopyruvate hydratase complex	-	-	-	-	-	-	396	+	1
	CW_cluster-840.0	395	UniRef90_A0A437AKJ9	393	2e-71	210	99.4937	62.381	Biotin-acetyl-carboxylase ligase	Tubulinosema ratisbonensis TaxID 291195	GO:0006464	cellular protein modification process	GO:0016874	ligase activity	-	-	GO:0006464	cellular protein modification process	-	-	-	-	131	+	0
	CW_cluster-1824.0	465	UniRef90_A0A437AKP9	429	1e-69	557	92.2581	25.6732	Ca2 -binding actin-bundling fimbrin plastin	Tubulinosema ratisbonensis TaxID 291195	-	-	GO:0003779]---[GO:0005509	actin binding]---[calcium ion binding	-	-	-	-	-	-	-	-	154	+	1
	CW_cluster-3945.14	276	UniRef90_A0A654A6K7	258	1e-26	113	93.4783	76.1062	Uncharacterized protein	Oceanicaulis sp. 350 TaxID 2653159	-	-	-	-	-	-	-	-	-	-	-	-	62	-	2
	CW_cluster-40.0	449	UniRef90_A0A437ALL4	447	9e-100	180	99.5546	82.7778	Uncharacterized protein	Tubulinosema ratisbonensis TaxID 291195	-	-	-	-	-	-	-	-	-	-	-	-	149	-	1
	CW_cluster-1281.0	604	UniRef90_A0A437ALD1	588	2e-136	203	97.351	96.5517	Rab gtpase	Tubulinosema ratisbonensis TaxID 291195	-	-	GO:0005525]---[GO:0003924	GTP binding]---[GTPase activity	-	-	-	-	GO:0003924]---[GO:0005525	GTPase activity]---[GTP binding	-	-	196	-	0
	CW_cluster-1565.1	1631	UniRef90_A0A437AH37	1569	0	554	96.1987	94.4043	Putative polar tube protein 3 (PTP3) (Fragment)	Tubulinosema ratisbonensis TaxID 291195	-	-	-	-	-	-	-	-	-	-	-	-	543	-	0
	CW_cluster-484.0	546	UniRef90_A0A437AN39	477	3e-114	165	87.3626	96.3636	Uncharacterized protein	Tubulinosema ratisbonensis TaxID 291195	-	-	-	-	-	-	-	-	-	-	-	-	166	+	2
	CW_cluster-664.0	348	UniRef90_A0A437AQU2	345	5e-76	129	99.1379	89.1473	Ribosomal L40	Tubulinosema ratisbonensis TaxID 291195	GO:0006412	translation	GO:0003735	structural constituent of ribosome	GO:0005840	ribosome	GO:0006412	translation	GO:0003735	structural constituent of ribosome	GO:0005840	ribosome	115	-	1
	CW_cluster-672.0	745	UniRef90_A0A437AMD4	744	0	261	99.8658	95.0192	Histone-glutamine methyltransferase	Tubulinosema ratisbonensis TaxID 291195	GO:0032259]---[GO:0006364	methylation]---[rRNA processing	GO:0008168]---[GO:0003723	methyltransferase activity]---[RNA binding	-	-	GO:0006364	rRNA processing	GO:0003723]---[GO:0008168	RNA binding]---[methyltransferase activity	-	-	248	-	1
	CW_cluster-3852.14599	265	UniRef90_A0A059F1G7	234	9e-31	86	88.3019	90.6977	CBFD_NFYB_HMF domain-containing protein (Fragment)	Anncaliia algerae PRA339 TaxID 1288291	-	-	GO:0046982]---[GO:0003712	protein heterodimerization activity]---[transcription coregulator activity	GO:0005634	nucleus	-	-	-	-	-	-	83	+	1
	CW_cluster-1482.0	797	UniRef90_A0A437AQX0	786	2e-154	271	98.6198	96.679	40S ribosomal protein S4	Tubulinosema ratisbonensis TaxID 291195	GO:0006412	translation	GO:0019843]---[GO:0003735	rRNA binding]---[structural constituent of ribosome	GO:0005840	ribosome	-	-	-	-	-	-	262	-	0
	CW_cluster-727.0	527	UniRef90_A0A437AQI8	381	4e-59	178	72.296	71.3483	Uncharacterized protein	Tubulinosema ratisbonensis TaxID 291195	-	-	-	-	-	-	-	-	-	-	-	-	149	+	0
	CW_cluster-683.0	710	UniRef90_A0A437AKS3	708	1e-149	255	99.7183	92.549	Brix domain-containing protein	Tubulinosema ratisbonensis TaxID 291195	GO:0006364	rRNA processing	GO:0042134	rRNA primary transcript binding	-	-	-	-	-	-	-	-	236	-	0
	CW_cluster-2840.0	607	UniRef90_A0A437AJR9	453	2e-96	599	74.6293	25.2087	DNA recombinational repair	Tubulinosema ratisbonensis TaxID 291195	GO:0000724	double-strand break repair via homologous recombination	-	-	-	-	GO:0000724	double-strand break repair via homologous recombination	-	-	-	-	202	-	0
	CW_cluster-620.0	1126	UniRef90_A0A437AHI3	1122	0	391	99.6448	95.6522	Uncharacterized protein	Tubulinosema ratisbonensis TaxID 291195	-	-	-	-	-	-	-	-	-	-	-	-	374	-	2
	CW_cluster-2427.0	757	UniRef90_A0A437AP84	756	7e-141	357	99.8679	70.5882	Mitochondrial import MAS5 protein	Tubulinosema ratisbonensis TaxID 291195	GO:0006457	protein folding	GO:0031072]---[GO:0046872]---[GO:0051082	heat shock protein binding]---[metal ion binding]---[unfolded protein binding	-	-	-	-	-	-	-	-	252	-	1
	CW_cluster-608.0	449	UniRef90_A0A437ANE4	261	6e-38	118	58.1292	73.7288	Uncharacterized protein	Tubulinosema ratisbonensis TaxID 291195	-	-	-	-	-	-	-	-	-	-	-	-	149	+	2
	CW_cluster-359.0	688	UniRef90_A0A437AKD2	678	4e-134	449	98.5465	50.3341	Importin subunit alpha	Tubulinosema ratisbonensis TaxID 291195	GO:0006606	protein import into nucleus	GO:0061608	nuclear import signal receptor activity	GO:0005737	cytoplasm	-	-	-	-	-	-	226	+	1
	CW_cluster-3190.1	1321	UniRef90_A0A437AJQ4	1215	0	603	91.9758	67.1642	Replication protein A subunit	Tubulinosema ratisbonensis TaxID 291195	GO:0006310]---[GO:0006281]---[GO:0006260	DNA recombination]---[DNA repair]---[DNA replication	GO:0003677]---[GO:0046872	DNA binding]---[metal ion binding	GO:0005634	nucleus	-	-	GO:0003676	nucleic acid binding	-	-	440	-	1
	CW_cluster-5.0	1793	UniRef90_A0A437AN56	1791	0	609	99.8885	98.0296	H( )-transporting two-sector ATPase	Tubulinosema ratisbonensis TaxID 291195	-	-	GO:0005524]---[GO:0046933]---[GO:0046961	ATP binding]---[proton-transporting ATP synthase activity, rotational mechanism]---[proton-transporting ATPase activity, rotational mechanism	GO:0033180	proton-transporting V-type ATPase, V1 domain	-	-	GO:0005524	ATP binding	-	-	597	+	0
	CW_cluster-601.0	794	UniRef90_A0A437AQS0	786	0	317	98.9924	82.6498	Casein kinase 1	Tubulinosema ratisbonensis TaxID 291195	-	-	GO:0005524]---[GO:0004672	ATP binding]---[protein kinase activity	-	-	-	-	-	-	-	-	264	+	0
	CW_cluster-204.0	710	UniRef90_A0A437APC3	414	4e-119	519	58.3099	26.5896	MscS-Like mechanosensitive ion channel	Tubulinosema ratisbonensis TaxID 291195	GO:0055085	transmembrane transport	GO:0005509	calcium ion binding	GO:0016021	integral component of membrane	-	-	-	-	-	-	139	+	1
	CW_cluster-642.0	350	UniRef90_A0A437AI25	306	6e-67	277	87.4286	36.8231	RING-type domain-containing protein	Tubulinosema ratisbonensis TaxID 291195	-	-	-	-	GO:0016021	integral component of membrane	-	-	-	-	-	-	116	+	0
	CW_cluster-3852.427	586	UniRef90_A0A437AMV7	585	3e-132	441	99.8294	44.2177	Amino Acid Auxin Permease (AAAP) Family	Tubulinosema ratisbonensis TaxID 291195	-	-	-	-	GO:0016021	integral component of membrane	-	-	-	-	-	-	195	-	1
	CW_cluster-3173.1	411	UniRef90_A0A437AIC6	249	5e-38	523	60.5839	15.87	Mps1-like Thr Tyr dual specificity kinase	Tubulinosema ratisbonensis TaxID 291195	GO:0051304	chromosome separation	GO:0005524]---[GO:0004712	ATP binding]---[protein serine/threonine/tyrosine kinase activity	-	-	-	-	-	-	-	-	115	+	0
	CW_cluster-512.0	965	UniRef90_A0A437AQ99	963	0	1010	99.7927	31.7822	Exportin 1	Tubulinosema ratisbonensis TaxID 291195	GO:0006886	intracellular protein transport	GO:0005049]---[GO:0031267	nuclear export signal receptor activity]---[small GTPase binding	GO:0005634	nucleus	-	-	-	-	-	-	321	+	0
	CW_cluster-372.0	418	UniRef90_A0A437AKK1	414	1e-79	161	99.0431	85.7143	Uncharacterized protein	Tubulinosema ratisbonensis TaxID 291195	-	-	-	-	-	-	-	-	-	-	-	-	139	+	0
	CW_cluster-3210.0	476	UniRef90_A0A437AP93	474	1e-104	190	99.5798	83.1579	Uncharacterized protein	Tubulinosema ratisbonensis TaxID 291195	-	-	-	-	-	-	-	-	-	-	-	-	158	-	0
	CW_cluster-1143.0	922	UniRef90_A0A437AJX5	918	0	410	99.5662	74.6341	Uncharacterized protein	Tubulinosema ratisbonensis TaxID 291195	-	-	-	-	-	-	-	-	-	-	-	-	306	+	2
	CW_cluster-678.0	666	UniRef90_A0A437AKW5	612	2e-145	218	91.8919	93.578	40S ribosomal S1	Tubulinosema ratisbonensis TaxID 291195	GO:0006412	translation	GO:0003735	structural constituent of ribosome	GO:0005840	ribosome	GO:0006412	translation	GO:0003735	structural constituent of ribosome	GO:0005840	ribosome	221	-	2
	CW_cluster-1197.0	494	UniRef90_A0A437AHG6	492	5e-111	177	99.5951	92.6554	Putative mRNA cap-binding protein	Tubulinosema ratisbonensis TaxID 291195	-	-	GO:0003743	translation initiation factor activity	-	-	GO:0006413	translational initiation	GO:0003723]---[GO:0003743	RNA binding]---[translation initiation factor activity	-	-	164	+	2
	CW_cluster-233.0	617	UniRef90_A0A444Y3T3	477	2e-71	173	77.3096	93.6416	Uncharacterized protein	Arachis TaxID 3817	-	-	-	-	-	-	-	-	-	-	-	-	165	-	2
	CW_cluster-341.0	482	UniRef90_A0A437APY6	396	1e-67	177	82.1577	74.5763	Uncharacterized protein	Tubulinosema ratisbonensis TaxID 291195	-	-	-	-	-	-	-	-	-	-	-	-	160	+	0
	CW_cluster-108.0	2436	UniRef90_A0A437AQB8	750	0	767	30.7882	32.5945	Vesicle coat complex Sec21 gamma subunit	Tubulinosema ratisbonensis TaxID 291195	GO:0006886]---[GO:0016192	intracellular protein transport]---[vesicle-mediated transport	-	-	GO:0030117	membrane coat	-	-	-	-	-	-	295	+	0
	CW_cluster-3867.0	625	UniRef90_A0A437ALE5	612	8e-117	299	97.92	68.2274	Uncharacterized protein	Tubulinosema ratisbonensis TaxID 291195	-	-	-	-	-	-	-	-	-	-	-	-	207	-	2
	CW_cluster-892.0	264	UniRef90_A0A437AMH9	264	1e-58	157	100	56.051	Desumoylating isopeptidase 1-like	Tubulinosema ratisbonensis TaxID 291195	-	-	GO:0008233	peptidase activity	-	-	-	-	-	-	-	-	88	-	0
	CW_cluster-1556.0	832	UniRef90_A0A437APV8	831	0	389	99.8798	71.2082	Major Facilitator Superfamily (MFS) protein	Tubulinosema ratisbonensis TaxID 291195	-	-	GO:0022857	transmembrane transporter activity	GO:0016021	integral component of membrane	GO:0055085	transmembrane transport	GO:0022857	transmembrane transporter activity	GO:0016021	integral component of membrane	277	-	0
	CW_cluster-0.0	800	UniRef90_A0A437AK25	759	1e-149	253	94.875	100	Uncharacterized protein	Tubulinosema ratisbonensis TaxID 291195	-	-	-	-	-	-	-	-	-	-	-	-	174	-	0
	CW_cluster-3852.2585	527	UniRef90_A0A437AN93	525	2e-91	225	99.6205	78.2222	Uncharacterized protein	Tubulinosema ratisbonensis TaxID 291195	-	-	-	-	GO:0016021	integral component of membrane	-	-	-	-	-	-	175	-	0
	CW_cluster-689.0	477	UniRef90_A0A437AHC4	435	1e-62	166	91.195	87.3494	Uncharacterized protein	Tubulinosema ratisbonensis TaxID 291195	-	-	-	-	-	-	-	-	-	-	-	-	158	-	0
	CW_cluster-3688.0	898	UniRef90_UPI0016533E76	828	1e-150	444	92.2049	61.4865	tubulin alpha-5 chain isoform X2	Helianthus annuus TaxID 4232	-	-	-	-	-	-	-	-	GO:0003924	GTPase activity	-	-	297	-	0
	CW_cluster-2589.0	341	UniRef90_A0A437AN88	339	3e-69	378	99.4135	29.8942	Uncharacterized protein (Fragment)	Tubulinosema ratisbonensis TaxID 291195	-	-	-	-	-	-	-	-	-	-	-	-	113	-	0
	CW_cluster-3430.0	518	UniRef90_A0A437AQ91	513	5e-121	179	99.0347	95.5307	60s ribosomal L6	Tubulinosema ratisbonensis TaxID 291195	GO:0006412	translation	GO:0003735	structural constituent of ribosome	GO:0005840	ribosome	-	-	-	-	-	-	171	-	0
	CW_cluster-745.0	486	UniRef90_A0A437AP64	453	3e-105	160	93.2099	94.375	HVA22 DP1t-like protein	Tubulinosema ratisbonensis TaxID 291195	-	-	-	-	GO:0016021	integral component of membrane	-	-	-	-	-	-	151	+	2
	CW_cluster-203.0	1030	UniRef90_A0A437AQ72	402	2e-72	347	39.0291	38.6167	Anti-silencing function protein 1	Tubulinosema ratisbonensis TaxID 291195	GO:0006333	chromatin assembly or disassembly	-	-	GO:0005634	nucleus	GO:0006333	chromatin assembly or disassembly	-	-	GO:0005634	nucleus	343	-	0
	CW_cluster-224.0	892	UniRef90_A0A437APU2	858	0	304	96.1883	94.0789	Aldo-keto reductase	Tubulinosema ratisbonensis TaxID 291195	-	-	GO:0047834	D-threo-aldose 1-dehydrogenase activity	-	-	-	-	-	-	-	-	292	-	1
	CW_cluster-653.0	673	UniRef90_A0A437AJR2	663	2e-156	239	98.5141	92.4686	26S proteasome alpha-type subunit C9	Tubulinosema ratisbonensis TaxID 291195	GO:0051603	proteolysis involved in cellular protein catabolic process	-	-	GO:0019773	proteasome core complex, alpha-subunit complex	GO:0051603	proteolysis involved in cellular protein catabolic process	-	-	GO:0005839	proteasome core complex	224	-	0
	CW_cluster-137.0	428	UniRef90_A0A437AJK4	426	3e-100	150	99.5327	94.6667	Uncharacterized protein	Tubulinosema ratisbonensis TaxID 291195	-	-	-	-	-	-	-	-	-	-	-	-	142	-	0
	CW_cluster-274.0	417	UniRef90_A0A437AN95	414	1e-83	187	99.2806	73.7968	Ras-related Rab-1A	Tubulinosema ratisbonensis TaxID 291195	-	-	GO:0005525]---[GO:0003924	GTP binding]---[GTPase activity	-	-	-	-	GO:0003924]---[GO:0005525	GTPase activity]---[GTP binding	-	-	138	-	2
	CW_cluster-378.0	888	UniRef90_A0A437APZ1	846	1e-175	924	95.2703	30.5195	Ubiquitin-activating enzyme E1	Tubulinosema ratisbonensis TaxID 291195	GO:0016567	protein ubiquitination	GO:0008641	ubiquitin-like modifier activating enzyme activity	-	-	-	-	GO:0008641	ubiquitin-like modifier activating enzyme activity	-	-	296	+	0
	CW_cluster-151.0	547	UniRef90_A0A437AMB9	216	9e-34	72	39.4881	100	Uncharacterized protein	Tubulinosema ratisbonensis TaxID 291195	-	-	-	-	-	-	-	-	-	-	-	-	98	-	0
	CW_cluster-3562.0	1222	UniRef90_A0A437AN06	1188	0	475	97.2177	83.3684	Phosphoglycerate mutase (2 3-diphosphoglycerate-independent)	Tubulinosema ratisbonensis TaxID 291195	GO:0006007]---[GO:0006096	glucose catabolic process]---[glycolytic process	GO:0030145]---[GO:0004619	manganese ion binding]---[phosphoglycerate mutase activity	GO:0005737	cytoplasm	GO:0006007	glucose catabolic process	GO:0004619]---[GO:0030145]---[GO:0003824]---[GO:0046872	phosphoglycerate mutase activity]---[manganese ion binding]---[catalytic activity]---[metal ion binding	GO:0005737	cytoplasm	404	-	1
	CW_cluster-3874.0	718	UniRef90_A0A437ANZ5	615	3e-127	272	85.6546	75.3676	Derlin	Tubulinosema ratisbonensis TaxID 291195	-	-	-	-	GO:0005789]---[GO:0016021	endoplasmic reticulum membrane]---[integral component of membrane	-	-	-	-	-	-	239	-	0
	CW_cluster-3186.0	896	UniRef90_A0A3Q7Y177	879	2e-171	449	98.1027	65.2561	sugar transport protein 11-like	Cicer arietinum TaxID 3827	GO:0008643	carbohydrate transport	GO:0022857	transmembrane transporter activity	GO:0016021	integral component of membrane	GO:0055085	transmembrane transport	GO:0022857	transmembrane transporter activity	GO:0016021	integral component of membrane	294	-	0
	CW_cluster-939.0	695	UniRef90_UPI0010A34595	678	1e-40	499	97.554	34.4689	probable choline kinase 2	Prosopis alba TaxID 207710	-	-	-	-	-	-	-	-	-	-	-	-	157	-	2
	CW_cluster-2775.1	1732	UniRef90_A0A437ANW1	1728	0	997	99.7691	57.7733	Isoleucyl-tRNA synthetase	Tubulinosema ratisbonensis TaxID 291195	GO:0006428	isoleucyl-tRNA aminoacylation	GO:0002161]---[GO:0005524]---[GO:0004822]---[GO:0000049	aminoacyl-tRNA editing activity]---[ATP binding]---[isoleucine-tRNA ligase activity]---[tRNA binding	GO:0005737	cytoplasm	GO:0006418	tRNA aminoacylation for protein translation	GO:0000166]---[GO:0004812]---[GO:0005524	nucleotide binding]---[aminoacyl-tRNA ligase activity]---[ATP binding	-	-	576	-	2
	CW_cluster-3852.13582	1671	UniRef90_UPI0010A4000C	1599	0	947	95.6912	56.283	ATPase 8 plasma membrane-type	Prosopis alba TaxID 207710	GO:0120029]---[GO:1902600]---[GO:0051453	proton export across plasma membrane]---[proton transmembrane transport]---[regulation of intracellular pH	GO:0005524]---[GO:0016887]---[GO:0046872]---[GO:0008553	ATP binding]---[ATPase activity]---[metal ion binding]---[proton-exporting ATPase activity, phosphorylative mechanism	GO:0016021]---[GO:0005886	integral component of membrane]---[plasma membrane	-	-	-	-	-	-	556	+	2
	CW_cluster-3636.0	950	UniRef90_A0A437AH58	663	2e-167	513	69.7895	43.0799	Ubiquitin homeostasis protein lub1-like	Tubulinosema ratisbonensis TaxID 291195	-	-	-	-	GO:0005737	cytoplasm	-	-	-	-	-	-	225	-	0
	CW_cluster-811.0	875	UniRef90_A0A059EYY2	873	1e-127	580	99.7714	50.1724	Uncharacterized protein	Anncaliia algerae PRA339 TaxID 1288291	-	-	GO:0005524]---[GO:0016887]---[GO:0042626	ATP binding]---[ATPase activity]---[ATPase-coupled transmembrane transporter activity	GO:0016021	integral component of membrane	-	-	GO:0005524	ATP binding	-	-	291	+	1
	CW_cluster-2655.0	590	UniRef90_A0A437AIH3	564	1e-121	493	95.5932	38.1339	DNA polymerase kappa	Tubulinosema ratisbonensis TaxID 291195	GO:0006281	DNA repair	GO:0003684]---[GO:0003887	damaged DNA binding]---[DNA-directed DNA polymerase activity	-	-	GO:0006281	DNA repair	-	-	-	-	196	-	0
	CW_cluster-534.0	916	UniRef90_A0A437AHJ1	900	0	310	98.2533	96.7742	WD40 domain-containing protein	Tubulinosema ratisbonensis TaxID 291195	GO:0006406	mRNA export from nucleus	-	-	-	-	-	-	-	-	-	-	300	-	0
	CW_cluster-57.0	626	UniRef90_A0A437AJ73	624	2e-135	226	99.6805	92.0354	Small COPII coat GTPase SAR1	Tubulinosema ratisbonensis TaxID 291195	GO:0006886]---[GO:0016192	intracellular protein transport]---[vesicle-mediated transport	GO:0005525	GTP binding	GO:0005789]---[GO:0012507]---[GO:0000139	endoplasmic reticulum membrane]---[ER to Golgi transport vesicle membrane]---[Golgi membrane	-	-	GO:0005525	GTP binding	-	-	208	-	1
	CW_cluster-701.0	1175	UniRef90_A0A437AIP4	1164	0	391	99.0638	99.2327	ATP-dependent RNA helicase DDX39A	Tubulinosema ratisbonensis TaxID 291195	-	-	GO:0005524]---[GO:0004386]---[GO:0003676	ATP binding]---[helicase activity]---[nucleic acid binding	-	-	-	-	GO:0003676]---[GO:0005524	nucleic acid binding]---[ATP binding	-	-	391	-	1
	CW_cluster-3666.0	497	UniRef90_A0A059EJ77	495	5e-113	195	99.5976	84.6154	TATA-box-binding protein	Tubulinosematidae TaxID 307623	GO:0006352	DNA-templated transcription, initiation	GO:0003677	DNA binding	GO:0005634	nucleus	GO:0006352	DNA-templated transcription, initiation	GO:0003677	DNA binding	-	-	165	-	2
	CW_cluster-502.0	273	UniRef90_A0A437AJ86	270	4e-57	106	98.9011	84.9057	Ribosomal L23P	Tubulinosema ratisbonensis TaxID 291195	GO:0006412	translation	GO:0003735	structural constituent of ribosome	GO:0005840	ribosome	GO:0006412	translation	GO:0003735	structural constituent of ribosome	GO:0005840	ribosome	90	-	2
	CW_cluster-1132.0	1876	UniRef90_UPI0010A4E978	1122	0	376	59.8081	98.9362	probable pectate lyase P59	Prosopis alba TaxID 207710	-	-	-	-	-	-	-	-	GO:0030570	pectate lyase activity	-	-	467	+	2
	CW_cluster-3404.0	426	UniRef90_A0A437AJH7	378	8e-74	163	88.7324	76.6871	C2H2-type domain-containing protein	Tubulinosema ratisbonensis TaxID 291195	-	-	-	-	-	-	-	-	-	-	-	-	141	-	2
	CW_cluster-3642.1	419	UniRef90_A0A437AM10	417	2e-86	717	99.5227	19.3863	Sec23 Sec24	Tubulinosema ratisbonensis TaxID 291195	GO:0006888]---[GO:0006886	endoplasmic reticulum to Golgi vesicle-mediated transport]---[intracellular protein transport	GO:0008270	zinc ion binding	GO:0030127	COPII vesicle coat	-	-	-	-	-	-	139	-	1
	CW_cluster-395.0	401	UniRef90_A0A437AIJ6	258	3e-35	114	64.3392	75.4386	Uncharacterized protein	Tubulinosema ratisbonensis TaxID 291195	-	-	-	-	-	-	-	-	-	-	-	-	128	+	2
	CW_cluster-1129.0	410	UniRef90_A0A437ANA1	351	2e-76	147	85.6098	79.5918	Class 2 transcription repressor NC2 subunit	Tubulinosema ratisbonensis TaxID 291195	GO:0000122	negative regulation of transcription by RNA polymerase II	GO:0140223]---[GO:0046982	general transcription initiation factor activity]---[protein heterodimerization activity	GO:0017054	negative cofactor 2 complex	-	-	-	-	-	-	136	-	1
	CW_cluster-459.0	502	UniRef90_A0A437AIU1	393	5e-83	203	78.2869	64.532	Transcription initiation factor IIE subunit beta	Tubulinosema ratisbonensis TaxID 291195	GO:0006367	transcription initiation from RNA polymerase II promoter	GO:0003677]---[GO:0003743	DNA binding]---[translation initiation factor activity	GO:0005673	transcription factor TFIIE complex	GO:0006367	transcription initiation from RNA polymerase II promoter	-	-	-	-	167	-	0
	CW_cluster-761.0	1056	UniRef90_A0A437AIR4	1053	0	381	99.7159	92.126	M18 family aminopeptidase	Tubulinosema ratisbonensis TaxID 291195	-	-	GO:0004177]---[GO:0008237]---[GO:0008270	aminopeptidase activity]---[metallopeptidase activity]---[zinc ion binding	-	-	GO:0006508	proteolysis	GO:0004177]---[GO:0008270	aminopeptidase activity]---[zinc ion binding	-	-	351	-	2
	CW_cluster-276.0	606	UniRef90_A0A437AMZ3	603	4e-142	556	99.505	36.1511	RNA binding repeat domain-containing protein	Tubulinosema ratisbonensis TaxID 291195	-	-	GO:0003723	RNA binding	-	-	-	-	-	-	-	-	201	+	2
	CW_cluster-3852.5200	251	UniRef90_A0A0M8NS30	234	1e-39	115	93.2271	67.8261	Uncharacterized protein	Penicillium nordicum TaxID 229535	-	-	-	-	-	-	-	-	-	-	-	-	71	-	1
	CW_cluster-250.0	282	UniRef90_A0A437AQB0	267	6e-39	101	94.6809	88.1188	V-SNARE coiled-coil homology domain-containing protein	Tubulinosema ratisbonensis TaxID 291195	GO:0016192	vesicle-mediated transport	-	-	GO:0016021	integral component of membrane	-	-	-	-	-	-	89	-	2
	CW_cluster-356.0	737	UniRef90_A0A437AIX8	735	2e-164	330	99.7286	80.303	Exported (PHISTc)	Tubulinosema ratisbonensis TaxID 291195	-	-	-	-	-	-	-	-	-	-	-	-	245	-	0
	CW_cluster-911.0	696	UniRef90_A0A437AK83	660	3e-142	250	94.8276	88	Helicase 1 like protein	Tubulinosema ratisbonensis TaxID 291195	-	-	GO:0004386	helicase activity	-	-	-	-	GO:0003678]---[GO:0005524	DNA helicase activity]---[ATP binding	-	-	230	-	2
	CW_cluster-1058.0	375	UniRef90_A0A437AKM5	372	2e-87	134	99.2	92.5373	Transcription initiation factor TFIID	Tubulinosema ratisbonensis TaxID 291195	GO:0006367	transcription initiation from RNA polymerase II promoter	GO:0046982]---[GO:0003743	protein heterodimerization activity]---[translation initiation factor activity	GO:0005634	nucleus	GO:0006367	transcription initiation from RNA polymerase II promoter	-	-	GO:0005634	nucleus	124	+	1
	CW_cluster-392.0	373	UniRef90_A0A437AKK0	369	9e-82	155	98.9276	79.3548	Uncharacterized protein (Fragment)	Tubulinosema ratisbonensis TaxID 291195	-	-	-	-	-	-	-	-	-	-	-	-	123	+	2
	CW_cluster-3945.16	293	UniRef90_A0A653VA00	291	2e-12	114	99.3174	81.5789	Uncharacterized protein	Arthrobacter sp. 8AJ TaxID 2653130	-	-	-	-	-	-	-	-	-	-	-	-	72	+	0
	CW_cluster-74.0	805	UniRef90_A0A437AKD4	801	0	344	99.5031	77.6163	Endonuclease exonuclease phosphatase	Tubulinosema ratisbonensis TaxID 291195	-	-	GO:0004519]---[GO:0004527	endonuclease activity]---[exonuclease activity	-	-	-	-	-	-	-	-	267	+	2
	CW_cluster-16.0	434	UniRef90_A0A437AN54	432	4e-100	168	99.5392	85.7143	Protein RER1	Tubulinosema ratisbonensis TaxID 291195	-	-	-	-	GO:0016021	integral component of membrane	-	-	-	-	GO:0016021	integral component of membrane	144	-	0
	CW_cluster-60.0	486	UniRef90_A0A437AP67	486	5e-110	168	100	96.4286	60S ribosomal L12	Tubulinosema ratisbonensis TaxID 291195	GO:0006412	translation	GO:0003735	structural constituent of ribosome	GO:0005840	ribosome	GO:0006412	translation	GO:0003735	structural constituent of ribosome	GO:0005840	ribosome	162	-	0
	CW_cluster-851.0	1121	UniRef90_A0A437AKL6	1113	0	379	99.2864	97.8892	Phosphotransferase	Tubulinosema ratisbonensis TaxID 291195	GO:0001678]---[GO:0006096	cellular glucose homeostasis]---[glycolytic process	GO:0005524]---[GO:0005536]---[GO:0004396	ATP binding]---[glucose binding]---[hexokinase activity	-	-	-	-	-	-	-	-	373	+	2
	CW_cluster-193.0	246	UniRef90_A0A437AL75	243	3e-53	104	98.7805	77.8846	40s ribosomal s10	Tubulinosema ratisbonensis TaxID 291195	-	-	-	-	-	-	-	-	-	-	-	-	81	+	1
	CW_cluster-3852.14092	766	UniRef90_A0A437ANA3	753	4e-106	1528	98.3029	16.5576	E3 ubiquitin ligase like protein	Tubulinosema ratisbonensis TaxID 291195	-	-	GO:0016874	ligase activity	-	-	-	-	-	-	-	-	251	-	2
	CW_cluster-266.0	583	UniRef90_A0A6P6XWN2	579	9e-112	247	99.3139	78.1377	40S ribosomal protein S8	Psoroptidia TaxID 223472	GO:0006412	translation	GO:0003735	structural constituent of ribosome	GO:0005840	ribosome	-	-	-	-	-	-	194	-	1
	CW_cluster-309.0	810	UniRef90_A0A437AP94	738	4e-136	363	91.1111	67.7686	Phosphoglycerate kinase	Tubulinosema ratisbonensis TaxID 291195	GO:0006096	glycolytic process	GO:0005524]---[GO:0004618	ATP binding]---[phosphoglycerate kinase activity	-	-	GO:0006096	glycolytic process	GO:0004618	phosphoglycerate kinase activity	-	-	246	-	1
	CW_cluster-4008.0	958	UniRef90_UPI0010A4F3E3	936	0	573	97.7035	54.4503	pectinesterase-like	Prosopis alba TaxID 207710	-	-	-	-	-	-	GO:0042545	cell wall modification	GO:0030599	pectinesterase activity	-	-	313	+	2
	CW_cluster-3943.0	627	UniRef90_UPI0010A534A4	456	5e-59	166	72.7273	92.1687	uncharacterized protein LOC114746271	Prosopis alba TaxID 207710	-	-	-	-	-	-	-	-	-	-	-	-	173	-	0
	CW_cluster-3932.0	521	UniRef90_A0A437ALQ5	450	4e-88	150	86.3724	100	V-type ATP synthase subunit K	Tubulinosema ratisbonensis TaxID 291195	-	-	-	-	GO:0016021	integral component of membrane	-	-	-	-	-	-	160	+	0
	CW_cluster-3852.7375	707	UniRef90_UPI00115FE4BF	306	5e-54	179	43.2815	56.9832	RNA-directed DNA polymerase	Acinetobacter baumannii TaxID 470	-	-	-	-	-	-	-	-	-	-	-	-	185	-	2
	CW_cluster-278.0	402	UniRef90_A0A437AJM2	399	9e-68	408	99.2537	32.598	Uncharacterized protein	Tubulinosema ratisbonensis TaxID 291195	-	-	-	-	-	-	-	-	-	-	-	-	133	+	2
	CW_cluster-3465.0	1017	UniRef90_A0A437AM27	1008	0	427	99.115	78.6885	WD40 domain-containing protein (Fragment)	Tubulinosema ratisbonensis TaxID 291195	-	-	-	-	-	-	-	-	-	-	-	-	336	-	1
	CW_cluster-3746.0	2004	UniRef90_A0A437AQG9	1998	0	666	99.7006	100	Heat shock 70	Tubulinosema ratisbonensis TaxID 291195	-	-	GO:0005524]---[GO:0016887	ATP binding]---[ATPase activity	-	-	-	-	-	-	-	-	666	+	2
	CW_cluster-1313.0	379	UniRef90_A0A437AL90	378	2e-68	139	99.7361	90.6475	Uncharacterized protein	Tubulinosema ratisbonensis TaxID 291195	-	-	-	-	-	-	-	-	-	-	-	-	126	-	0
	CW_cluster-3012.0	367	UniRef90_A0A437ALA6	357	4e-57	125	97.2752	95.2	Uncharacterized protein	Tubulinosema ratisbonensis TaxID 291195	-	-	-	-	-	-	-	-	-	-	-	-	119	+	2
	CW_cluster-3245.0	1254	UniRef90_A0A437AQR8	1206	0	447	96.1722	89.9329	Serine threonine kinase	Tubulinosema ratisbonensis TaxID 291195	-	-	GO:0005524]---[GO:0004672	ATP binding]---[protein kinase activity	-	-	-	-	-	-	-	-	417	-	2
	CW_cluster-58.0	1086	UniRef90_UPI0010A438C8	993	1e-171	337	91.4365	98.2196	GDSL esterase/lipase At2g04020-like	Prosopis alba TaxID 207710	-	-	-	-	-	-	-	-	GO:0016788	hydrolase activity, acting on ester bonds	-	-	338	-	1
	CW_cluster-104.0	743	UniRef90_A0A437AMP2	735	4e-121	255	98.9233	96.0784	Uncharacterized protein	Tubulinosema ratisbonensis TaxID 291195	-	-	-	-	-	-	-	-	-	-	-	-	247	+	0
	CW_cluster-387.1	846	UniRef90_A0A437APB0	798	0	396	94.3262	67.1717	DNA polymerase alpha primase large subunit	Tubulinosema ratisbonensis TaxID 291195	GO:0006269	DNA replication, synthesis of RNA primer	GO:0051539]---[GO:0046872	4 iron, 4 sulfur cluster binding]---[metal ion binding	-	-	GO:0006269	DNA replication, synthesis of RNA primer	-	-	-	-	281	-	1
	CW_cluster-570.0	1191	UniRef90_A0A437APV0	1185	0	405	99.4962	97.5309	Uncharacterized protein	Tubulinosema ratisbonensis TaxID 291195	-	-	-	-	-	-	-	-	-	-	-	-	396	-	1
	CW_cluster-3147.0	385	UniRef90_A0A437ALB2	312	1e-61	523	81.039	19.8853	Uncharacterized protein	Tubulinosema ratisbonensis TaxID 291195	-	-	-	-	-	-	-	-	-	-	-	-	128	-	1
	CW_cluster-1315.0	439	UniRef90_A0A437AIQ7	429	4e-98	154	97.7221	92.8571	Uncharacterized protein	Tubulinosema ratisbonensis TaxID 291195	-	-	-	-	-	-	-	-	-	-	-	-	146	+	1
	CW_cluster-607.0	580	UniRef90_A0A437AH75	576	2e-123	236	99.3103	81.3559	KRR-R motif-containing protein 1	Tubulinosema ratisbonensis TaxID 291195	GO:0006364	rRNA processing	GO:0003723	RNA binding	GO:0005730	nucleolus	-	-	-	-	-	-	192	-	2
	CW_cluster-305.0	582	UniRef90_A0A437AHD4	582	1e-131	597	100	32.4958	ATPase/RNase L inhibitor	Tubulinosema ratisbonensis TaxID 291195	-	-	GO:0005524]---[GO:0016887	ATP binding]---[ATPase activity	-	-	-	-	-	-	-	-	194	-	0
	CW_cluster-3852.4302	278	UniRef90_A0A4R0W2W5	246	2e-29	225	88.4892	36.4444	Uncharacterized protein	Bifidobacterium longum subsp. longum TaxID 1679	-	-	-	-	-	-	-	-	-	-	-	-	52	-	0
	CW_cluster-3852.4305	368	UniRef90_A0A0Y5UK39	234	1e-40	216	63.587	36.1111	Cell wall-associated hydrolase	Neisseria TaxID 482	-	-	GO:0016787	hydrolase activity	-	-	-	-	-	-	-	-	75	+	1
	CW_cluster-149.0	219	UniRef90_A0A059EXA9	216	2e-27	86	98.6301	83.7209	Uncharacterized protein	Anncaliia algerae TaxID 723287	GO:0006412	translation	GO:0003735	structural constituent of ribosome	GO:0005840	ribosome	GO:0006412	translation	GO:0003735	structural constituent of ribosome	GO:0005840	ribosome	73	-	0
	CW_cluster-3278.1	437	UniRef90_A0A437AM44	435	3e-98	254	99.5423	57.0866	ATP binding	Tubulinosema ratisbonensis TaxID 291195	-	-	GO:0005525]---[GO:0016787	GTP binding]---[hydrolase activity	-	-	-	-	-	-	-	-	145	+	0
	CW_cluster-3852.11391	519	UniRef90_UPI0011087597	237	3e-11	650	45.6647	12.1538	BCCT family transporter	Aquibacillus sp. BH258 TaxID 2574734	-	-	-	-	-	-	-	-	-	-	-	-	107	-	0
	CW_cluster-1.0	695	UniRef90_A0A437ALW1	693	1e-159	242	99.7122	95.4545	RRM domain-containing protein	Tubulinosema ratisbonensis TaxID 291195	-	-	GO:0003723	RNA binding	-	-	-	-	-	-	-	-	231	+	0
	CW_cluster-667.0	608	UniRef90_A0A437AJA6	582	1e-105	208	95.7237	93.2692	CDC37_N domain-containing protein	Tubulinosema ratisbonensis TaxID 291195	-	-	GO:0019901	protein kinase binding	-	-	-	-	-	-	-	-	202	-	0
	CW_cluster-1564.1	1561	UniRef90_A0A437APT6	1560	0	939	99.9359	55.3781	Superfamily II RNA helicase	Tubulinosema ratisbonensis TaxID 291195	GO:0006401	RNA catabolic process	GO:0005524]---[GO:0003723]---[GO:0003724	ATP binding]---[RNA binding]---[RNA helicase activity	-	-	-	-	-	-	-	-	520	-	0
	CW_cluster-912.0	928	UniRef90_A0A437AMV3	882	0	305	95.0431	96.3934	DnaJ subfamily B member 4-like protein	Tubulinosema ratisbonensis TaxID 291195	GO:0006457	protein folding	GO:0051082	unfolded protein binding	-	-	-	-	-	-	-	-	297	+	2
	CW_cluster-3852.14450	1241	UniRef90_A0A437AHT6	1206	0	406	97.1797	99.0148	Amino acid permease	Tubulinosema ratisbonensis TaxID 291195	-	-	-	-	GO:0016021	integral component of membrane	-	-	-	-	-	-	402	-	2
	CW_cluster-614.0	316	UniRef90_A0A437ALX8	303	4e-65	106	95.8861	95.283	Uncharacterized protein	Tubulinosema ratisbonensis TaxID 291195	-	-	-	-	-	-	-	-	-	-	-	-	101	-	2
	CW_cluster-183.0	507	UniRef90_A0A437APK8	504	4e-87	187	99.4083	89.8396	Putative vesicle transport V-snare	Tubulinosema ratisbonensis TaxID 291195	-	-	-	-	GO:0016021	integral component of membrane	-	-	-	-	-	-	168	+	1
	CW_cluster-3897.0	856	UniRef90_A0A437AK61	822	0	396	96.028	69.1919	Nucleolar GTP-binding protein 2	Tubulinosema ratisbonensis TaxID 291195	-	-	GO:0005525	GTP binding	GO:0005730	nucleolus	-	-	GO:0005525	GTP binding	-	-	285	+	0
	CW_cluster-970.0	315	UniRef90_A0A437AM06	315	9e-69	121	100	86.7769	40S ribosomal S24	Tubulinosema ratisbonensis TaxID 291195	GO:0006412	translation	GO:0003735	structural constituent of ribosome	GO:0005840	ribosome	GO:0006412	translation	GO:0003735	structural constituent of ribosome	GO:0005840	ribosome	105	-	0
	CW_cluster-720.0	725	UniRef90_A0A437ANG4	723	2e-156	462	99.7241	52.1645	Cyclosome anaphase-promoting complex	Tubulinosema ratisbonensis TaxID 291195	-	-	-	-	-	-	-	-	-	-	-	-	241	-	0
	CW_cluster-29.0	397	UniRef90_A0A437AI79	393	9e-73	192	98.9924	68.2292	Rad52-like DNA repair and recombination protein	Tubulinosema ratisbonensis TaxID 291195	GO:0000730]---[GO:0045002	DNA recombinase assembly]---[double-strand break repair via single-strand annealing	-	-	GO:0005634	nucleus	-	-	-	-	-	-	131	-	2
	CW_cluster-290.0	336	UniRef90_A0A437AHK0	333	8e-70	260	99.1071	42.6923	GPN-loop GTPase 2	Tubulinosema ratisbonensis TaxID 291195	-	-	GO:0005524]---[GO:0005525]---[GO:0016787	ATP binding]---[GTP binding]---[hydrolase activity	-	-	-	-	-	-	-	-	111	-	2
	CW_cluster-3473.0	786	UniRef90_A0A437ALF8	786	0	287	100	91.2892	Serine/threonine-protein phosphatase	Tubulinosema ratisbonensis TaxID 291195	-	-	GO:0106306]---[GO:0106307	protein serine phosphatase activity]---[protein threonine phosphatase activity	-	-	-	-	GO:0016787	hydrolase activity	-	-	262	-	0
	CW_cluster-597.0	453	UniRef90_A0A437AM38	453	1e-100	159	100	94.9686	Uncharacterized protein	Tubulinosema ratisbonensis TaxID 291195	-	-	-	-	-	-	-	-	-	-	-	-	151	-	0
	CW_cluster-3.0	632	UniRef90_A0A059EY10	624	4e-63	344	98.7342	59.8837	Uncharacterized protein	Anncaliia algerae TaxID 723287	-	-	-	-	-	-	-	-	-	-	-	-	210	+	0
	CW_cluster-210.0	563	UniRef90_A0A437AM51	561	8e-134	204	99.6448	91.6667	Ribosomal protein L15	Tubulinosema ratisbonensis TaxID 291195	GO:0006412	translation	GO:0003735	structural constituent of ribosome	GO:0005840	ribosome	GO:0006412	translation	GO:0003735	structural constituent of ribosome	GO:0005840	ribosome	187	+	1
	CW_cluster-2133.1	1394	UniRef90_A0A437AJ16	843	3e-92	741	60.4735	38.0567	Uncharacterized protein (Fragment)	Tubulinosema ratisbonensis TaxID 291195	-	-	-	-	-	-	-	-	-	-	-	-	221	+	0
	CW_cluster-1959.1	546	UniRef90_A0A437AN48	543	8e-96	567	99.4505	31.9224	Chromatin elongation factor SPT5	Tubulinosema ratisbonensis TaxID 291195	GO:0032784]---[GO:0006357	regulation of DNA-templated transcription, elongation]---[regulation of transcription by RNA polymerase II	-	-	-	-	-	-	-	-	-	-	181	-	1
	CW_cluster-2583.0	610	UniRef90_A0A437AMA5	600	4e-134	206	98.3607	97.0874	Zinc finger protein	Tubulinosema ratisbonensis TaxID 291195	-	-	-	-	-	-	-	-	-	-	-	-	200	+	1
	CW_cluster-3852.13992	379	UniRef90_A0A437AIP7	366	5e-75	279	96.5699	43.7276	DNA replication factor C small subunit	Tubulinosema ratisbonensis TaxID 291195	-	-	GO:0005524]---[GO:0016887	ATP binding]---[ATPase activity	-	-	-	-	-	-	-	-	122	-	2
	CW_cluster-3852.6504	264	UniRef90_A0A1B7WI89	261	5e-17	119	98.8636	77.3109	Uncharacterized protein	Aphanizomenon flos-aquae WA102 TaxID 1710896	-	-	-	-	-	-	-	-	-	-	-	-	41	-	1
	CW_cluster-3398.0	509	UniRef90_A0A437AM69	507	8e-112	184	99.6071	91.8478	S1-like RNA-binding domain-containing protein	Tubulinosema ratisbonensis TaxID 291195	-	-	GO:0003723	RNA binding	GO:0000178	exosome (RNase complex)	-	-	-	-	-	-	169	-	1
	CW_cluster-259.0	232	UniRef90_A0A437AJY5	231	7e-23	308	99.569	25	Uncharacterized protein	Tubulinosema ratisbonensis TaxID 291195	-	-	-	-	-	-	-	-	-	-	-	-	77	+	0
	CW_cluster-8.0	632	UniRef90_A0A437AMB1	612	2e-124	271	96.8354	75.2768	Vesicular transport protein	Tubulinosema ratisbonensis TaxID 291195	-	-	-	-	-	-	-	-	-	-	-	-	210	-	2
	CW_cluster-228.1	570	UniRef90_A0A437AQH4	570	2e-118	642	100	29.595	Uncharacterized protein	Tubulinosema ratisbonensis TaxID 291195	-	-	-	-	-	-	-	-	-	-	-	-	190	+	0
	CW_cluster-1181.0	258	UniRef90_A0A059F0C9	252	2e-17	102	97.6744	82.3529	Uncharacterized protein	Anncaliia algerae TaxID 723287	-	-	-	-	-	-	-	-	-	-	-	-	85	-	2
	CW_cluster-716.0	477	UniRef90_A0A437AMY0	453	2e-104	155	94.9686	97.4194	Ribosomal_S17_N domain-containing protein	Tubulinosema ratisbonensis TaxID 291195	GO:0006412	translation	GO:0003735	structural constituent of ribosome	GO:0005840	ribosome	GO:0006412	translation	GO:0003735	structural constituent of ribosome	GO:0005840	ribosome	155	+	0
	CW_cluster-461.0	852	UniRef90_A0A437AIJ3	849	0	343	99.6479	82.5073	PH domain-containing protein	Tubulinosema ratisbonensis TaxID 291195	-	-	-	-	-	-	-	-	-	-	-	-	283	-	2
	CW_cluster-1241.0	832	UniRef90_A0A437AKH4	831	3e-169	287	99.8798	96.5157	Small RNA-binding pol III transcript	Tubulinosema ratisbonensis TaxID 291195	GO:0006396	RNA processing	GO:0003723	RNA binding	GO:0005634]---[GO:1990904	nucleus]---[ribonucleoprotein complex	-	-	-	-	-	-	277	-	1
	CW_cluster-2783.1	420	UniRef90_A0A437AQ85	417	1e-63	362	99.2857	38.3978	DNA polymerase sigma	Tubulinosema ratisbonensis TaxID 291195	-	-	GO:0016779	nucleotidyltransferase activity	-	-	-	-	-	-	-	-	139	+	2
	CW_cluster-3479.0	431	UniRef90_A0A437AJD2	162	4e-38	147	37.587	36.7347	Uncharacterized protein	Tubulinosema ratisbonensis TaxID 291195	-	-	-	-	-	-	-	-	-	-	-	-	62	+	2
	CW_cluster-525.0	569	UniRef90_A0A437AJ97	549	3e-94	185	96.4851	98.9189	Uncharacterized protein	Tubulinosema ratisbonensis TaxID 291195	-	-	-	-	GO:0016021	integral component of membrane	-	-	-	-	-	-	189	+	1
	CW_cluster-865.0	550	UniRef90_A0A437AJ11	546	7e-106	195	99.2727	93.3333	E2F DP transcription factor	Tubulinosema ratisbonensis TaxID 291195	GO:0006355	regulation of transcription, DNA-templated	GO:0003677	DNA binding	GO:0005634]---[GO:0005667	nucleus]---[transcription regulator complex	GO:0006355	regulation of transcription, DNA-templated	GO:0003700	DNA-binding transcription factor activity	GO:0005667	transcription regulator complex	183	-	1
	CW_cluster-2273.0	358	UniRef90_A0A437ALZ7	210	1e-23	278	58.6592	24.1007	Uncharacterized protein	Tubulinosema ratisbonensis TaxID 291195	-	-	-	-	-	-	-	-	-	-	-	-	119	+	1
	CW_cluster-611.0	935	UniRef90_A0A437AIV4	933	0	322	99.7861	96.5839	Guanine nucleotide-binding subunit beta	Tubulinosema ratisbonensis TaxID 291195	-	-	-	-	-	-	-	-	GO:0005515	protein binding	-	-	311	+	2
	CW_cluster-54.0	704	UniRef90_A0A437AQ10	702	5e-73	260	99.7159	90	Uncharacterized protein	Tubulinosema ratisbonensis TaxID 291195	-	-	-	-	-	-	-	-	-	-	-	-	234	+	0
	CW_cluster-3332.0	859	UniRef90_A0A6P5SKR1	858	4e-174	554	99.8836	51.8051	L-ascorbate oxidase homolog	Amygdaloideae TaxID 171637	-	-	GO:0005507]---[GO:0016491	copper ion binding]---[oxidoreductase activity	-	-	GO:0055114	obsolete oxidation-reduction process	GO:0005507]---[GO:0016491	copper ion binding]---[oxidoreductase activity	-	-	286	-	0
	CW_cluster-3395.0	1578	UniRef90_A0A437AMM8	1575	0	728	99.8099	72.1154	26S proteasome regulatory subunit RPN2	Tubulinosema ratisbonensis TaxID 291195	-	-	GO:0030234	enzyme regulator activity	GO:0016021]---[GO:0000502	integral component of membrane]---[proteasome complex	-	-	-	-	-	-	525	-	1
	CW_cluster-328.0	837	UniRef90_A0A437AI67	834	4e-152	511	99.6416	52.8376	Uncharacterized protein (Fragment)	Tubulinosema ratisbonensis TaxID 291195	-	-	-	-	-	-	-	-	-	-	-	-	278	-	2
	CW_cluster-285.0	564	UniRef90_A0A437AJA8	561	9e-110	200	99.4681	93.5	E2F transcription factor	Tubulinosema ratisbonensis TaxID 291195	GO:0006355	regulation of transcription, DNA-templated	GO:0003677	DNA binding	GO:0005634]---[GO:0005667	nucleus]---[transcription regulator complex	-	-	-	-	-	-	187	-	0
	CW_cluster-325.0	519	UniRef90_A0A437ALE0	519	4e-105	873	100	19.8167	Superfamily II RNA helicase	Tubulinosema ratisbonensis TaxID 291195	-	-	GO:0005524]---[GO:0004386]---[GO:0003676	ATP binding]---[helicase activity]---[nucleic acid binding	-	-	-	-	-	-	-	-	173	-	0
	CW_cluster-401.0	560	UniRef90_A0A437ANH2	516	2e-99	437	92.1429	39.3593	Uncharacterized protein	Tubulinosema ratisbonensis TaxID 291195	-	-	-	-	-	-	-	-	-	-	-	-	186	-	0
	CW_cluster-2805.0	578	UniRef90_A0A437ANB6	570	2e-89	202	98.6159	94.0594	GLTSCR1 domain-containing protein	Tubulinosema ratisbonensis TaxID 291195	-	-	-	-	-	-	-	-	-	-	-	-	192	-	1
	CW_cluster-3852.4297	461	UniRef90_K8EDY4	321	1e-50	110	69.6312	97.2727	Uncharacterized protein	Carnobacterium maltaromaticum LMA28 TaxID 1234679	-	-	-	-	-	-	-	-	-	-	-	-	108	+	1
	CW_cluster-3852.1732	538	UniRef90_A0A1E4RLE7	147	2e-08	168	27.3234	29.1667	Uncharacterized protein	Hyphopichia burtonii NRRL Y-1933 TaxID 984485	-	-	-	-	GO:0016021	integral component of membrane	-	-	-	-	-	-	179	+	0
	CW_cluster-2309.0	777	UniRef90_A0A437AKR0	774	2e-95	550	99.6139	46.9091	Uncharacterized protein	Tubulinosema ratisbonensis TaxID 291195	-	-	-	-	-	-	-	-	-	-	-	-	258	-	1
	CW_cluster-3852.4017	849	UniRef90_A0A437AN83	846	8e-175	300	99.6466	94	WD40 domain-containing protein	Tubulinosema ratisbonensis TaxID 291195	-	-	-	-	-	-	-	-	-	-	-	-	282	-	2
	CW_cluster-1016.0	600	UniRef90_A0A437ANM4	600	8e-130	829	100	24.1255	Karyopherin beta	Tubulinosema ratisbonensis TaxID 291195	GO:0006606	protein import into nucleus	GO:0031267	small GTPase binding	GO:0005737	cytoplasm	-	-	-	-	-	-	200	+	0
	CW_cluster-660.0	1319	UniRef90_A0A437AMU3	1317	0	453	99.8484	96.9095	6-phosphogluconate dehydrogenase decarboxylating	Tubulinosema ratisbonensis TaxID 291195	GO:0019521]---[GO:0006098	D-gluconate metabolic process]---[pentose-phosphate shunt	GO:0050661]---[GO:0004616	NADP binding]---[phosphogluconate dehydrogenase (decarboxylating) activity	-	-	GO:0006098]---[GO:0055114	pentose-phosphate shunt]---[obsolete oxidation-reduction process	GO:0004616]---[GO:0050661	phosphogluconate dehydrogenase (decarboxylating) activity]---[NADP binding	-	-	439	+	1
	CW_cluster-501.0	688	UniRef90_A0A437AQG6	684	7e-166	243	99.4186	93.8272	40S ribosomal SA	Tubulinosema ratisbonensis TaxID 291195	GO:0006412	translation	GO:0003735	structural constituent of ribosome	GO:0015935	small ribosomal subunit	-	-	-	-	-	-	228	-	2
	CW_cluster-359.1	657	UniRef90_A0A437AKD2	645	5e-135	449	98.1735	47.8842	Importin subunit alpha	Tubulinosema ratisbonensis TaxID 291195	GO:0006606	protein import into nucleus	GO:0061608	nuclear import signal receptor activity	GO:0005737	cytoplasm	-	-	-	-	-	-	218	+	1
	CW_cluster-3757.1	376	UniRef90_A9P048	126	5e-10	42	33.5106	100	Uncharacterized protein	Picea sitchensis TaxID 3332	-	-	-	-	-	-	-	-	-	-	-	-	61	-	2
	CW_cluster-686.0	515	UniRef90_A0A437AJJ4	513	4e-117	183	99.6117	93.4426	Nascent polypeptide-associated complex subunit beta	Tubulinosema ratisbonensis TaxID 291195	GO:0015031	protein transport	GO:0003677	DNA binding	GO:0005737	cytoplasm	-	-	-	-	-	-	171	-	0
	CW_cluster-245.0	516	UniRef90_A0A437ANE1	513	1e-106	193	99.4186	88.601	ADP-ribosylation factor 6	Tubulinosema ratisbonensis TaxID 291195	-	-	GO:0005525	GTP binding	-	-	-	-	GO:0005525	GTP binding	-	-	171	-	1
	CW_cluster-2859.0	593	UniRef90_A0A059F2H8	591	8e-96	674	99.6627	29.2285	Vesicular-fusion protein SEC18 (Fragment)	Anncaliia algerae TaxID 723287	GO:0015031]---[GO:0035494	protein transport]---[SNARE complex disassembly	GO:0005524]---[GO:0016887	ATP binding]---[ATPase activity	GO:0005737	cytoplasm	-	-	GO:0005524]---[GO:0016887	ATP binding]---[ATPase activity	-	-	197	+	0
	CW_cluster-3852.14039	675	UniRef90_A0A4V2JTV0	285	7e-21	104	42.2222	90.3846	Uncharacterized protein (Fragment)	Hamiltosporidium tvaerminnensis TaxID 1176355	-	-	-	-	-	-	-	-	-	-	-	-	107	-	0
	CW_cluster-445.0	666	UniRef90_A0A437ALV1	627	3e-147	215	94.1441	97.2093	26S proteasome regulatory subunit S5A	Tubulinosema ratisbonensis TaxID 291195	-	-	-	-	GO:0000502	proteasome complex	-	-	-	-	-	-	221	+	1
	CW_cluster-604.0	463	UniRef90_A0A437ANI1	459	9e-93	169	99.1361	90.5325	Uncharacterized protein	Tubulinosema ratisbonensis TaxID 291195	-	-	-	-	-	-	-	-	-	-	-	-	153	+	2
	CW_cluster-3852.6692	328	UniRef90_A0A494G9I7	231	1e-29	227	70.4268	33.9207	Uncharacterized protein	Solanum lycopersicum TaxID 4081	-	-	-	-	-	-	-	-	-	-	-	-	47	+	1
	CW_cluster-3852.4450	494	UniRef90_A0A0R0GHA3	228	1e-44	880	46.1538	8.75	Uncharacterized protein	Glycine max TaxID 3847	-	-	-	-	-	-	-	-	-	-	-	-	103	+	0
	CW_cluster-3852.6490	575	UniRef90_A0A2G2V0M5	186	2e-38	325	32.3478	19.0769	Regulator of rDNA transcription protein 15	Capsicum baccatum TaxID 33114	-	-	-	-	-	-	-	-	-	-	-	-	65	+	0
	CW_cluster-330.0	300	UniRef90_A0A437ANA5	261	3e-45	111	87	78.3784	40S ribosomal protein S25	Tubulinosema ratisbonensis TaxID 291195	-	-	-	-	GO:0005840	ribosome	-	-	-	-	-	-	99	-	1
	CW_cluster-554.0	1256	UniRef90_A0A059F5C6	1233	0	421	98.1688	97.6247	AAA domain-containing protein	Tubulinosematidae TaxID 307623	GO:0030163	protein catabolic process	GO:0005524]---[GO:0036402	ATP binding]---[proteasome-activating ATPase activity	GO:0005737]---[GO:0005634]---[GO:0000502	cytoplasm]---[nucleus]---[proteasome complex	-	-	GO:0005524]---[GO:0016887	ATP binding]---[ATPase activity	-	-	413	+	2
	CW_cluster-2586.0	1104	UniRef90_A0A437AJ00	1104	0	385	100	95.5844	26S proteasome regulatory complex	Tubulinosema ratisbonensis TaxID 291195	-	-	-	-	GO:0000502	proteasome complex	-	-	-	-	-	-	368	+	0
	CW_cluster-3852.922	799	UniRef90_A0A437AKH0	798	0	486	99.8748	54.7325	Carbon catabolite repressor protein 4	Tubulinosema ratisbonensis TaxID 291195	-	-	GO:0046872]---[GO:0004535	metal ion binding]---[poly(A)-specific ribonuclease activity	GO:0005737]---[GO:0005634	cytoplasm]---[nucleus	-	-	GO:0005515	protein binding	-	-	266	+	0
	CW_cluster-1716.0	686	UniRef90_A0A437AKC1	645	2e-114	237	94.0233	90.7173	Transcription initiation factor subunit	Tubulinosema ratisbonensis TaxID 291195	GO:0006367	transcription initiation from RNA polymerase II promoter	GO:0003743	translation initiation factor activity	GO:0005669	transcription factor TFIID complex	GO:0006367	transcription initiation from RNA polymerase II promoter	-	-	GO:0005669	transcription factor TFIID complex	228	-	2
	CW_cluster-533.0	934	UniRef90_A0A437AI07	885	8e-94	802	94.7537	36.783	WD40 repeat protein	Tubulinosema ratisbonensis TaxID 291195	-	-	-	-	-	-	-	-	-	-	-	-	311	-	1
	CW_cluster-423.0	961	UniRef90_A0A437AL60	942	0	323	98.0229	97.2136	Mevalonate kinase	Tubulinosema ratisbonensis TaxID 291195	-	-	GO:0016301	kinase activity	-	-	-	-	-	-	-	-	314	-	0
	CW_cluster-577.0	741	UniRef90_A0A437AMA7	384	3e-58	141	51.8219	90.7801	Uncharacterized protein (Fragment)	Tubulinosema ratisbonensis TaxID 291195	-	-	-	-	-	-	-	-	-	-	-	-	246	-	1
	CW_cluster-3325.0	682	UniRef90_A0A437AMI0	681	3e-150	349	99.8534	65.043	UDP-N-acetylglucosamine pyrophosphorylase	Tubulinosema ratisbonensis TaxID 291195	-	-	GO:0070569	uridylyltransferase activity	-	-	-	-	-	-	-	-	227	+	0
	CW_cluster-437.0	772	UniRef90_A0A437AHZ2	768	1e-85	680	99.4819	37.6471	Uncharacterized protein	Tubulinosema ratisbonensis TaxID 291195	-	-	-	-	GO:0016021	integral component of membrane	-	-	-	-	-	-	256	+	2
	CW_cluster-308.0	745	UniRef90_A0A437AQG2	744	2e-177	488	99.8658	50.8197	Poly(A) polymerase	Tubulinosema ratisbonensis TaxID 291195	GO:0006397]---[GO:0031123]---[GO:0043631	mRNA processing]---[RNA 3'-end processing]---[RNA polyadenylation	GO:0005524]---[GO:0046872]---[GO:0004652]---[GO:0003723	ATP binding]---[metal ion binding]---[polynucleotide adenylyltransferase activity]---[RNA binding	GO:0005634	nucleus	GO:0043631	RNA polyadenylation	GO:0004652]---[GO:0003723	polynucleotide adenylyltransferase activity]---[RNA binding	-	-	248	+	1
	CW_cluster-3852.4292	683	UniRef90_A0A6A5KWW9	237	4e-55	373	34.6999	21.1796	Uncharacterized protein	Lupinus albus TaxID 3870	-	-	-	-	-	-	-	-	-	-	-	-	120	-	2
	CW_cluster-700.0	760	UniRef90_A0A437AMP1	738	5e-174	246	97.1053	100	Uncharacterized protein	Tubulinosema ratisbonensis TaxID 291195	-	-	-	-	-	-	-	-	-	-	-	-	249	-	0
	CW_cluster-3926.0	366	UniRef90_A0A2W1EVJ1	330	1e-71	264	90.1639	41.6667	Integral membrane protein	Pyrenophora tritici-repentis TaxID 45151	GO:0006412	translation	GO:0003735	structural constituent of ribosome	GO:0016021]---[GO:0005634]---[GO:0005840	integral component of membrane]---[nucleus]---[ribosome	GO:0006412	translation	GO:0003735	structural constituent of ribosome	GO:0005840	ribosome	119	+	0
	CW_cluster-3945.1	533	UniRef90_L2UUH0	366	7e-61	151	68.6679	80.7947	Uncharacterized protein (Fragment)	Escherichia coli KTE10 TaxID 1169330	-	-	-	-	-	-	-	-	-	-	-	-	85	+	1
	CW_cluster-3945.2	527	UniRef90_A0A6A0P7W5	204	2e-36	77	38.7097	88.3117	Uncharacterized protein (Fragment)	Escherichia coli TaxID 562	-	-	-	-	-	-	-	-	-	-	-	-	68	+	1
	CW_cluster-1677.0	892	UniRef90_A0A437AQQ2	813	1e-116	1007	91.1435	26.9116	Chromosome segregation protein	Tubulinosema ratisbonensis TaxID 291195	GO:0051276	chromosome organization	GO:0005524	ATP binding	GO:0005694	chromosome	-	-	-	-	-	-	297	+	1
	CW_cluster-3852.2421	419	UniRef90_A0A6B0U156	162	1e-17	90	38.6635	60	Uncharacterized protein	Ixodes ricinus TaxID 34613	-	-	-	-	-	-	-	-	-	-	-	-	69	-	2
	CW_cluster-3852.5148	381	UniRef90_A0A445H9X1	306	5e-50	167	80.315	61.0778	Uncharacterized protein	Glycine soja TaxID 3848	-	-	-	-	-	-	-	-	-	-	-	-	82	-	0
	CW_cluster-600.0	512	UniRef90_A0A437ALR7	462	4e-102	166	90.2344	92.7711	Vacuolar ATP synthase proteolipid	Tubulinosema ratisbonensis TaxID 291195	-	-	-	-	GO:0016021	integral component of membrane	-	-	-	-	-	-	168	-	1
	CW_cluster-92.0	1342	UniRef90_A0A437AJP8	1305	0	439	97.2429	99.0888	Ndc80p-complex mitotic spindle	Tubulinosema ratisbonensis TaxID 291195	GO:0007049]---[GO:0051301	cell cycle]---[cell division	-	-	GO:0000777]---[GO:0031262	condensed chromosome kinetochore]---[Ndc80 complex	-	-	-	-	GO:0000776]---[GO:0031262	kinetochore]---[Ndc80 complex	442	-	0
	CW_cluster-2108.0	995	UniRef90_A0A437AMM0	912	0	626	91.6583	48.5623	CTP synthase	Tubulinosema ratisbonensis TaxID 291195	GO:0044210]---[GO:0006541	'de novo' CTP biosynthetic process]---[glutamine metabolic process	GO:0005524]---[GO:0003883	ATP binding]---[CTP synthase activity	-	-	GO:0006221	pyrimidine nucleotide biosynthetic process	GO:0003883	CTP synthase activity	-	-	304	+	1
	CW_cluster-1917.0	390	UniRef90_A0A437ALN9	387	2e-85	146	99.2308	88.3562	Deoxyuridine 5'-triphosphate nucleotidohydrolase	Tubulinosema ratisbonensis TaxID 291195	GO:0006226]---[GO:0046081	dUMP biosynthetic process]---[dUTP catabolic process	GO:0004170]---[GO:0000287	dUTP diphosphatase activity]---[magnesium ion binding	-	-	-	-	-	-	-	-	108	-	2
	CW_cluster-751.0	342	UniRef90_A0A437ANR3	339	5e-74	162	99.1228	69.7531	Mediator of RNA polymerase II transcription subunit 6	Tubulinosema ratisbonensis TaxID 291195	GO:0006357	regulation of transcription by RNA polymerase II	GO:0003712	transcription coregulator activity	GO:0016592	mediator complex	GO:0006357	regulation of transcription by RNA polymerase II	GO:0003712	transcription coregulator activity	GO:0016592	mediator complex	113	+	2
	CW_cluster-3852.8402	210	UniRef90_A0A6J5W0V2	207	3e-23	128	98.5714	53.9062	Uncharacterized protein	Prunus armeniaca TaxID 36596	-	-	-	-	-	-	-	-	-	-	-	-	49	+	0
	CW_cluster-526.0	339	UniRef90_A0A437AKG1	336	2e-75	135	99.115	82.963	Transcription initiation factor TFIID subunit	Tubulinosema ratisbonensis TaxID 291195	GO:0006352	DNA-templated transcription, initiation	GO:0046982]---[GO:0003743	protein heterodimerization activity]---[translation initiation factor activity	GO:0005634	nucleus	GO:0006352	DNA-templated transcription, initiation	-	-	-	-	112	-	2
	CW_cluster-3173.0	1219	UniRef90_A0A437AIC6	1110	0	523	91.0582	70.7457	Mps1-like Thr Tyr dual specificity kinase	Tubulinosema ratisbonensis TaxID 291195	GO:0051304	chromosome separation	GO:0005524]---[GO:0004712	ATP binding]---[protein serine/threonine/tyrosine kinase activity	-	-	-	-	-	-	-	-	401	-	2
	CW_cluster-409.0	570	UniRef90_A0A437AMK9	528	8e-122	199	92.6316	88.4422	GTP-binding rho1	Tubulinosema ratisbonensis TaxID 291195	GO:0007165	signal transduction	GO:0005525]---[GO:0003924	GTP binding]---[GTPase activity	GO:0005886	plasma membrane	-	-	GO:0003924]---[GO:0005525	GTPase activity]---[GTP binding	-	-	189	+	2
	CW_cluster-784.0	1071	UniRef90_A0A437ANF2	1041	8e-173	353	97.1989	98.3003	Uncharacterized protein	Tubulinosema ratisbonensis TaxID 291195	-	-	-	-	-	-	-	-	-	-	-	-	347	-	2
	CW_cluster-663.0	694	UniRef90_A0A437AIE6	693	2e-155	256	99.8559	90.2344	Serine/threonine-protein phosphatase 2A activator	Tubulinosema ratisbonensis TaxID 291195	-	-	GO:0003755]---[GO:0019211	peptidyl-prolyl cis-trans isomerase activity]---[phosphatase activator activity	GO:0005737	cytoplasm	-	-	GO:0019211	phosphatase activator activity	-	-	231	-	1
	CW_cluster-3945.18	334	UniRef90_R6IML5	324	3e-37	146	97.006	73.9726	Uncharacterized protein	Azospirillum sp. CAG 260 TaxID 1262706	-	-	-	-	-	-	-	-	-	-	-	-	90	+	0
	CW_cluster-3945.9	262	UniRef90_Q3BKI4	231	3e-30	78	88.1679	98.7179	Uncharacterized protein	Magnetospirillum gryphiswaldense TaxID 55518	-	-	-	-	-	-	-	-	-	-	-	-	72	+	0
	CW_cluster-567.0	559	UniRef90_A0A437AHP9	483	9e-97	203	86.4043	79.3103	Ribosomal RNA-processing protein 8	Tubulinosema ratisbonensis TaxID 291195	GO:0032259]---[GO:0006364	methylation]---[rRNA processing	GO:0008168	methyltransferase activity	GO:0005730	nucleolus	-	-	GO:0008168	methyltransferase activity	-	-	170	-	0
	CW_cluster-519.0	478	UniRef90_A0A437AQV8	459	4e-92	338	96.0251	45.2663	Meiotic recombinase Dmc1	Tubulinosema ratisbonensis TaxID 291195	GO:0006281]---[GO:0007131	DNA repair]---[reciprocal meiotic recombination	GO:0005524]---[GO:0003677]---[GO:0008094]---[GO:0000150	ATP binding]---[DNA binding]---[DNA-dependent ATPase activity]---[recombinase activity	GO:0005634	nucleus	-	-	-	-	-	-	154	-	0
	CW_cluster-494.0	1389	UniRef90_A0A437ANR2	1389	0	486	100	95.2675	Uncharacterized protein	Tubulinosema ratisbonensis TaxID 291195	-	-	-	-	GO:0005634	nucleus	-	-	-	-	-	-	463	-	0
	CW_cluster-1412.0	3400	UniRef90_A0A437AMY9	3393	0	1143	99.7941	98.9501	DNA-directed RNA polymerase subunit beta	Tubulinosema ratisbonensis TaxID 291195	GO:0006351	transcription, DNA-templated	GO:0003677]---[GO:0003899]---[GO:0046872]---[GO:0032549	DNA binding]---[DNA-directed 5'-3' RNA polymerase activity]---[metal ion binding]---[ribonucleoside binding	GO:0005634	nucleus	GO:0006351	transcription, DNA-templated	GO:0003677]---[GO:0003899	DNA binding]---[DNA-directed 5'-3' RNA polymerase activity	-	-	802	-	2
	CW_cluster-3717.0	807	UniRef90_A0A437AIJ9	780	0	271	96.6543	95.941	Nadph adrenodoxin oxidoreductase	Tubulinosema ratisbonensis TaxID 291195	-	-	-	-	-	-	-	-	-	-	-	-	268	-	1
	CW_cluster-3852.11053	1054	UniRef90_A0A437APJ7	657	1e-128	319	62.334	68.652	Transcription factor	Tubulinosema ratisbonensis TaxID 291195	-	-	GO:0003677	DNA binding	-	-	-	-	-	-	-	-	233	-	1
	CW_cluster-334.0	579	UniRef90_A0A437ANU9	561	2e-131	195	96.8912	95.8974	FYR N-terminal domain-containing protein	Tubulinosema ratisbonensis TaxID 291195	-	-	-	-	GO:0005634	nucleus	-	-	-	-	GO:0005634	nucleus	187	-	2
	CW_cluster-3852.2090	1351	UniRef90_A0A437AHD2	972	0	334	71.9467	97.006	DNA repair protein RAD51 homolog	Tubulinosematidae TaxID 307623	GO:0006281]---[GO:0000724]---[GO:1990426]---[GO:0007131	DNA repair]---[double-strand break repair via homologous recombination]---[mitotic recombination-dependent replication fork processing]---[reciprocal meiotic recombination	GO:0005524]---[GO:0003677]---[GO:0008094]---[GO:0003690]---[GO:0000150]---[GO:0003697	ATP binding]---[DNA binding]---[DNA-dependent ATPase activity]---[double-stranded DNA binding]---[recombinase activity]---[single-stranded DNA binding	GO:0005634	nucleus	-	-	-	-	-	-	325	-	0
	CW_cluster-907.0	402	UniRef90_A0A437AHU5	393	4e-75	457	97.7612	28.6652	Transcription regulatory protein	Tubulinosema ratisbonensis TaxID 291195	-	-	GO:0005524]---[GO:0070615	ATP binding]---[nucleosome-dependent ATPase activity	-	-	-	-	-	-	-	-	134	-	0
	CW_cluster-257.0	405	UniRef90_A0A437AQ04	336	3e-71	210	82.963	53.3333	Uncharacterized protein	Tubulinosema ratisbonensis TaxID 291195	-	-	-	-	GO:0016021	integral component of membrane	-	-	-	-	-	-	135	+	0
	CW_cluster-3422.0	591	UniRef90_A0A437AHZ4	588	1e-118	3156	99.4924	6.21039	PIK-related kinase	Tubulinosema ratisbonensis TaxID 291195	-	-	GO:0016301	kinase activity	-	-	-	-	-	-	-	-	196	-	1
	CW_cluster-205.0	935	UniRef90_A0A437AMA2	933	0	336	99.7861	92.5595	Thioredoxin reductase	Tubulinosema ratisbonensis TaxID 291195	-	-	GO:0016491	oxidoreductase activity	-	-	GO:0055114	obsolete oxidation-reduction process	GO:0016491	oxidoreductase activity	-	-	311	-	1
	CW_cluster-376.0	384	UniRef90_A0A437AQQ2	384	2e-72	1007	100	12.711	Chromosome segregation protein	Tubulinosema ratisbonensis TaxID 291195	GO:0051276	chromosome organization	GO:0005524	ATP binding	GO:0005694	chromosome	-	-	-	-	-	-	128	+	0
	CW_cluster-2781.0	499	UniRef90_A0A437AHV9	477	5e-110	166	95.5912	95.7831	60S ribosomal protein L19-like	Tubulinosema ratisbonensis TaxID 291195	GO:0006412	translation	GO:0003723]---[GO:0003735	RNA binding]---[structural constituent of ribosome	GO:0022625	cytosolic large ribosomal subunit	GO:0006412	translation	GO:0003735	structural constituent of ribosome	GO:0005840	ribosome	159	+	1
	CW_cluster-693.0	723	UniRef90_A0A6P6YKB3	546	9e-38	257	75.5187	73.5409	uncharacterized protein LOC113799528	Dermatophagoides pteronyssinus TaxID 6956	-	-	-	-	-	-	-	-	-	-	-	-	197	+	1
	CW_cluster-3852.4303	314	UniRef90_A0A6A5L5E7	102	8e-23	554	32.4841	6.13718	Uncharacterized protein	Lupinus albus TaxID 3870	-	-	-	-	-	-	-	-	-	-	-	-	65	+	2
	CW_cluster-3852.4304	237	UniRef90_A0A1Y6KMX7	147	4e-21	106	62.0253	46.2264	Uncharacterized protein	Bradyrhizobium sp. ORS 285 TaxID 115808	-	-	-	-	-	-	-	-	-	-	-	-	49	+	2
	CW_cluster-3852.8548	1154	UniRef90_A0A437AMU5	1152	0	405	99.8267	94.8148	Uncharacterized protein	Tubulinosema ratisbonensis TaxID 291195	-	-	-	-	GO:0016021	integral component of membrane	-	-	-	-	-	-	384	-	0
	CW_cluster-433.0	575	UniRef90_A0A437AI20	567	1e-138	201	98.6087	94.0299	Uncharacterized protein	Tubulinosema ratisbonensis TaxID 291195	-	-	-	-	-	-	-	-	-	-	-	-	190	-	1
	CW_cluster-353.0	435	UniRef90_A0A437AMR5	396	2e-88	142	91.0345	92.9577	Transcription initiation factor IIF auxiliary	Tubulinosema ratisbonensis TaxID 291195	GO:0006355	regulation of transcription, DNA-templated	GO:0003743	translation initiation factor activity	GO:0005634	nucleus	GO:0006355	regulation of transcription, DNA-templated	-	-	-	-	135	+	1
	CW_cluster-833.0	552	UniRef90_A0A437AHJ2	549	3e-124	221	99.4565	82.8054	Rab GTPase-interacting Golgi membrane protein	Tubulinosema ratisbonensis TaxID 291195	-	-	-	-	GO:0016021	integral component of membrane	-	-	-	-	-	-	183	+	2
	CW_cluster-262.0	259	UniRef90_A0A437ANS3	258	2e-55	97	99.6139	88.6598	LSU ribosomal L36E	Tubulinosema ratisbonensis TaxID 291195	GO:0006412	translation	GO:0003735	structural constituent of ribosome	GO:0005840	ribosome	GO:0006412	translation	GO:0003735	structural constituent of ribosome	GO:0005840	ribosome	86	+	0
	CW_cluster-448.0	668	UniRef90_A0A437AQH2	648	3e-128	225	97.006	96	ER lumen retaining receptor	Tubulinosema ratisbonensis TaxID 291195	GO:0006621]---[GO:0015031	protein retention in ER lumen]---[protein transport	GO:0046923	ER retention sequence binding	GO:0005789]---[GO:0016021	endoplasmic reticulum membrane]---[integral component of membrane	GO:0006621	protein retention in ER lumen	GO:0046923	ER retention sequence binding	GO:0016021	integral component of membrane	216	-	0
	CW_cluster-3930.0	1246	UniRef90_A0A437ALV7	798	0	578	64.0449	46.0208	Sel1 repeat domain-containing protein	Tubulinosema ratisbonensis TaxID 291195	-	-	-	-	-	-	-	-	-	-	-	-	281	-	0
	CW_cluster-719.0	839	UniRef90_A0A437AQY3	837	0	292	99.7616	95.5479	Mevalonate kinase	Tubulinosema ratisbonensis TaxID 291195	-	-	GO:0005524]---[GO:0016301	ATP binding]---[kinase activity	-	-	-	-	-	-	-	-	279	-	0
	CW_cluster-500.0	1342	UniRef90_A0A437AN17	1341	0	464	99.9255	96.1207	Uncharacterized protein	Tubulinosema ratisbonensis TaxID 291195	-	-	-	-	-	-	-	-	-	-	-	-	447	-	1
	CW_cluster-457.0	569	UniRef90_A0A437AM15	546	3e-101	191	95.9578	95.288	Regulator of arginine MADS box-containing	Tubulinosema ratisbonensis TaxID 291195	GO:0045944	positive regulation of transcription by RNA polymerase II	GO:0000987]---[GO:0000981]---[GO:0046983	cis-regulatory region sequence-specific DNA binding]---[DNA-binding transcription factor activity, RNA polymerase II-specific]---[protein dimerization activity	GO:0005634	nucleus	-	-	GO:0003677]---[GO:0046983	DNA binding]---[protein dimerization activity	-	-	182	+	0
	CW_cluster-1674.0	231	UniRef90_A0A437AMZ2	228	6e-43	323	98.7013	23.5294	Serine threonine kinase	Tubulinosema ratisbonensis TaxID 291195	-	-	GO:0005524]---[GO:0004672	ATP binding]---[protein kinase activity	-	-	-	-	-	-	-	-	76	+	1
	CW_cluster-509.0	1230	UniRef90_A0A437AIL0	1104	0	406	89.7561	90.6404	Nucleosome-binding factor SPN subunit POB3	Tubulinosema ratisbonensis TaxID 291195	-	-	-	-	-	-	-	-	-	-	-	-	409	+	1
	CW_cluster-469.0	662	UniRef90_A0A437APS9	660	4e-150	730	99.6979	30.137	Trehalose-6-phosphate phosphatase	Tubulinosema ratisbonensis TaxID 291195	GO:0005992	trehalose biosynthetic process	GO:0003824	catalytic activity	-	-	GO:0005992	trehalose biosynthetic process	GO:0003824	catalytic activity	-	-	220	+	1
	CW_cluster-301.0	965	UniRef90_A0A437AP86	963	0	334	99.7927	96.1078	Kinase domain-containing protein	Tubulinosema ratisbonensis TaxID 291195	-	-	GO:0005524]---[GO:0004672	ATP binding]---[protein kinase activity	-	-	-	-	-	-	-	-	321	-	1
	CW_cluster-3493.0	496	UniRef90_A0A437AK74	495	3e-112	182	99.7984	90.6593	Uncharacterized protein	Tubulinosema ratisbonensis TaxID 291195	-	-	-	-	-	-	-	-	-	-	-	-	165	+	1
	CW_cluster-3627.1	282	UniRef90_A0A437AJ92	279	3e-55	602	98.9362	15.4485	Actin-like protein	Tubulinosema ratisbonensis TaxID 291195	-	-	-	-	GO:0005634	nucleus	-	-	-	-	-	-	93	-	2
	CW_cluster-3627.0	1373	UniRef90_A0A437AJ92	1371	0	602	99.8543	75.9136	Actin-like protein	Tubulinosema ratisbonensis TaxID 291195	-	-	-	-	GO:0005634	nucleus	-	-	-	-	-	-	457	+	1
	CW_cluster-870.1	542	UniRef90_A0A437AP07	540	4e-90	412	99.631	43.6893	Glucose transporter	Tubulinosema ratisbonensis TaxID 291195	GO:0008643	carbohydrate transport	GO:0022857	transmembrane transporter activity	GO:0016021	integral component of membrane	GO:0055085	transmembrane transport	GO:0022857	transmembrane transporter activity	GO:0016021	integral component of membrane	180	-	1
	CW_cluster-1490.0	621	UniRef90_A0A437AK99	618	7e-119	225	99.5169	91.5556	Eukaryotic translation initiation factor 6	Tubulinosema ratisbonensis TaxID 291195	GO:0042256]---[GO:0042273]---[GO:0000054	mature ribosome assembly]---[ribosomal large subunit biogenesis]---[ribosomal subunit export from nucleus	GO:0043023]---[GO:0043022]---[GO:0003743	ribosomal large subunit binding]---[ribosome binding]---[translation initiation factor activity	GO:0005737]---[GO:0005730	cytoplasm]---[nucleolus	GO:0042256	mature ribosome assembly	GO:0043022	ribosome binding	-	-	206	-	1
	CW_cluster-691.0	512	UniRef90_A0A437AI63	510	1e-98	185	99.6094	91.8919	CDP-diacylglycero	Tubulinosema ratisbonensis TaxID 291195	GO:0008654	phospholipid biosynthetic process	GO:0016780	phosphotransferase activity, for other substituted phosphate groups	GO:0016021	integral component of membrane	GO:0008654	phospholipid biosynthetic process	GO:0016780	phosphotransferase activity, for other substituted phosphate groups	GO:0016020	membrane	170	+	1
	CW_cluster-3396.0	372	UniRef90_A0A437ANS0	336	1e-74	196	90.3226	57.1429	Casein kinase II subunit beta	Tubulinosema ratisbonensis TaxID 291195	-	-	GO:0016301]---[GO:0019887	kinase activity]---[protein kinase regulator activity	GO:0005956	protein kinase CK2 complex	-	-	GO:0019887	protein kinase regulator activity	GO:0005956	protein kinase CK2 complex	124	-	0
	CW_cluster-3852.4290	309	UniRef90_A0A2V6T0E3	180	4e-13	82	58.2524	75.6098	Uncharacterized protein	Candidatus Rokubacteria bacterium TaxID 2053607	-	-	-	-	-	-	-	-	-	-	-	-	56	+	0
	CW_cluster-3852.4312	551	UniRef90_I0S7Z1	207	2e-27	223	37.5681	30.9417	Uncharacterized protein	Streptococcus anginosus subsp. whileyi CCUG 39159 TaxID 1095729	-	-	-	-	-	-	-	-	-	-	-	-	77	-	1
	CW_cluster-3852.4310	861	UniRef90_Q3BKI1	426	3e-65	259	49.4774	54.8263	Uncharacterized protein	Magnetospirillum gryphiswaldense TaxID 55518	-	-	-	-	-	-	-	-	-	-	-	-	101	-	2
	CW_cluster-2325.0	484	UniRef90_A0A437ANV8	474	2e-102	158	97.9339	100	PRA1 family protein	Tubulinosema ratisbonensis TaxID 291195	-	-	-	-	GO:0016021	integral component of membrane	-	-	-	-	-	-	158	+	0
	CW_cluster-922.0	1276	UniRef90_A0A132A6M8	981	3e-166	403	76.8809	81.1414	eIF4-gamma-like protein	Sarcoptes scabiei TaxID 52283	-	-	-	-	-	-	-	-	-	-	-	-	387	-	2
	CW_cluster-3852.5147	422	UniRef90_A0A1X6MHY6	204	1e-30	79	48.3412	86.0759	Uncharacterized protein (Fragment)	Postia placenta MAD-698-R-SB12 TaxID 670580	-	-	-	-	-	-	-	-	-	-	-	-	57	+	2
	CW_cluster-695.0	338	UniRef90_A0A437AM02	336	2e-73	125	99.4083	89.6	Uncharacterized protein	Tubulinosema ratisbonensis TaxID 291195	-	-	-	-	-	-	-	-	-	-	-	-	112	+	0
	CW_cluster-658.0	345	UniRef90_A0A437AHF7	336	7e-73	115	97.3913	97.3913	60S ribosomal protein L22-like	Tubulinosema ratisbonensis TaxID 291195	GO:0006412	translation	GO:0003735	structural constituent of ribosome	GO:0005840	ribosome	GO:0006412	translation	GO:0003735	structural constituent of ribosome	GO:0005840	ribosome	112	-	0
	CW_cluster-3485.0	587	UniRef90_A0A437AQA3	582	8e-131	511	99.1482	37.9648	Uncharacterized protein	Tubulinosema ratisbonensis TaxID 291195	-	-	-	-	-	-	-	-	-	-	-	-	194	-	0
	CW_cluster-148.0	691	UniRef90_A0A437AIN1	690	2e-149	261	99.8553	88.1226	Uncharacterized protein	Tubulinosema ratisbonensis TaxID 291195	-	-	-	-	-	-	-	-	-	-	-	-	230	+	1
	CW_cluster-337.0	993	UniRef90_A0A437ANU1	993	0	364	100	90.9341	Choline kinase	Tubulinosema ratisbonensis TaxID 291195	-	-	GO:0016301	kinase activity	-	-	-	-	-	-	-	-	331	+	0
	CW_cluster-3852.4317	301	UniRef90_A0A6A5L145	279	6e-36	211	92.691	44.0758	Uncharacterized protein	Lupinus albus TaxID 3870	-	-	-	-	-	-	-	-	-	-	-	-	100	+	0
	CW_cluster-3852.4318	302	UniRef90_A0A375I828	207	3e-39	71	68.543	97.1831	Uncharacterized protein	Cupriavidus TaxID 106589	-	-	-	-	-	-	-	-	-	-	-	-	100	+	1
	CW_cluster-3147.1	1041	UniRef90_A0A437AHX5	552	8e-111	222	53.0259	82.8829	Ste24 endopeptidase (Fragment)	Tubulinosema ratisbonensis TaxID 291195	GO:0071586	CAAX-box protein processing	GO:0046872]---[GO:0004222	metal ion binding]---[metalloendopeptidase activity	GO:0016021	integral component of membrane	GO:0006508	proteolysis	GO:0004222	metalloendopeptidase activity	-	-	346	-	1
	CW_cluster-717.0	657	UniRef90_A0A437AIP0	654	4e-140	237	99.5434	91.9831	Mortality factor 4 1	Tubulinosema ratisbonensis TaxID 291195	-	-	-	-	-	-	-	-	-	-	-	-	218	+	1
	CW_cluster-402.0	1522	UniRef90_A0A437AMU8	1521	0	532	99.9343	95.3008	Spc97 Spc98-like spindle pole body	Tubulinosema ratisbonensis TaxID 291195	-	-	-	-	-	-	-	-	-	-	-	-	507	+	0
	CW_cluster-1319.1	514	UniRef90_A0A437AQS2	507	2e-121	501	98.6381	33.7325	Prolyl-tRNA synthetase	Tubulinosema ratisbonensis TaxID 291195	GO:0006433	prolyl-tRNA aminoacylation	GO:0005524]---[GO:0004827	ATP binding]---[proline-tRNA ligase activity	GO:0005737	cytoplasm	GO:0006418	tRNA aminoacylation for protein translation	GO:0000166]---[GO:0004812]---[GO:0005524	nucleotide binding]---[aminoacyl-tRNA ligase activity]---[ATP binding	-	-	171	-	0
	CW_cluster-714.0	1042	UniRef90_A0A437AKH5	954	2e-145	327	91.5547	97.2477	Tat binding 1-interacting protein	Tubulinosema ratisbonensis TaxID 291195	GO:0007131	reciprocal meiotic recombination	-	-	GO:0005634	nucleus	-	-	-	-	-	-	318	-	2
	CW_cluster-65.0	1062	UniRef90_UPI0010A33164	579	8e-132	220	54.5198	86.8182	LIM domain-containing protein PLIM2b-like	Prosopis alba TaxID 207710	-	-	-	-	-	-	-	-	-	-	-	-	237	+	1
	CW_cluster-3852.14348	471	UniRef90_A0A437AM22	471	2e-110	172	100	91.2791	40S ribosomal S7	Tubulinosema ratisbonensis TaxID 291195	-	-	-	-	-	-	-	-	-	-	-	-	157	-	0
	CW_cluster-549.0	836	UniRef90_A0A437ANL7	807	6e-172	958	96.5311	28.0793	Snf2-like DNA RNA helicase (Fragment)	Tubulinosema ratisbonensis TaxID 291195	-	-	GO:0005524]---[GO:0004386]---[GO:0070615	ATP binding]---[helicase activity]---[nucleosome-dependent ATPase activity	-	-	-	-	-	-	-	-	272	+	1
	CW_cluster-637.0	349	UniRef90_A0A437AN49	228	3e-41	148	65.3295	51.3514	Uncharacterized protein	Tubulinosema ratisbonensis TaxID 291195	-	-	-	-	-	-	-	-	-	-	-	-	115	+	2
	CW_cluster-703.0	372	UniRef90_A0A437ANK9	360	9e-84	128	96.7742	93.75	40S ribosomal S15A	Tubulinosema ratisbonensis TaxID 291195	GO:0006412	translation	GO:0003735	structural constituent of ribosome	GO:0005840	ribosome	-	-	-	-	-	-	120	-	1
	CW_cluster-589.0	638	UniRef90_A0A437AN87	540	7e-104	190	84.6395	94.7368	Uncharacterized protein	Tubulinosema ratisbonensis TaxID 291195	-	-	-	-	GO:0016021	integral component of membrane	-	-	-	-	-	-	212	-	0
	CW_cluster-3852.4298	393	UniRef90_N9CSC5	390	6e-69	164	99.2366	79.2683	Uncharacterized protein (Fragment)	Acinetobacter towneri DSM 14962 CIP 107472 TaxID 1120929	-	-	-	-	-	-	-	-	-	-	-	-	77	+	2
	CW_cluster-523.0	621	UniRef90_A0A437AK43	618	3e-147	221	99.5169	93.2127	Transcription initiation factor IIF subunit beta	Tubulinosema ratisbonensis TaxID 291195	GO:0006367	transcription initiation from RNA polymerase II promoter	GO:0003677]---[GO:0003743	DNA binding]---[translation initiation factor activity	GO:0005674	transcription factor TFIIF complex	-	-	-	-	-	-	206	+	2
	CW_cluster-842.0	1177	UniRef90_A0A437AM25	1176	0	700	99.915	56	WD40 domain-containing protein	Tubulinosema ratisbonensis TaxID 291195	GO:0006886]---[GO:0016192	intracellular protein transport]---[vesicle-mediated transport	GO:0005198	structural molecule activity	GO:0000139]---[GO:0030117	Golgi membrane]---[membrane coat	-	-	GO:0005515	protein binding	-	-	392	-	0
	CW_cluster-2355.1	713	UniRef90_A0A437APX0	711	2e-145	1232	99.7195	19.237	Chromodomain-helicase-DNA-binding 9	Tubulinosema ratisbonensis TaxID 291195	-	-	GO:0005524]---[GO:0003677]---[GO:0004386]---[GO:0070615	ATP binding]---[DNA binding]---[helicase activity]---[nucleosome-dependent ATPase activity	-	-	-	-	-	-	-	-	237	+	0
	CW_cluster-3852.246	2288	UniRef90_A0A437AN27	2271	0	767	99.257	98.6962	DNA replication licensing factor MCM2	Tubulinosema ratisbonensis TaxID 291195	GO:0006268]---[GO:0000727]---[GO:1902975]---[GO:1905775]---[GO:0006267	DNA unwinding involved in DNA replication]---[double-strand break repair via break-induced replication]---[mitotic DNA replication initiation]---[negative regulation of DNA helicase activity]---[pre-replicative complex assembly involved in nuclear cell cycle DNA replication	GO:0005524]---[GO:0003678]---[GO:0003688]---[GO:0046872]---[GO:0003697	ATP binding]---[DNA helicase activity]---[DNA replication origin binding]---[metal ion binding]---[single-stranded DNA binding	GO:0042555]---[GO:0005634	MCM complex]---[nucleus	GO:0032508	DNA duplex unwinding	GO:0003677]---[GO:0005524	DNA binding]---[ATP binding	-	-	759	+	1
	CW_cluster-95.0	1390	UniRef90_A0A437AQ63	1383	0	466	99.4964	98.927	Signal recognition particle 54 kDa protein homolog	Tubulinosema ratisbonensis TaxID 291195	GO:0006614	SRP-dependent cotranslational protein targeting to membrane	GO:0008312]---[GO:0005525]---[GO:0003924	7S RNA binding]---[GTP binding]---[GTPase activity	GO:0005786	signal recognition particle, endoplasmic reticulum targeting	GO:0006614	SRP-dependent cotranslational protein targeting to membrane	GO:0005525]---[GO:0008312	GTP binding]---[7S RNA binding	GO:0048500	signal recognition particle	461	+	0
	CW_cluster-1099.0	1270	UniRef90_A0A437AQJ2	1269	0	448	99.9213	94.4196	Non-specific serine/threonine protein kinase	Tubulinosema ratisbonensis TaxID 291195	-	-	GO:0005524]---[GO:0046872]---[GO:0106310]---[GO:0106311	ATP binding]---[metal ion binding]---[protein serine kinase activity]---[protein threonine kinase activity	-	-	-	-	-	-	-	-	423	+	1
	CW_cluster-3187.0	2098	UniRef90_A0A437APU5	2034	0	768	96.9495	88.4115	ATP-dependent helicase upf1-like	Tubulinosema ratisbonensis TaxID 291195	GO:0000184	nuclear-transcribed mRNA catabolic process, nonsense-mediated decay	GO:0005524]---[GO:0003723]---[GO:0003724]---[GO:0008270	ATP binding]---[RNA binding]---[RNA helicase activity]---[zinc ion binding	GO:0005737]---[GO:0016021	cytoplasm]---[integral component of membrane	GO:0000184	nuclear-transcribed mRNA catabolic process, nonsense-mediated decay	GO:0004386]---[GO:0003677]---[GO:0005524]---[GO:0008270	helicase activity]---[DNA binding]---[ATP binding]---[zinc ion binding	GO:0005737	cytoplasm	682	-	1
	CW_cluster-984.0	456	UniRef90_A0A0H2VCZ9	387	5e-86	138	84.8684	93.4783	Uncharacterized protein	Escherichia coli TaxID 562	GO:0006412	translation	GO:0019843]---[GO:0003735]---[GO:0000049	rRNA binding]---[structural constituent of ribosome]---[tRNA binding	GO:0005840	ribosome	GO:0006412	translation	GO:0003735	structural constituent of ribosome	GO:0005840	ribosome	145	-	2
	CW_cluster-3354.0	759	UniRef90_A0A437AQG7	759	1e-180	275	100	92	AB hydrolase-1 domain-containing protein	Tubulinosema ratisbonensis TaxID 291195	-	-	-	-	-	-	-	-	-	-	-	-	253	-	0
	CW_cluster-492.0	583	UniRef90_A0A437AIF7	579	2e-135	207	99.3139	93.2367	Putative transporter	Tubulinosema ratisbonensis TaxID 291195	-	-	-	-	GO:0016021	integral component of membrane	-	-	-	-	-	-	193	+	2
	CW_cluster-3852.4029	2288	UniRef90_UPI0011E0483D	414	3e-13	155	18.0944	92.2581	uncharacterized protein LOC115700196	Cannabis sativa TaxID 3483	-	-	-	-	-	-	-	-	-	-	-	-	156	-	2
	CW_cluster-3174.0	936	UniRef90_A0A437AIW3	933	0	340	99.6795	91.4706	Tyrosine--tRNA ligase	Tubulinosema ratisbonensis TaxID 291195	GO:0006437	tyrosyl-tRNA aminoacylation	GO:0005524]---[GO:0004831	ATP binding]---[tyrosine-tRNA ligase activity	GO:0005737	cytoplasm	GO:0006418	tRNA aminoacylation for protein translation	GO:0000166]---[GO:0004812]---[GO:0005524	nucleotide binding]---[aminoacyl-tRNA ligase activity]---[ATP binding	-	-	311	+	1
	CW_cluster-897.0	350	UniRef90_A0A437AHN1	336	4e-71	117	96	95.7265	Translocase Tim22/17-like protein	Tubulinosema ratisbonensis TaxID 291195	-	-	-	-	-	-	-	-	-	-	-	-	112	+	1
	CW_cluster-152.1	722	UniRef90_A0A437AIA1	711	1e-162	318	98.4765	74.5283	Transcription initiation factor TFIID subunit 1 (Fragment)	Tubulinosema ratisbonensis TaxID 291195	-	-	GO:0003743	translation initiation factor activity	-	-	-	-	-	-	-	-	240	-	2
	CW_cluster-485.0	342	UniRef90_A0A437AQR2	342	1e-75	125	100	91.2	Uncharacterized protein	Tubulinosema ratisbonensis TaxID 291195	-	-	-	-	GO:0016021	integral component of membrane	-	-	-	-	-	-	114	-	0
	CW_cluster-582.0	1296	UniRef90_A0A059F0J8	1290	0	439	99.537	97.9499	Tubulin beta chain	Tubulinosematidae TaxID 307623	GO:0007017	microtubule-based process	GO:0005525]---[GO:0003924]---[GO:0005200	GTP binding]---[GTPase activity]---[structural constituent of cytoskeleton	GO:0005737]---[GO:0005874	cytoplasm]---[microtubule	-	-	GO:0003924	GTPase activity	-	-	430	-	2
	CW_cluster-1333.0	552	UniRef90_UPI0018E4F983	552	1e-122	258	100	71.3178	hypothetical protein	Bacteroides sp. NMBE5 TaxID 2184759	-	-	-	-	-	-	-	-	-	-	-	-	184	-	0
	CW_cluster-723.0	707	UniRef90_A0A437AL07	612	2e-124	296	86.5629	68.9189	Uncharacterized protein	Tubulinosema ratisbonensis TaxID 291195	-	-	-	-	-	-	-	-	-	-	-	-	235	+	2
	CW_cluster-1435.0	483	UniRef90_A0A437AP92	468	2e-96	171	96.8944	91.2281	Endoplasmic reticulum translocation complex subunit sec 66	Tubulinosema ratisbonensis TaxID 291195	GO:0031204	posttranslational protein targeting to membrane, translocation	-	-	GO:0031207	Sec62/Sec63 complex	-	-	-	-	-	-	160	+	2
	CW_cluster-88.0	218	UniRef90_A0A437AMQ5	216	8e-41	77	99.0826	93.5065	Putative NEDD8 protein	Tubulinosema ratisbonensis TaxID 291195	-	-	-	-	-	-	-	-	GO:0005515	protein binding	-	-	72	+	0
	CW_cluster-1557.0	465	UniRef90_A0A437AHP1	465	4e-108	168	100	92.2619	Ferritin	Tubulinosema ratisbonensis TaxID 291195	GO:0006879]---[GO:0006826	cellular iron ion homeostasis]---[iron ion transport	GO:0008199]---[GO:0004322	ferric iron binding]---[ferroxidase activity	-	-	-	-	GO:0008199	ferric iron binding	-	-	155	+	0
	CW_cluster-331.0	273	UniRef90_A0A437AHF0	246	8e-49	95	90.1099	86.3158	Uncharacterized protein	Tubulinosema ratisbonensis TaxID 291195	-	-	-	-	-	-	-	-	-	-	-	-	82	+	2
	CW_cluster-726.0	748	UniRef90_A0A437ALZ3	744	5e-141	1076	99.4652	23.0483	P-loop containing nucleoside triphosphate protein	Tubulinosema ratisbonensis TaxID 291195	GO:0051276	chromosome organization	GO:0005524]---[GO:0016887	ATP binding]---[ATPase activity	GO:0005694	chromosome	-	-	-	-	-	-	248	-	2
	CW_cluster-1279.0	1985	UniRef90_A0A437APQ3	1983	0	670	99.8992	98.6567	DNA helicase	Tubulinosema ratisbonensis TaxID 291195	GO:0006270	DNA replication initiation	GO:0005524]---[GO:0003677]---[GO:0003678	ATP binding]---[DNA binding]---[DNA helicase activity	GO:0042555	MCM complex	GO:0032508	DNA duplex unwinding	GO:0003677]---[GO:0005524	DNA binding]---[ATP binding	-	-	661	+	2
	CW_cluster-18.0	584	UniRef90_A0A437AN12	561	5e-131	195	96.0616	95.8974	GTP-binding ryh1-like	Tubulinosema ratisbonensis TaxID 291195	-	-	GO:0005525]---[GO:0003924	GTP binding]---[GTPase activity	-	-	-	-	GO:0003924]---[GO:0005525	GTPase activity]---[GTP binding	-	-	187	-	2
	CW_cluster-3205.0	1282	UniRef90_UPI0010A43FB2	1227	0	453	95.7098	89.8455	pectate lyase-like	Prosopis alba TaxID 207710	-	-	-	-	-	-	-	-	GO:0030570	pectate lyase activity	-	-	427	-	1
	CW_cluster-3288.0	1121	UniRef90_A0A437AKF1	1101	0	375	98.2159	97.8667	Actin	Tubulinosema ratisbonensis TaxID 291195	-	-	GO:0005524	ATP binding	GO:0005737]---[GO:0005856	cytoplasm]---[cytoskeleton	-	-	-	-	-	-	368	-	1
	CW_cluster-3616.0	706	UniRef90_A0A437AQ52	705	4e-163	553	99.8584	42.4955	Uncharacterized protein	Tubulinosema ratisbonensis TaxID 291195	-	-	-	-	-	-	-	-	-	-	-	-	235	+	1
	CW_cluster-3289.0	1025	UniRef90_UPI0010A438C8	984	2e-97	337	96	95.549	GDSL esterase/lipase At2g04020-like	Prosopis alba TaxID 207710	-	-	-	-	-	-	-	-	GO:0016788	hydrolase activity, acting on ester bonds	-	-	337	+	2
	CW_cluster-399.0	829	UniRef90_A0A437AID2	387	6e-39	295	46.6828	43.7288	Uncharacterized protein	Tubulinosema ratisbonensis TaxID 291195	-	-	-	-	-	-	-	-	-	-	-	-	275	-	2
	CW_cluster-1726.0	448	UniRef90_UPI00190F8252	447	2e-97	234	99.7768	63.6752	hypothetical protein	Klebsiella pneumoniae TaxID 573	-	-	-	-	-	-	-	-	-	-	-	-	131	-	1
	CW_cluster-3822.0	381	UniRef90_A0A437AJE5	378	9e-58	451	99.2126	27.9379	Condensin complex subunit 2	Tubulinosema ratisbonensis TaxID 291195	GO:0051301]---[GO:0007076	cell division]---[mitotic chromosome condensation	-	-	GO:0000796]---[GO:0005737	condensin complex]---[cytoplasm	GO:0007076	mitotic chromosome condensation	-	-	GO:0000796	condensin complex	126	+	1
	CW_cluster-489.0	531	UniRef90_A0A437ANI9	528	2e-126	192	99.435	91.6667	ADP-ribosylation factor 4	Tubulinosema ratisbonensis TaxID 291195	-	-	GO:0005525	GTP binding	-	-	-	-	GO:0005525	GTP binding	-	-	176	+	2
	CW_cluster-559.0	1031	UniRef90_A0A437AQQ2	891	4e-142	1007	86.421	29.4935	Chromosome segregation protein	Tubulinosema ratisbonensis TaxID 291195	GO:0051276	chromosome organization	GO:0005524	ATP binding	GO:0005694	chromosome	GO:0051276	chromosome organization	GO:0005515]---[GO:0005524	protein binding]---[ATP binding	GO:0005694	chromosome	343	+	0
	CW_cluster-1639.0	943	UniRef90_A0A437AIT6	921	0	308	97.667	99.6753	Aldo-keto reductase	Tubulinosema ratisbonensis TaxID 291195	-	-	GO:0047834	D-threo-aldose 1-dehydrogenase activity	-	-	-	-	-	-	-	-	311	-	1
	CW_cluster-4.0	483	UniRef90_A0A437APC1	480	2e-99	174	99.3789	91.954	60S ribosomal L11	Tubulinosema ratisbonensis TaxID 291195	GO:0006412	translation	GO:0003735	structural constituent of ribosome	GO:0005840	ribosome	-	-	-	-	-	-	160	-	1
	CW_cluster-404.0	1194	UniRef90_A0A437AJS9	1167	0	423	97.7387	91.9622	Pyruvate kinase	Tubulinosema ratisbonensis TaxID 291195	-	-	GO:0005524]---[GO:0016301]---[GO:0000287]---[GO:0030955]---[GO:0004743	ATP binding]---[kinase activity]---[magnesium ion binding]---[potassium ion binding]---[pyruvate kinase activity	-	-	GO:0006096	glycolytic process	GO:0000287]---[GO:0004743]---[GO:0030955	magnesium ion binding]---[pyruvate kinase activity]---[potassium ion binding	-	-	397	-	1
	CW_cluster-380.0	304	UniRef90_A0A437AMD2	303	5e-64	117	99.6711	86.3248	DNA-directed RNA polymerase I	Tubulinosema ratisbonensis TaxID 291195	GO:0006351	transcription, DNA-templated	GO:0003899	DNA-directed 5'-3' RNA polymerase activity	GO:0005634	nucleus	-	-	-	-	-	-	101	+	1
	CW_cluster-3097.0	877	UniRef90_A0A437AMM0	843	0	626	96.1231	44.8882	CTP synthase	Tubulinosema ratisbonensis TaxID 291195	GO:0044210]---[GO:0006541	'de novo' CTP biosynthetic process]---[glutamine metabolic process	GO:0005524]---[GO:0003883	ATP binding]---[CTP synthase activity	-	-	-	-	-	-	-	-	284	-	0
	CW_cluster-505.0	989	UniRef90_A0A437AKM4	564	0	330	57.0273	56.9697	tRNA N6-adenosine threonylcarbamoyltransferase	Tubulinosema ratisbonensis TaxID 291195	GO:0002949	tRNA threonylcarbamoyladenosine modification	GO:0046872]---[GO:0061711	metal ion binding]---[N(6)-L-threonylcarbamoyladenine synthase activity	GO:0005737]---[GO:0000408]---[GO:0005634	cytoplasm]---[EKC/KEOPS complex]---[nucleus	-	-	-	-	-	-	218	-	2
	CW_cluster-3297.0	333	UniRef90_A0A437AIQ5	330	1e-73	125	99.0991	88	Ribosomal S6	Tubulinosema ratisbonensis TaxID 291195	-	-	-	-	-	-	-	-	-	-	-	-	110	-	1
	CW_cluster-3274.3	980	UniRef90_UPI001910122E	723	1e-30	362	73.7755	64.9171	DUF4573 domain-containing protein	Mesorhizobium sp. Root695 TaxID 1736589	-	-	-	-	-	-	-	-	-	-	-	-	321	-	1
	CW_cluster-449.0	417	UniRef90_A0A437AIJ1	369	2e-72	500	88.4892	24.6	E3 ubiquitin protein ligase	Tubulinosema ratisbonensis TaxID 291195	GO:0010390	histone monoubiquitination	GO:0016874]---[GO:0046872]---[GO:0004842	ligase activity]---[metal ion binding]---[ubiquitin-protein transferase activity	GO:0005634	nucleus	-	-	-	-	-	-	139	+	0
	CW_cluster-3852.353	362	UniRef90_A0A437ALJ7	360	1e-66	123	99.4475	97.561	Histone H2A	Tubulinosema ratisbonensis TaxID 291195	-	-	GO:0046982	protein heterodimerization activity	GO:0016021	integral component of membrane	-	-	-	-	-	-	120	-	1
	CW_cluster-775.0	623	UniRef90_A0A437AP78	525	1e-102	364	84.2697	48.0769	Uncharacterized protein	Tubulinosema ratisbonensis TaxID 291195	-	-	-	-	-	-	-	-	-	-	-	-	207	+	0
	CW_cluster-91.0	403	UniRef90_A0A437ALN3	402	2e-74	153	99.7519	87.5817	Subunit 7 of RNA polymerase II	Tubulinosema ratisbonensis TaxID 291195	GO:0006351	transcription, DNA-templated	GO:0003899]---[GO:0003676	DNA-directed 5'-3' RNA polymerase activity]---[nucleic acid binding	-	-	-	-	-	-	-	-	134	+	1
	CW_cluster-1140.0	1132	UniRef90_A0A437ANB2	1131	0	418	99.9117	90.1914	Fidgetin 1	Tubulinosema ratisbonensis TaxID 291195	-	-	GO:0005524]---[GO:0016887	ATP binding]---[ATPase activity	-	-	-	-	GO:0005524]---[GO:0016887	ATP binding]---[ATPase activity	-	-	377	+	1
	CW_cluster-351.1	627	UniRef90_A0A437AHH6	609	8e-135	419	97.1292	48.4487	Uncharacterized protein (Fragment)	Tubulinosema ratisbonensis TaxID 291195	-	-	-	-	-	-	-	-	-	-	-	-	209	+	0
	CW_cluster-933.1	429	UniRef90_A0A437AI83	357	8e-57	567	83.2168	20.9877	Arginyl-tRNA synthetase	Tubulinosema ratisbonensis TaxID 291195	GO:0006420	arginyl-tRNA aminoacylation	GO:0004814]---[GO:0005524	arginine-tRNA ligase activity]---[ATP binding	-	-	-	-	-	-	-	-	143	-	0
	CW_cluster-706.0	263	UniRef90_A0A437AJZ6	204	1e-39	111	77.5665	61.2613	Uncharacterized protein	Tubulinosema ratisbonensis TaxID 291195	-	-	-	-	-	-	-	-	-	-	-	-	87	+	0
	CW_cluster-3852.6496	239	UniRef90_A0A6N2NG35	231	6e-14	1737	96.6527	4.43293	Uncharacterized protein	Salix viminalis TaxID 40686	-	-	-	-	-	-	-	-	-	-	-	-	36	-	1
	CW_cluster-130.0	566	UniRef90_A0A437ALE8	555	2e-133	195	98.0565	94.8718	Ribosomal S7	Tubulinosema ratisbonensis TaxID 291195	GO:0006412	translation	GO:0003735	structural constituent of ribosome	GO:0015935	small ribosomal subunit	-	-	-	-	-	-	185	-	1
	CW_cluster-550.0	1617	UniRef90_A0A437AMZ6	1608	0	697	99.4434	76.901	Glutaminyl-tRNA synthetase	Tubulinosema ratisbonensis TaxID 291195	GO:0006418	tRNA aminoacylation for protein translation	GO:0004812]---[GO:0005524	aminoacyl-tRNA ligase activity]---[ATP binding	GO:0005737	cytoplasm	GO:0043039	tRNA aminoacylation	GO:0004812]---[GO:0005524	aminoacyl-tRNA ligase activity]---[ATP binding	-	-	538	+	1
	CW_cluster-1437.1	440	UniRef90_A0A437ALW2	390	3e-85	207	88.6364	62.8019	RNA polymerase II transcription initiation	Tubulinosema ratisbonensis TaxID 291195	GO:0006289]---[GO:0006355	nucleotide-excision repair]---[regulation of transcription, DNA-templated	-	-	GO:0016021]---[GO:0000439	integral component of membrane]---[transcription factor TFIIH core complex	GO:0006289]---[GO:0006355	nucleotide-excision repair]---[regulation of transcription, DNA-templated	-	-	GO:0000439	transcription factor TFIIH core complex	130	+	1
	CW_cluster-318.0	714	UniRef90_A0A437AHX7	249	5e-29	329	34.8739	27.0517	Uncharacterized protein	Tubulinosema ratisbonensis TaxID 291195	-	-	-	-	-	-	-	-	-	-	-	-	236	-	0
	CW_cluster-1218.0	1077	UniRef90_A0A437ALH7	1074	0	456	99.7214	78.5088	1-acyl-sn-glycerol-3-phosphate acyltransferase	Tubulinosema ratisbonensis TaxID 291195	-	-	GO:0016746	transferase activity, transferring acyl groups	GO:0016021	integral component of membrane	-	-	GO:0016746	transferase activity, transferring acyl groups	-	-	358	-	2
	CW_cluster-3841.1	344	UniRef90_A0A437AJZ2	288	2e-55	515	83.7209	18.6408	Phenylalanine--tRNA ligase	Tubulinosema ratisbonensis TaxID 291195	GO:0006432	phenylalanyl-tRNA aminoacylation	GO:0005524]---[GO:0004826]---[GO:0000049	ATP binding]---[phenylalanine-tRNA ligase activity]---[tRNA binding	GO:0005737	cytoplasm	-	-	-	-	-	-	114	+	2
	CW_cluster-2775.0	735	UniRef90_A0A437ANW1	732	3e-170	997	99.5918	24.4734	Isoleucyl-tRNA synthetase	Tubulinosema ratisbonensis TaxID 291195	GO:0006428	isoleucyl-tRNA aminoacylation	GO:0002161]---[GO:0005524]---[GO:0004822	aminoacyl-tRNA editing activity]---[ATP binding]---[isoleucine-tRNA ligase activity	-	-	GO:0006418	tRNA aminoacylation for protein translation	GO:0000166]---[GO:0004812]---[GO:0005524	nucleotide binding]---[aminoacyl-tRNA ligase activity]---[ATP binding	-	-	244	-	2
	CW_cluster-3852.451	793	UniRef90_A0A437AKU0	717	8e-172	261	90.4161	91.5709	60s acidic ribosomal p0	Tubulinosema ratisbonensis TaxID 291195	GO:0042254	ribosome biogenesis	-	-	-	-	GO:0042254	ribosome biogenesis	-	-	-	-	264	+	0
	CW_cluster-739.0	1766	UniRef90_A0A437AMD6	1743	0	589	98.6976	98.6418	Uncharacterized protein	Tubulinosema ratisbonensis TaxID 291195	-	-	-	-	-	-	-	-	-	-	-	-	588	+	1
	CW_cluster-546.0	465	UniRef90_A0A437AMD3	462	6e-82	168	99.3548	91.6667	Uncharacterized protein	Tubulinosema ratisbonensis TaxID 291195	-	-	-	-	-	-	-	-	-	-	-	-	154	-	2
	CW_cluster-3852.14239	1059	UniRef90_A0A437AQ92	1050	0	360	99.1501	97.2222	Uncharacterized protein	Tubulinosema ratisbonensis TaxID 291195	-	-	-	-	GO:0016021	integral component of membrane	-	-	-	-	-	-	350	+	2
	CW_cluster-80.0	380	UniRef90_A0A437AJT4	378	3e-71	180	99.4737	70	H/ACA ribonucleoprotein complex subunit (Fragment)	Tubulinosema ratisbonensis TaxID 291195	GO:0001522]---[GO:0006364	pseudouridine synthesis]---[rRNA processing	GO:0003723	RNA binding	GO:0005730	nucleolus	GO:0001522]---[GO:0042254	pseudouridine synthesis]---[ribosome biogenesis	-	-	-	-	126	-	0
	CW_cluster-410.0	451	UniRef90_A0A437AP82	450	8e-94	180	99.7783	83.3333	Ribosomal S4	Tubulinosema ratisbonensis TaxID 291195	-	-	GO:0019843	rRNA binding	-	-	-	-	GO:0003723	RNA binding	-	-	150	-	1
	CW_cluster-3945.11	255	UniRef90_A0A7J6X4T9	150	2e-20	89	58.8235	56.1798	Uncharacterized protein	Thalictrum thalictroides TaxID 46969	-	-	-	-	-	-	-	-	-	-	-	-	62	+	2
	CW_cluster-306.0	491	UniRef90_A0A437AM30	489	2e-103	401	99.5927	40.6484	Uncharacterized protein	Tubulinosema ratisbonensis TaxID 291195	-	-	-	-	-	-	-	-	-	-	-	-	163	-	2
	CW_cluster-1122.0	564	UniRef90_A0A437APP8	459	3e-105	196	81.383	78.0612	Uncharacterized protein	Tubulinosema ratisbonensis TaxID 291195	-	-	-	-	-	-	-	-	-	-	-	-	186	-	2
	CW_cluster-396.0	412	UniRef90_A0A437AJY7	402	1e-69	146	97.5728	91.7808	Uncharacterized protein	Tubulinosema ratisbonensis TaxID 291195	-	-	-	-	GO:0016021	integral component of membrane	-	-	-	-	-	-	137	+	0
	CW_cluster-532.0	610	UniRef90_A0A437AMS7	585	4e-120	342	95.9016	57.0175	PCI domain-containing protein	Tubulinosema ratisbonensis TaxID 291195	-	-	-	-	-	-	-	-	-	-	-	-	203	-	1
	CW_cluster-3580.0	475	UniRef90_A0A437ANP1	417	1e-70	275	87.7895	50.5455	Uncharacterized protein	Tubulinosema ratisbonensis TaxID 291195	-	-	-	-	-	-	-	-	-	-	-	-	158	-	1
	CW_cluster-2380.0	992	UniRef90_A0A437ANF3	990	2e-180	455	99.7984	72.5275	Kinesin-like protein	Tubulinosema ratisbonensis TaxID 291195	GO:0007018	microtubule-based movement	GO:0005524]---[GO:1990939]---[GO:0008017	ATP binding]---[ATP-dependent microtubule motor activity]---[microtubule binding	GO:0005874	microtubule	GO:0007018	microtubule-based movement	GO:0003777]---[GO:0005524]---[GO:0008017	microtubule motor activity]---[ATP binding]---[microtubule binding	-	-	330	-	1
	CW_cluster-3451.0	1162	UniRef90_A0A437AJT9	990	0	700	85.1979	47.1429	SMC hinge domain-containing protein	Tubulinosema ratisbonensis TaxID 291195	GO:0051276	chromosome organization	GO:0005524	ATP binding	GO:0005694	chromosome	GO:0051276	chromosome organization	GO:0005515]---[GO:0005524	protein binding]---[ATP binding	GO:0005694	chromosome	379	-	1
	CW_cluster-1165.0	987	UniRef90_A0A6P6XUN7	708	5e-58	241	71.7325	97.0954	uncharacterized protein LOC113790193	Pyroglyphidae TaxID 6952	-	-	-	-	-	-	-	-	-	-	-	-	244	+	0
	CW_cluster-768.0	667	UniRef90_A0A437AK41	666	4e-123	237	99.8501	93.6709	Uncharacterized protein	Tubulinosema ratisbonensis TaxID 291195	-	-	-	-	-	-	-	-	-	-	-	-	222	+	0
	CW_cluster-830.0	478	UniRef90_A0A437AIW7	468	2e-103	170	97.9079	91.7647	40S ribosomal protein S8	Tubulinosema ratisbonensis TaxID 291195	GO:0006412	translation	GO:0003735	structural constituent of ribosome	GO:0005840	ribosome	-	-	-	-	-	-	159	+	1
	CW_cluster-284.0	483	UniRef90_A0A437AK55	441	3e-102	162	91.3043	90.7407	Inorganic phosphate transporter	Tubulinosema ratisbonensis TaxID 291195	GO:0045047	protein targeting to ER	-	-	GO:0005783]---[GO:0016021	endoplasmic reticulum]---[integral component of membrane	GO:0045047	protein targeting to ER	-	-	GO:0005783	endoplasmic reticulum	160	-	1
	CW_cluster-254.0	470	UniRef90_A0A437AMA0	468	1e-105	297	99.5745	52.5253	Deoxyhypusine hydroxylase	Tubulinosema ratisbonensis TaxID 291195	GO:0008612	peptidyl-lysine modification to peptidyl-hypusine	GO:0019135]---[GO:0046872	deoxyhypusine monooxygenase activity]---[metal ion binding	GO:0005737]---[GO:0005634	cytoplasm]---[nucleus	-	-	-	-	-	-	156	-	0
	CW_cluster-2377.0	282	UniRef90_A0A437AHM1	261	5e-51	105	92.5532	82.8571	Transcription initiation factor TFIIIB subunit	Tubulinosema ratisbonensis TaxID 291195	-	-	GO:0003743	translation initiation factor activity	-	-	-	-	-	-	-	-	93	+	2
	CW_cluster-3192.0	1096	UniRef90_A0A437AMW8	1065	0	355	97.1715	100	Uncharacterized protein	Tubulinosema ratisbonensis TaxID 291195	-	-	-	-	GO:0016021	integral component of membrane	-	-	-	-	-	-	361	-	0
	CW_cluster-3945.20	349	UniRef90_W1U109	327	2e-62	186	93.6963	58.6022	Uncharacterized protein	Streptococcus anginosus DORA_7 TaxID 1403946	-	-	-	-	-	-	-	-	-	-	-	-	80	-	2
	CW_cluster-6.0	557	UniRef90_A0A437AH40	555	2e-115	199	99.6409	93.4673	Ribosomal protein L13	Tubulinosema ratisbonensis TaxID 291195	GO:0006412	translation	GO:0003735	structural constituent of ribosome	GO:0015934	large ribosomal subunit	GO:0006412	translation	GO:0003735	structural constituent of ribosome	GO:0005840	ribosome	185	-	0
	CW_cluster-633.0	373	UniRef90_A0A437AKV2	333	2e-49	132	89.2761	84.0909	Uncharacterized protein	Tubulinosema ratisbonensis TaxID 291195	-	-	-	-	GO:0016021	integral component of membrane	-	-	-	-	-	-	123	+	2
	CW_cluster-377.0	447	UniRef90_A0A437AN09	414	7e-82	152	92.6174	90.7895	Ricin B-type lectin domain-containing protein	Tubulinosema ratisbonensis TaxID 291195	-	-	-	-	-	-	-	-	-	-	-	-	148	-	2
	CW_cluster-363.0	707	UniRef90_A0A437AN58	690	2e-136	521	97.5955	44.1459	Synaptic transmission and general secretion protein	Tubulinosema ratisbonensis TaxID 291195	GO:0016192	vesicle-mediated transport	-	-	-	-	GO:0006904]---[GO:0016192	vesicle docking involved in exocytosis]---[vesicle-mediated transport	-	-	-	-	235	+	0
	CW_cluster-665.0	400	UniRef90_A0A437AI39	375	2e-69	174	93.75	71.8391	Uncharacterized protein	Tubulinosema ratisbonensis TaxID 291195	-	-	-	-	GO:0016021	integral component of membrane	-	-	-	-	-	-	132	-	2
	CW_cluster-298.0	516	UniRef90_A0A131ZTB2	306	6e-35	104	59.3023	99.0385	Cuticle protein-like protein 1	Sarcoptes scabiei TaxID 52283	-	-	GO:0042302	structural constituent of cuticle	-	-	-	-	GO:0042302	structural constituent of cuticle	-	-	121	-	0
	CW_cluster-628.0	1051	UniRef90_A0A437AJI0	954	0	350	90.7707	90.8571	SANT domain-containing protein	Tubulinosema ratisbonensis TaxID 291195	-	-	-	-	-	-	-	-	-	-	-	-	342	-	1
	CW_cluster-294.0	453	UniRef90_A0A437AJ84	450	3e-94	160	99.3377	93.75	Uncharacterized protein	Tubulinosema ratisbonensis TaxID 291195	-	-	-	-	-	-	-	-	-	-	-	-	148	-	1
TranscriptName: transcript ID as in the assembly fasta file
TransLength: transcript length in nucleotides units
HSPNameUf: hit sequence ID (HSP) with lowest e-value as given from the blastx output against UniRef
HSPLengthUf: corresponding length (in nucleotides) of the HSP
HSPEvalueUf: e-value assigned to the HSP
HITLengthUf: length of the HIT as given from BLASTx output
QCoverageUf: percentage of the query (transcript) covered from the HSP
HCoverageUf: percentage the HSP covers the HIT
DescriptionUf: description of the HSP
Taxonomy: taxonomic group or species corresponding to the UniRef result
BPId: Biological processes IDs corresponding to the lowest e-value result between SwissProt and UniRef (separated by ]---[)
BPDesc: Biological processes descriptions as in BPId
MFId: Molecular Functions IDs with same sorting as in BPId
MFDesc: molecular descriptions with same sorting as in BPId
CCId: Cellular Component IDs with same sorting as in BPId
CCDesc: Cellular Component descriptions with same sorting as in BPId
domBPId: Biological processes IDs corresponding to the results of rpsblast against pfam domains (each pfam may contain more GO terms separated with ';'. Pfam results are in turn separated by ]---[)
domBPDesc: Biological processes descriptions with same sorting as in domBPId
domMFId: Molecular Functions IDs with same sorting as in domBPId
domMFDesc: molecular descriptions with same sorting as in domBPId
domCCId: Cellular Component IDs with same sorting as in domBPId
domCCDesc: Cellular Component descriptions with same sorting as in domBPId
LongOrfLength: length of the longest ORF as found from dna2pep
LongOrfStrand: strand of the longest ORF as found from dna2pep
LongOrfFrame: frame of the longest ORF as found from dna2pep
