# Supplementary material for: Decoding bee cleptoparasitism through comparative transcriptomics of Coelioxoides waltheriae and its host Tetrapedia diversipes
Source: Sci Rep. 2024 May 29;14:12361. doi: 10.1038/s41598-024-56261-5 (PMC11137135; doi:10.1038/s41598-024-56261-5)
Supplement: Supplementary file 3 — Supplementary Information 3. [file 41598_2024_56261_MOESM3_ESM.xlsx]

## Sheet: Planilha1
Decoding bee cleptoparasitism through comparative transcriptomics of Coelioxoides waltheriae and its host Tetrapedia diversipes
Paulo Cseri Ricardo1*, Maria Cristina Arias1 and Natalia de Souza Araujo2
1 Departamento de Genética e Biologia Evolutiva – Instituto de Biociências, Universidade de São Paulo, São Paulo, Brazil
2 Unit of Evolutionary Biology & Ecology – Université libre de Bruxelles, Brussels, Belgium
* Corresponding author: P.C. Ricardo, cseri.bio@gmail.com
Table II	Differentially expressed orthologs between Coelioxoides waltheriae and Tetrapedia diversipes with the results of NOISeq and EdgeR analysis. The annotation of C. waltheriae and T. diversipes sequences from SwissProt and UniRef are reported.
	Columns description are below the Table.
Orthogroup	NOISeq_log2FC	NOISeq_prob	EdgeR_log2FC	EdgeR_FDR	CW_TranscriptName	TD_TranscriptName	CW_HSPNameSP	CW_DescriptionSP	CW_HSPNameUf	CW_DescriptionUf	TD_HSPNameSP	TD_DescriptionSP	TD_HSPNameUf	TD_DescriptionUf
OG0003819	7.99398	1	8.15185	9.68621881777981e-141	CW_cluster-3852.6462	TD_cluster-2092.1527	Q8WR63	Tropomyosin	UniRef90_A0A6J3KLM5	tropomyosin isoform X15	-	-	-	-
OG0002117	7.73898	1	7.67781	2.73533224973108e-202	CW_cluster-3852.11489	TD_cluster-2092.57	Q803X4	DDB1- and CUL4-associated factor 13	UniRef90_UPI000D62A59E	tensin-1 isoform X1	-	-	UniRef90_A0A195F792	Tensin-1
OG0001482	7.68999	1	7.90196	1.47944940522133e-35	CW_cluster-2244.0	TD_cluster-2092.4055	-	-	-	-	-	-	-	-
OG0001015	7.36903	1	7.33851	0	CW_cluster-3852.2525	TD_cluster-1602.0	P35443	Thrombospondin-4	UniRef90_UPI00083BAC08	cartilage oligomeric matrix protein	P35443	Thrombospondin-4	UniRef90_A0A0N0BGY6	Thrombospondin-3
OG0002549	7.25844	1	7.21881	0	CW_cluster-3852.13492	TD_cluster-1869.0	-	-	UniRef90_A0A6J3KFY7	uncharacterized protein LOC117234564	O75949	Transmembrane protein FAM155B	UniRef90_A0A6P8L486	uncharacterized protein LOC100743442
OG0000013	7.13623	1	7.11397	7.00493035212032e-238	CW_cluster-3852.12052	TD_cluster-2505.1	Q5R7X9	Cell cycle checkpoint protein RAD1	UniRef90_UPI00083D2346	piggyBac transposable element-derived protein 4-like	-	-	UniRef90_UPI00083C4795	piggyBac transposable element-derived protein 1-like
OG0003257	7.01585	1	6.97764	5.39779842882085e-312	CW_cluster-3852.3633	TD_cluster-2092.5587	-	-	UniRef90_A0A310SBM2	Uncharacterized protein	-	-	UniRef90_UPI00083C888E	uncharacterized protein LOC108554033
OG0001155	7.00054	1	6.98532	0	CW_cluster-3852.5482	TD_cluster-2253.0	P13607	Sodium/potassium-transporting ATPase subunit alpha	UniRef90_A0A6J3KV56	Sodium/potassium-transporting ATPase subunit alpha	P13607	Sodium/potassium-transporting ATPase subunit alpha	UniRef90_A0A310ST49	Sodium/potassium-transporting ATPase subunit alpha (Fragment)
OG0003136	6.98597	1	6.937	3.6741231890594e-31	CW_cluster-3852.3117	TD_cluster-2092.1710	-	-	UniRef90_A0A0L7QX70	Uncharacterized protein (Fragment)	-	-	UniRef90_A0A6P3DAL8	uncharacterized protein LOC100647502
OG0004089	6.94066	1	6.89584	1.36748092386437e-158	CW_cluster-3852.7750	TD_cluster-2370.0	Q86K80	RUS family member 1	UniRef90_UPI000258E9DD	RUS1 family protein C16orf58	-	-	UniRef90_UPI000EAB2123	uncharacterized protein LOC113464525
OG0000445	6.89955	1	6.82882	2.29831311407623e-106	CW_cluster-3852.11448	TD_cluster-546.0	Q9VVH9	Solute carrier organic anion transporter family member 74D	UniRef90_UPI00083BF066	solute carrier organic anion transporter family member 3A1	Q9VVH9	Solute carrier organic anion transporter family member 74D	UniRef90_UPI00109BC771	solute carrier organic anion transporter family member 3A1 isoform X1
OG0000165	6.82919	1	6.76283	2.36532086996182e-110	CW_cluster-2275.0	TD_cluster-2092.4304	Q9V5N8	Protocadherin-like wing polarity protein stan	UniRef90_A0A310SIK2	Protocadherin-like wing polarity protein stan	P98160	Basement membrane-specific heparan sulfate proteoglycan core protein	UniRef90_UPI001293A0C8	basement membrane-specific heparan sulfate proteoglycan core protein-like
OG0003654	6.80215	1	6.7796	0	CW_cluster-3852.5251	TD_cluster-2092.5930	P36975	Synaptosomal-associated protein 25	UniRef90_A0A310S8A2	Photoreceptor outer segment membrane glycoprotein 2	-	-	UniRef90_UPI000614FB43	uncharacterized protein LOC105663737
OG0002546	6.79594	1	6.75932	4.74953271844988e-300	CW_cluster-3852.13480	TD_cluster-2154.0	Q9VBG6	Protein HGH1 homolog	UniRef90_A0A0L7R332	PID domain-containing protein	-	-	UniRef90_A0A310SRN7	PID domain-containing protein
OG0001733	6.75192	1	6.70048	5.25556626453229e-152	CW_cluster-3852.10148	TD_cluster-1937.0	Q4G0X9	Coiled-coil domain-containing protein 40	UniRef90_UPI00084004D5	coiled-coil domain-containing protein 40-like	Q4G0X9	Coiled-coil domain-containing protein 40	UniRef90_UPI0012FF1129	coiled-coil domain-containing protein 40
OG0000332	6.64	1	6.57663	1.30973897873443e-43	CW_cluster-3852.8568	TD_cluster-2255.0	-	-	UniRef90_A0A0J7K7B7	Retrovirus-related pol polyprotein from transposon tnt 1-94	-	-	UniRef90_A0A6I9VST3	uncharacterized protein LOC105423786
OG0002481	6.56187	1	6.54843	1.0308996629935e-91	CW_cluster-3852.13115	TD_cluster-2092.4086	-	-	UniRef90_A0A6P3DDG8	uncharacterized protein LOC100645202 isoform X2	-	-	UniRef90_UPI00084053A1	uncharacterized protein LOC108626223
OG0001860	6.37678	1	6.33679	7.37147588977822e-202	CW_cluster-3852.10624	TD_cluster-2092.56	P33450	Cadherin-related tumor suppressor	UniRef90_A0A6P3D5A8	cadherin-related tumor suppressor	P33450	Cadherin-related tumor suppressor	UniRef90_A0A6P3D5A8	cadherin-related tumor suppressor
OG0004527	6.34556	1	6.30516	1.37450844408407e-197	CW_cluster-3852.9564	TD_cluster-623.0	Q8WYA0	Intraflagellar transport protein 81 homolog	UniRef90_A0A6P3DIP2	LOW QUALITY PROTEIN intraflagellar transport protein 81 homolog	P83829	Intraflagellar transport protein 81 homolog	UniRef90_UPI00083BC010	intraflagellar transport protein 81 homolog
OG0002045	6.30871	1	6.27706	2.9161231794361e-199	CW_cluster-3852.11259	TD_cluster-2339.0	Q96HU1	Small G protein signaling modulator 3	UniRef90_A0A0L7QNQ2	Glycerate kinase	-	-	UniRef90_A0A6V7GU33	Uncharacterized protein
OG0002153	6.17037	1	6.12018	1.64689776779182e-130	CW_cluster-3852.11627	TD_cluster-1918.0	Q9VB11	Protein unc-80 homolog	UniRef90_A0A6J3JVS2	protein unc-80 homolog isoform X1	Q9VB11	Protein unc-80 homolog	UniRef90_UPI0010F8E775	protein unc-80 homolog isoform X1
OG0001161	6.16993	1	6.11092	6.28514574269716e-105	CW_cluster-3852.581	TD_cluster-2092.8222	Q9ULK2	Ataxin-7-like protein 1	UniRef90_A0A6P3UJ17	ataxin-7-like protein 1	Q9ULK2	Ataxin-7-like protein 1	UniRef90_A0A7M7KYI9	Uncharacterized protein
OG0000467	6.16713	1	6.13413	6.67398340806963e-228	CW_cluster-3852.12642	TD_cluster-1245.0	O17444	Vesicular acetylcholine transporter	UniRef90_UPI000840625A	vesicular acetylcholine transporter isoform X3	Q05940	Synaptic vesicular amine transporter	UniRef90_A0A0L7RJQ3	Synaptic vesicular amine transporter
OG0004211	6.09583	1	6.07711	4.75174885971511e-159	CW_cluster-3852.8221	TD_cluster-1338.0	Q5R1P3	Glutamate receptor ionotropic NMDA 2B	UniRef90_A0A6P3URS7	glutamate receptor ionotropic NMDA 2B isoform X5	A7XY94	Glutamate receptor ionotropic NMDA 2B	UniRef90_UPI00109BAE10	glutamate receptor ionotropic NMDA 2B isoform X5
OG0003653	6.03855	1	5.99184	1.38499877358872e-20	CW_cluster-3852.5250	TD_cluster-412.0	Q03755	Cuticlin-1	UniRef90_A0A6J3JV82	uncharacterized protein LOC117230679	Q03755	Cuticlin-1	UniRef90_A0A6J3JV82	uncharacterized protein LOC117230679
OG0003990	6.02875	1	6.00452	4.2802587200005e-263	CW_cluster-3852.7333	TD_cluster-2398.1	Q58EX7	Puratrophin-1	UniRef90_UPI00083C8153	uncharacterized protein LOC108546051	-	-	UniRef90_A0A6P8LJ80	puratrophin-1 isoform X1
OG0001632	5.99083	1	5.95631	2.71274759115364e-123	CW_cluster-3454.0	TD_cluster-2274.0	Q53B88	Nucleotide-binding oligomerization domain-containing protein 2	UniRef90_A0A6P8MNS3	uncharacterized protein LOC117207611 isoform X1	-	-	UniRef90_UPI00083C2A83	uncharacterized protein LOC108548797
OG0000330	5.89424	1	5.76174	1.1034297814166e-07	CW_cluster-3852.5227	TD_cluster-2092.480	Q6P3X8	PiggyBac transposable element-derived protein 2	UniRef90_A0A6J2KHT4	piggyBac transposable element-derived protein 2-like	Q8N328	PiggyBac transposable element-derived protein 3	UniRef90_UPI00161B2DF7	piggyBac transposable element-derived protein 3-like
OG0003095	5.87875	1	5.84595	4.45499354254759e-157	CW_cluster-3852.2970	TD_cluster-501.0	Q9VGY6	Protein Skeletor isoforms B/C	UniRef90_UPI0007679CF3	protein Skeletor isoforms B/C	Q9VGY6	Protein Skeletor isoforms B/C	UniRef90_UPI000614A7EB	protein Skeletor isoforms B/C
OG0000991	5.85273	1	5.78424	3.79491799482515e-32	CW_cluster-3852.204	TD_cluster-2092.2578	-	-	UniRef90_A0A2A3EUX2	Fibronectin type III domain-containing protein	-	-	UniRef90_UPI00083CCFEA	uncharacterized protein LOC108578916
OG0003985	5.85086	1	5.78203	8.99417603341303e-73	CW_cluster-3852.7315	TD_cluster-2490.0	-	-	UniRef90_A0A6P3D4B8	uncharacterized protein LOC100650672 isoform X1	-	-	UniRef90_A0A7M7LKF0	Uncharacterized protein
OG0001400	5.82103	1	5.71465	1.02963957370558e-10	CW_cluster-1573.0	TD_cluster-2357.0	-	-	UniRef90_UPI00083C57E4	uncharacterized protein LOC108549566	-	-	UniRef90_A0A6P3DTV6	uncharacterized protein LOC100740738
OG0003803	5.81164	1	5.70184	4.00764343946424e-20	CW_cluster-3852.6346	TD_cluster-592.0	P49869	Probable nuclear hormone receptor HR38	UniRef90_A0A0L7R6E8	Nuclear receptor subfamily 4 group A member 2	P49869	Probable nuclear hormone receptor HR38	UniRef90_A0A0M8ZST5	Nuclear receptor subfamily 4 group A member 2
OG0001177	5.72202	1	5.69318	6.97262744780499e-177	CW_cluster-3852.6269	TD_cluster-2092.1898	P10079	Fibropellin-1	UniRef90_A0A6I9WA91	sushi von Willebrand factor type A EGF and pentraxin domain-containing protein 1	-	-	UniRef90_UPI0008748563	low-density lipoprotein receptor-related protein 1-like
OG0004291	5.67437	1	5.65043	1.01612307942298e-253	CW_cluster-3852.8540	TD_cluster-1970.0	Q8BX94	Oxysterol-binding protein-related protein 2	UniRef90_UPI000771B7BB	oxysterol-binding protein-related protein 2 isoform X1	Q8BX94	Oxysterol-binding protein-related protein 2	UniRef90_A0A6V7H9M7	Oxysterol-binding protein (Fragment)
OG0003074	5.64183	1	5.52263	1.68200710000008e-10	CW_cluster-3852.2848	TD_cluster-3104.1	Q27677	Acetylcholinesterase	UniRef90_UPI0010F7D608	acetylcholinesterase-like	Q27677	Acetylcholinesterase	UniRef90_A0A6P8P0V9	Carboxylic ester hydrolase
OG0004336	5.54303	1	5.52855	1.94631570996424e-38	CW_cluster-3852.8737	TD_cluster-2402.0	Q5F339	Holocytochrome c-type synthase	UniRef90_A0A6J3KQT6	Chitin-binding type-2 domain-containing protein	-	-	UniRef90_A0A6J3KQT6	Chitin-binding type-2 domain-containing protein
OG0003832	5.49742	1	5.40416	4.36886471968662e-20	CW_cluster-3852.6556	TD_cluster-2732.1	Q9WV75	Spondin-2	UniRef90_A0A6P3DG60	uncharacterized protein LOC100650177	Q9WV75	Spondin-2	UniRef90_A0A6P3DG60	uncharacterized protein LOC100650177
OG0003866	5.48314	1	5.44996	6.18032612583811e-157	CW_cluster-3852.6763	TD_cluster-2092.331	P78424	POU domain class 6 transcription factor 2	UniRef90_A0A6P3U8A1	POU domain protein	-	-	UniRef90_UPI0012937498	uncharacterized protein LOC116185461 isoform X1
OG0003197	5.43487	1	5.4094	3.02452724881378e-210	CW_cluster-3852.3363	TD_cluster-2092.408	O62677	Pro-interleukin-16	UniRef90_UPI00083D1C6D	serine-rich adhesin for platelets-like	-	-	UniRef90_A0A310SMP7	PDZ domain-containing protein
OG0001056	5.37732	1	5.35641	0	CW_cluster-3852.3543	TD_cluster-2092.7882	Q24114	Division abnormally delayed protein	UniRef90_A0A6J3L896	division abnormally delayed protein	O75487	Glypican-4	UniRef90_A0A6P3DDT9	glypican-4
OG0003006	5.35956	1	5.32801	8.83807399630906e-93	CW_cluster-3852.2521	TD_cluster-580.0	Q8BKF1	DNA-directed RNA polymerase mitochondrial	UniRef90_UPI00083D631E	LOW QUALITY PROTEIN serine-protein kinase ATM	-	-	UniRef90_A0A310SLV1	Non-specific serine/threonine protein kinase
OG0004092	5.29541	1	5.26696	4.34633291976795e-156	CW_cluster-3852.7765	TD_cluster-2092.4526	O16011	Protein muscleblind	UniRef90_UPI00084F08DE	SWI/SNF chromatin-remodeling complex subunit sol1-like isoform X5	O16011	Protein muscleblind	UniRef90_UPI00143CE89A	uncharacterized protein LOC117178064 isoform X4
OG0003535	5.24695	1	5.13313	2.08840752264043e-19	CW_cluster-3852.469	TD_cluster-2576.0	Q575T0	Cytoglobin-1	UniRef90_UPI0010F648AD	cytoglobin-1-like	-	-	UniRef90_A0A6P8N2F2	globin-1-like
OG0001532	5.22239	1	5.19139	5.10791253705269e-79	CW_cluster-2688.0	TD_cluster-2092.7792	A0A173GP47	Luciferin sulfotransferase	UniRef90_UPI00083BDA11	sulfotransferase 1C2	O75897	Sulfotransferase 1C4	UniRef90_UPI00061529A4	LOW QUALITY PROTEIN estrogen sulfotransferase
OG0000555	5.1383	1	5.1383	7.96402745530037e-37	CW_cluster-3852.5369	TD_cluster-2092.1632	-	-	-	-	-	-	UniRef90_A0A310SS23	Troponin I
OG0003263	5.09663	1	5.05691	1.48072920723999e-74	CW_cluster-3852.3658	TD_cluster-2092.6327	Q9XZC8	Semaphorin-2A	UniRef90_A0A6I9WZU1	semaphorin-2A isoform X1	Q9XZC8	Semaphorin-2A	UniRef90_E2A5X9	Semaphorin-2A
OG0004046	5.08166	1	5.00335	8.96698843027689e-07	CW_cluster-3852.7571	TD_cluster-2092.566	-	-	UniRef90_A0A310SGH0	Uncharacterized protein (Fragment)	-	-	UniRef90_A0A310SGH0	Uncharacterized protein (Fragment)
OG0004138	5.04535	1	5.03208	0	CW_cluster-3852.7949	TD_cluster-2092.165	Q25531	V-type proton ATPase subunit d	UniRef90_A0A6P3UWK9	uncharacterized protein LOC100745300	-	-	UniRef90_A0A0L7RG51	Putative methyltransferase TARBP1
OG0000650	4.96467	1	4.88264	6.30500396745171e-15	CW_cluster-3852.4147	TD_cluster-701.0	P78504	Protein jagged-1	UniRef90_A0A6P3TPX0	Delta-like protein	Q90Y57	Protein jagged-1a	UniRef90_A0A0M9A6M3	Delta-like protein
OG0003852	4.93942	1	4.85352	2.94496662500703e-17	CW_cluster-3852.6695	TD_cluster-569.0	P29775	DNA-binding protein D-ETS-4	UniRef90_A0A6P3E0W7	DNA-binding protein D-ETS-4 isoform X1	-	-	UniRef90_A0A6P3U7D5	DNA-binding protein D-ETS-4 isoform X3
OG0001917	4.92421	1	4.83471	2.78367683446101e-18	CW_cluster-3852.10839	TD_cluster-2092.6171	B7YZV4	Calcium/calmodulin-dependent 3' 5'-cyclic nucleotide phosphodiesterase 1	UniRef90_A0A0L7RFY0	Phosphodiesterase	B7YZV4	Calcium/calmodulin-dependent 3' 5'-cyclic nucleotide phosphodiesterase 1	UniRef90_A0A310SH68	Phosphodiesterase (Fragment)
OG0003915	4.91146	1	4.86167	1.60380403499371e-44	CW_cluster-3852.6990	TD_cluster-2092.7512	-	-	UniRef90_A0A6P3D8F7	uncharacterized protein LOC100650557	-	-	UniRef90_A0A6P3D8F7	uncharacterized protein LOC100650557
OG0001650	4.89918	1	4.8315	1.16353814049506e-31	CW_cluster-3592.1	TD_cluster-1031.0	O94818	Nucleolar protein 4	UniRef90_UPI00083CBE10	uncharacterized protein LOC108572729	P60954	Nucleolar protein 4	UniRef90_A0A6P3U0X1	uncharacterized protein LOC100644524
OG0003091	4.88393	1	4.86091	9.14375097074128e-12	CW_cluster-3852.2948	TD_cluster-2252.0	Q62009	Periostin	UniRef90_A0A6P3UY39	mucin-3A isoform X2	Q15063	Periostin	UniRef90_A0A6P3UIA8	transforming growth factor-beta-induced protein ig-h3 isoform X1
OG0001020	4.88318	1	4.90839	2.6955293033178e-24	CW_cluster-3852.2631	TD_cluster-2782.0	-	-	UniRef90_A0A6P3UHX5	nucleolin	-	-	UniRef90_A0A6P3D594	uncharacterized protein LOC100646497
OG0002036	4.87496	1	4.82709	1.04734943240006e-65	CW_cluster-3852.11226	TD_cluster-1520.0	Q26474	Lachesin	UniRef90_A0A6P3D9Z3	neurotrimin	-	-	UniRef90_A0A6P3D9Z3	neurotrimin
OG0001936	4.83053	1	4.81855	0	CW_cluster-3852.10903	TD_cluster-2416.0	P83103	Serine/threonine-protein kinase haspin homolog	UniRef90_A0A2A3EBP3	Uncharacterized protein	-	-	UniRef90_UPI0008407E39	protein MLP1-like isoform X1
OG0004652	4.80529	1	4.76116	5.98149501441318e-55	CW_cluster-4007.0	TD_cluster-962.0	Q7Z695	Uncharacterized aarF domain-containing protein kinase 2	UniRef90_UPI0012939AF3	uncharacterized aarF domain-containing protein kinase 2-like isoform X2	Q7Z695	Uncharacterized aarF domain-containing protein kinase 2	UniRef90_A0A6P5I085	LOW QUALITY PROTEIN uncharacterized aarF domain-containing protein kinase 2
OG0000796	4.79741	1	4.77287	1.76564048727162e-13	CW_cluster-3939.0	TD_cluster-2092.1054	Q18932	Putative carbonic anhydrase-like protein 2	UniRef90_A0A6P8L2V1	putative carbonic anhydrase-like protein 2 isoform X2	Q18932	Putative carbonic anhydrase-like protein 2	UniRef90_A0A3L8DWM0	Alpha-carbonic anhydrase domain-containing protein
OG0003697	4.73809	1	4.71626	1.78906743117919e-133	CW_cluster-3852.554	TD_cluster-2405.2	P56192	Methionine--tRNA ligase cytoplasmic	UniRef90_UPI0010F612EF	uncharacterized protein LOC114880990	-	-	UniRef90_UPI0012FF1AB7	ionotropic receptor 75a-like
OG0004463	4.71746	1	4.69496	7.66482227176997e-122	CW_cluster-3852.9291	TD_cluster-1341.0	P35858	Insulin-like growth factor-binding protein complex acid labile subunit	UniRef90_A0A6P3DTK8	insulin-like growth factor-binding protein complex acid labile subunit	P35858	Insulin-like growth factor-binding protein complex acid labile subunit	UniRef90_A0A0L7R096	Leucine-rich repeat-containing protein 15
OG0004153	4.67668	1	4.62546	4.96077820973789e-56	CW_cluster-3852.801	TD_cluster-2748.0	Q5JUK3	Potassium channel subfamily T member 1	UniRef90_A0A6P6FCL6	potassium channel subfamily T member 2 isoform X3	Q6UVM4	Potassium channel subfamily T member 2	UniRef90_A0A6J3KC04	potassium channel subfamily T member 2 isoform X12
OG0004128	4.66679	1	4.65691	0	CW_cluster-3852.7919	TD_cluster-343.0	O75581	Low-density lipoprotein receptor-related protein 6	UniRef90_UPI0014433D54	low-density lipoprotein receptor-related protein 6	O88572	Low-density lipoprotein receptor-related protein 6	UniRef90_A0A6P3DWU3	low-density lipoprotein receptor-related protein 6
OG0003947	4.64386	0.999874	4.5666	2.43308421838075e-08	CW_cluster-3852.7145	TD_cluster-1506.0	-	-	UniRef90_A0A0L7RAP1	Uncharacterized protein (Fragment)	-	-	UniRef90_A0A310SF00	Uncharacterized protein
OG0000378	4.64386	1	4.57027	5.88682971345643e-18	CW_cluster-3852.13502	TD_cluster-2092.4915	P50133	Parathyroid hormone/parathyroid hormone-related peptide receptor	UniRef90_UPI0006150494	vasoactive intestinal polypeptide receptor 1-like isoform X1	P25107	Parathyroid hormone/parathyroid hormone-related peptide receptor	UniRef90_UPI001478DDDD	parathyroid hormone/parathyroid hormone-related peptide receptor-like isoform X1
OG0003291	4.63675	1	4.62032	0	CW_cluster-3852.3783	TD_cluster-2596.0	Q5R7U8	TATA box-binding protein-like 1	UniRef90_A0A6P3DQK8	centromere protein I isoform X1	Q5RBT8	Transmembrane protein 231	UniRef90_A0A0L7QLW7	Transmembrane protein 231
OG0001753	4.57559	1	4.55819	6.64084024413729e-198	CW_cluster-3852.10217	TD_cluster-2092.2818	Q9W1K5	Sestrin homolog	UniRef90_A0A7M7LQM9	Uncharacterized protein	-	-	UniRef90_A0A6P3TZX2	sestrin-1 isoform X1
OG0003682	4.51345	1	4.44297	7.30505102118966e-22	CW_cluster-3852.544	TD_cluster-1707.0	-	-	UniRef90_A0A310SSZ6	Uncharacterized protein	-	-	UniRef90_A0A310SSZ6	Uncharacterized protein
OG0000458	4.51096	1	4.4811	4.66530905404874e-69	CW_cluster-3852.11951	TD_cluster-2092.727	Q8K582	tRNA-dihydrouridine(16/17) synthase NAD(P)( ) -like	UniRef90_A0A2A3E4J1	Discoidin domain-containing receptor	Q16832	Discoidin domain-containing receptor 2	UniRef90_A0A6P3UPC5	discoidin domain-containing receptor 2-like
OG0003572	4.47762	1	4.36534	4.59087443044137e-12	CW_cluster-3852.4837	TD_cluster-1802.0	Q8NDA2	Hemicentin-2	UniRef90_UPI000767BCC9	hemicentin-1	P35329	B-cell receptor CD22	UniRef90_A0A6P8MNN7	hemicentin-1 isoform X1
OG0003534	4.45046	0.999985	4.32577	3.72528054228088e-08	CW_cluster-3852.4689	TD_cluster-2241.0	-	-	UniRef90_UPI00083D770F	uncharacterized protein LOC108580247	-	-	UniRef90_UPI00083D770F	uncharacterized protein LOC108580247
OG0000147	4.44599	1	4.42701	1.87828619042957e-48	CW_cluster-3852.5930	TD_cluster-2092.4451	-	-	UniRef90_A0A1B6ITM3	DUF4817 domain-containing protein	-	-	UniRef90_UPI00084072AB	histone-lysine N-methyltransferase SETMAR-like
OG0001651	4.42368	1	4.32132	5.88768294328464e-13	CW_cluster-3595.0	TD_cluster-69.0	-	-	UniRef90_UPI00083C88E4	uncharacterized protein LOC108555286	-	-	UniRef90_UPI00083C88E4	uncharacterized protein LOC108555286
OG0003093	4.41343	1	4.34967	2.31083557880726e-22	CW_cluster-3852.2959	TD_cluster-2064.0	Q7PXN1	Innexin shaking-B	UniRef90_A0A026WUY9	Innexin	Q1DH70	Innexin shaking-B	UniRef90_UPI00109B9DCB	innexin shaking-B isoform X3
OG0002704	4.32864	1	4.30831	3.53975363904195e-134	CW_cluster-3852.1432	TD_cluster-2092.7721	Q8BMS9	Ras association domain-containing protein 2	UniRef90_A0A6P3D9P0	uncharacterized protein LOC100650678	Q6ZTQ3	Ras association domain-containing protein 6	UniRef90_UPI0007E2D48B	ras association domain-containing protein 4
OG0000242	4.30055	0.999819	4.21491	2.0987908559042e-06	CW_cluster-3700.0	TD_cluster-2092.7647	P04069	Carboxypeptidase B	UniRef90_UPI00083C2B5B	carboxypeptidase B-like	P04069	Carboxypeptidase B	UniRef90_A0A7M7R7Q7	Uncharacterized protein
OG0002529	4.29976	1	4.22457	1.26498943430218e-10	CW_cluster-3852.13405	TD_cluster-2512.0	-	-	UniRef90_A0A6P3V1V2	mucin-19 isoform X1	-	-	UniRef90_A0A6P3V1V2	mucin-19 isoform X1
OG0002311	4.28758	1	4.25511	1.33692737724068e-43	CW_cluster-3852.12257	TD_cluster-1901.0	Q8AVK1	Mitochondrial import inner membrane translocase subunit Tim13-B	UniRef90_A0A310SK30	Mitochondrial import inner membrane translocase subunit	-	-	UniRef90_UPI0010F995AA	uncharacterized protein LOC114874146
OG0000727	4.23235	1	4.19076	2.49848165238409e-29	CW_cluster-3852.10152	TD_cluster-2092.380	Q24247	Integrin alpha-PS1	UniRef90_A0A6P3DXA1	integrin alpha-PS1 isoform X2	Q9CS84	Neurexin-1	UniRef90_A0A6P5I828	neurexin-3
OG0002148	4.22641	1	4.17844	1.3515119028361e-41	CW_cluster-3852.11598	TD_cluster-2970.3	Q19469	Serine/threonine kinase SAD-1	UniRef90_A0A310SSE5	Serine/threonine-protein kinase BRSK2	Q8IWQ3	Serine/threonine-protein kinase BRSK2	UniRef90_A0A310SSE5	Serine/threonine-protein kinase BRSK2
OG0004156	4.22138	1	4.21125	5.83262976296087e-77	CW_cluster-3852.8023	TD_cluster-163.0	Q96PE2	Rho guanine nucleotide exchange factor 17	UniRef90_A0A6P3TY33	uncharacterized protein LOC100651866 isoform X2	Q80U35	Rho guanine nucleotide exchange factor 17	UniRef90_A0A6P8MZT2	uncharacterized protein LOC117209689 isoform X8
OG0002371	4.17544	1	4.11499	1.12777005844595e-18	CW_cluster-3852.12525	TD_cluster-2620.0	Q9V5N8	Protocadherin-like wing polarity protein stan	UniRef90_A0A6P3DC54	protocadherin-like wing polarity protein stan	Q9V5N8	Protocadherin-like wing polarity protein stan	UniRef90_A0A6P3DC54	protocadherin-like wing polarity protein stan
OG0003019	4.14172	1	4.11825	1.8779841252676e-73	CW_cluster-3852.2588	TD_cluster-712.0	Q3SZ71	Mitochondrial-processing peptidase subunit beta	UniRef90_UPI00083C11F7	mitochondrial-processing peptidase subunit beta-like	Q9CZ13	Cytochrome b-c1 complex subunit 1 mitochondrial	UniRef90_A0A2A3EP80	Mitochondrial-processing peptidase subunit beta
OG0000636	4.13578	1	4.06276	4.01301871692282e-18	CW_cluster-170.0	TD_cluster-921.0	-	-	UniRef90_UPI00147879D2	probable H/ACA ribonucleoprotein complex subunit 1	-	-	UniRef90_A0A6P3DQ53	probable H/ACA ribonucleoprotein complex subunit 1
OG0000006	4.11374	1	4.07561	5.27153313756808e-10	CW_cluster-3852.9703	TD_cluster-2092.2537	Q9VZH2	Protein masquerade	UniRef90_UPI0010F6ABED	protein masquerade	P35038	Trypsin-4	UniRef90_A0A0L7RFI3	Trypsin 5G1
OG0000073	4.08639	1	4.03886	1.87249423984949e-08	CW_cluster-3852.5232	TD_cluster-2092.2171	-	-	UniRef90_UPI000E33F912	uncharacterized protein LOC113003603	Q1A267	Gag-Pol polyprotein	UniRef90_A0A0J7KC17	Uncharacterized protein
OG0000408	4.04809	1	4.01373	6.58760849224903e-72	CW_cluster-3852.5485	TD_cluster-2359.1	Q91W20	Leucine-rich repeat-containing protein 26	UniRef90_UPI001304744E	leucine-rich repeat-containing protein 24-like	Q6P7C4	Leucine-rich repeat-containing protein 26	UniRef90_A0A2A3ESN1	Peroxidasin
OG0001390	4.04614	0.999912	3.94412	6.08209723377365e-09	CW_cluster-1461.1	TD_cluster-1742.0	-	-	UniRef90_A0A6P3TMI4	uncharacterized protein LOC100645321 isoform X1	-	-	UniRef90_A0A6P5I3R9	uncharacterized protein LOC100645321 isoform X2
OG0002920	4.03666	1	4.01337	1.08939957121353e-61	CW_cluster-3852.2183	TD_cluster-819.0	-	-	UniRef90_UPI0010F6E654	uncharacterized protein C1orf158-like	Q8N1D5	Uncharacterized protein C1orf158	UniRef90_A0A310SRD3	Uncharacterized protein
OG0001954	4.02066	1	3.91579	9.46077569752196e-12	CW_cluster-3852.10962	TD_cluster-3149.1	Q12923	Tyrosine-protein phosphatase non-receptor type 13	UniRef90_UPI00083DA29B	uncharacterized protein LOC108577572	-	-	UniRef90_A0A6P3V105	uncharacterized protein LOC105681250
OG0003607	4.01673	1	3.94983	1.78537700474555e-07	CW_cluster-3852.5010	TD_cluster-2092.8452	Q61555	Fibrillin-2	UniRef90_A0A6P3DTP5	fibrillin-2-like	Q61555	Fibrillin-2	UniRef90_A0A6P3DTP5	fibrillin-2-like
OG0000031	4.01466	1	3.90973	5.3639015329843e-07	CW_cluster-3852.12016	TD_cluster-2092.4058	Q24372	Lachesin	UniRef90_A0A6P3D5A2	lachesin isoform X1	Q26474	Lachesin	UniRef90_A0A6P5I7C3	neurotrimin isoform X3
OG0003525	3.99864	0.999842	3.8878	0.00768924	CW_cluster-3852.4654	TD_cluster-2079.0	-	-	UniRef90_UPI00083C5933	circadian clock-controlled protein-like	-	-	UniRef90_UPI00083C5933	circadian clock-controlled protein-like
OG0003566	3.93131	1	3.95475	1.61568056799607e-09	CW_cluster-3852.4813	TD_cluster-383.0	Q9V7U0	Pro-resilin	UniRef90_A0A6P5I775	pro-resilin isoform X2	Q9V7U0	Pro-resilin	UniRef90_UPI0010F7BA77	pro-resilin-like
OG0004490	3.92665	1	3.87005	8.40438663995848e-22	CW_cluster-3852.9420	TD_cluster-2922.0	-	-	UniRef90_A0A0L7R6V1	Uncharacterized protein	-	-	UniRef90_A0A6P8NGL5	cilia- and flagella-associated protein 251-like
OG0000004	3.92125	0.999812	3.93653	0.000235718	CW_cluster-3852.9308	TD_cluster-2092.5215	Q96DM1	PiggyBac transposable element-derived protein 4	UniRef90_UPI000767607C	piggyBac transposable element-derived protein 4-like	-	-	UniRef90_UPI00073D51C1	piggyBac transposable element-derived protein 4-like
OG0004391	3.91886	1	3.8748	4.20873819432899e-30	CW_cluster-3852.8975	TD_cluster-2092.5422	Q7Z5M5	Transmembrane channel-like protein 3	UniRef90_UPI0010F5AEAA	transmembrane channel-like protein 3	Q5YCC7	Transmembrane channel-like protein 3	UniRef90_A0A0N0BCT1	Transmembrane channel-like protein 3 (Fragment)
OG0003102	3.90689	1	3.87731	2.10933499057649e-51	CW_cluster-3852.2996	TD_cluster-112.0	Q8IVL1	Neuron navigator 2	UniRef90_A0A6J3KJ07	protein sickie isoform X2	Q9VIQ9	Protein sickie	UniRef90_UPI0005EEEA6A	protein sickie-like
OG0001905	3.87832	1	3.84013	9.05636155708894e-57	CW_cluster-3852.10793	TD_cluster-1991.0	Q61329	Zinc finger homeobox protein 3	UniRef90_UPI000614B464	zinc finger homeobox protein 3	P28167	Zinc finger protein 2	UniRef90_UPI000EAB2C2D	LOW QUALITY PROTEIN zinc finger homeobox protein 3
OG0002457	3.8717	1	3.80231	2.34604911969579e-17	CW_cluster-3852.12962	TD_cluster-913.0	Q8SX83	Protein split ends	UniRef90_UPI0010F4C031	protein split ends-like isoform X1	Q8SX83	Protein split ends	UniRef90_A0A7M7KZ21	Uncharacterized protein
OG0000739	3.83494	1	3.79065	1.14497806430016e-28	CW_cluster-3852.7997	TD_cluster-1845.0	Q9VEG6	Chorion peroxidase	UniRef90_UPI00083C742B	uncharacterized protein LOC108550153	Q9VEG6	Chorion peroxidase	UniRef90_A0A6P3TX53	chorion peroxidase isoform X1
OG0001441	3.79602	1	3.7276	2.11118950092093e-13	CW_cluster-1955.0	TD_cluster-1309.0	Q61245	Collagen alpha-1(XI) chain	UniRef90_A0A7M7R663	Uncharacterized protein	P20909	Collagen alpha-1(XI) chain	UniRef90_A0A7M7R663	Uncharacterized protein
OG0001808	3.78465	1	3.78114	3.38194743563686e-85	CW_cluster-3852.10391	TD_cluster-1935.0	Q9VC61	Protein CREBRF homolog	UniRef90_A0A0L7QS03	SAM domain-containing protein	-	-	UniRef90_A0A0L7QS03	SAM domain-containing protein
OG0000213	3.75974	0.999542	3.64426	2.9878203423989e-12	CW_cluster-3852.5591	TD_cluster-2092.3913	-	-	-	-	-	-	-	-
OG0000142	3.75965	1	3.73216	1.59482440101256e-65	CW_cluster-3852.4050	TD_cluster-2092.4073	Q761V0	Sodium- and chloride-dependent glycine transporter 2	UniRef90_A0A6P3D9M3	Transporter	Q29GB8	Sodium-dependent nutrient amino acid transporter 1	UniRef90_UPI00083BD87F	sodium-dependent nutrient amino acid transporter 1-like isoform X1
OG0001082	3.75453	1	3.74268	7.56511417225763e-105	CW_cluster-3852.3848	TD_cluster-2092.13	Q9NNZ3	DnaJ homolog subfamily C member 4	UniRef90_V9IDN1	Dopamine N acetyltransferase	-	-	UniRef90_UPI00084037CF	dnaJ homolog subfamily C member 4-like isoform X1
OG0001426	3.7275	1	3.6847	2.11268948879718e-15	CW_cluster-1827.0	TD_cluster-2092.7649	P19538	Transcriptional activator cubitus interruptus	UniRef90_A0A6P5HLM3	transcriptional activator cubitus interruptus	P19538	Transcriptional activator cubitus interruptus	UniRef90_A0A6P5HLM3	transcriptional activator cubitus interruptus
OG0002178	3.72583	0.999556	3.71767	4.21735277003649e-07	CW_cluster-3852.11739	TD_cluster-1839.0	Q9VMM6	Protein obstructor-E	UniRef90_A0A6P3D7I1	protein obstructor-E	Q9VMM6	Protein obstructor-E	UniRef90_A0A6P3D7I1	protein obstructor-E
OG0001685	3.7217	0.999775	3.63232	1.68996405819067e-09	CW_cluster-3775.0	TD_cluster-2092.3199	Q8BYH0	Dorsal root ganglia homeobox protein	UniRef90_A0A6P6FG10	cone-rod homeobox protein	Q8BYH0	Dorsal root ganglia homeobox protein	UniRef90_A0A6P6FG10	cone-rod homeobox protein
OG0001298	3.72048	0.999224	3.59418	0.000442834	CW_cluster-3870.0	TD_cluster-2092.2799	-	-	UniRef90_A0A6P3DE83	protein takeout	-	-	UniRef90_A0A154PNK9	Protein takeout
OG0001947	3.71344	1	3.64678	3.31788730248183e-20	CW_cluster-3852.1094	TD_cluster-332.0	Q9NR61	Delta-like protein 4	UniRef90_A0A6P8LKJ9	LOW QUALITY PROTEIN uncharacterized protein LOC117206071	-	-	UniRef90_A0A0L7RJ87	Fibrillin-2
OG0001580	3.69697	1	3.63157	4.35200577134938e-19	CW_cluster-3057.0	TD_cluster-2092.8155	A1L3F5	C-Maf-inducing protein	UniRef90_A0A0L7QZU2	C-Maf-inducing protein	Q8IY22	C-Maf-inducing protein	UniRef90_UPI00083FDE8D	C-Maf-inducing protein-like
OG0000292	3.69419	1	3.62419	8.40957011905202e-10	CW_cluster-3852.12159	TD_cluster-2092.1516	Q9Y5N5	Methyltransferase N6AMT1	UniRef90_A0A154P965	ZP domain-containing protein	-	-	UniRef90_A0A6J1QZ11	uncharacterized protein LOC112464389
OG0003400	3.66242	1	3.57985	2.51004595502051e-06	CW_cluster-3852.4205	TD_cluster-2092.3177	P0DPW4	U-scoloptoxin(01)-Er1a	UniRef90_A0A310SJD6	Chitin-binding type-2 domain-containing protein	P0DPW4	U-scoloptoxin(01)-Er1a	UniRef90_UPI0014795203	zinc finger CCCH domain-containing protein 13-like isoform X1
OG0001900	3.6581	1	3.64917	9.2090969420052e-91	CW_cluster-3852.10777	TD_cluster-2092.1855	Q9VF27	NADH dehydrogenase (ubiquinone) 23 kDa subunit	UniRef90_UPI00083FFBC9	NADH-ubiquinone oxidoreductase subunit 8	Q9VF27	NADH dehydrogenase (ubiquinone) 23 kDa subunit	UniRef90_UPI000771CE5C	NADH-ubiquinone oxidoreductase subunit 8
OG0001132	3.65082	1	3.64122	5.16578635165313e-119	CW_cluster-3852.4929	TD_cluster-28.0	Q8WU20	Fibroblast growth factor receptor substrate 2	UniRef90_A0A0L7RJG9	Fibroblast growth factor receptor substrate 2	Q8WU20	Fibroblast growth factor receptor substrate 2	UniRef90_A0A0L7RJG9	Fibroblast growth factor receptor substrate 2
OG0001435	3.63294	1	3.57926	1.20216174947684e-11	CW_cluster-1902.0	TD_cluster-1955.0	-	-	UniRef90_A0A0L7QTN8	Chitin-binding type-2 domain-containing protein	P0DPW4	U-scoloptoxin(01)-Er1a	UniRef90_UPI00083BE887	uncharacterized protein LOC108547623
OG0000200	3.62761	0.998913	3.48639	0.0023368	CW_cluster-3852.9881	TD_cluster-2601.0	-	-	UniRef90_A0A158P387	Uncharacterized protein	-	-	UniRef90_A0A0L7R538	Cuticlin-1
OG0004402	3.62396	1	3.58847	8.30767799012901e-28	CW_cluster-3852.9011	TD_cluster-2092.7141	O01761	Muscle M-line assembly protein unc-89	UniRef90_A0A6P8L5W7	twitchin isoform X22	Q8WZ42	Titin	UniRef90_E2BUG2	Muscle M-line assembly protein unc-89
OG0000309	3.6225	1	3.55428	7.67188820591327e-16	CW_cluster-3852.2391	TD_cluster-2092.5666	Q9N2M8	Headcase protein	UniRef90_UPI000718B54B	headcase protein-like isoform X1	Q9N2M8	Headcase protein	UniRef90_A0A2A3ER00	Headcase protein
OG0004571	3.60204	1	3.58001	2.06126506390765e-65	CW_cluster-3852.9735	TD_cluster-49.0	Q5ZII6	Protein kish-A	UniRef90_A0A0L7QL41	Lachesin	Q24372	Lachesin	UniRef90_A0A0L7QL41	Lachesin
OG0004512	3.54997	1	3.53949	3.08914316975318e-87	CW_cluster-3852.9504	TD_cluster-2092.6932	A2VEI2	Calcium uptake protein 1 homolog mitochondrial	UniRef90_UPI0006152391	G patch domain and KOW motifs-containing protein	A2VEI2	Calcium uptake protein 1 homolog mitochondrial	UniRef90_UPI001303F629	calcium uptake protein 1 homolog mitochondrial isoform X1
OG0004086	3.53615	1	3.51775	6.34877998470653e-56	CW_cluster-3852.7739	TD_cluster-2092.1404	Q9D3E6	Cohesin subunit SA-1	UniRef90_A0A0L7QNJ8	Cohesin subunit SA-1	-	-	UniRef90_UPI00083C8545	uncharacterized protein PFB0765w-like
OG0002230	3.51297	1	3.50695	1.21612265022378e-223	CW_cluster-3852.11953	TD_cluster-2092.4921	-	-	UniRef90_A0A0L7R2T0	Uncharacterized protein	-	-	UniRef90_A0A6P3UVE3	uncharacterized protein LOC100743145
OG0002425	3.51137	1	3.45323	2.10393343392404e-15	CW_cluster-3852.12821	TD_cluster-629.0	Q17QJ5	Tetraspanin-5	UniRef90_A0A6I9XI84	Tetraspanin	Q17QJ5	Tetraspanin-5	UniRef90_A0A6I9XI84	Tetraspanin
OG0002972	3.50663	1	3.48412	5.22418737467301e-99	CW_cluster-3852.2384	TD_cluster-2092.484	P42695	Condensin-2 complex subunit D3	UniRef90_UPI00083BD403	condensin-2 complex subunit D3-like	Q6ZQK0	Condensin-2 complex subunit D3	UniRef90_UPI00083BD403	condensin-2 complex subunit D3-like
OG0002733	3.50553	0.998317	3.37446	0.00545577	CW_cluster-3852.14507	TD_cluster-2522.0	-	-	UniRef90_A0A6P5I6W7	uncharacterized protein LOC105665980	-	-	UniRef90_A0A6P5I6W7	uncharacterized protein LOC105665980
OG0000154	3.49951	1	3.43133	8.66178964138401e-18	CW_cluster-3852.14404	TD_cluster-2092.322	P57103	Sodium/calcium exchanger 3	UniRef90_UPI000258F2CB	sodium/calcium exchanger 3 isoform X1	Q9VN12	Probable sodium/potassium/calcium exchanger CG1090	UniRef90_A0A0N0BDA0	Sodium/potassium/calcium exchanger 5
OG0004257	3.49785	1	3.46772	6.35292963319403e-46	CW_cluster-3852.841	TD_cluster-2098.0	Q9U3V5	Protein tiptop	UniRef90_A0A6J3KYS3	protein tiptop isoform X2	Q9U3V5	Protein tiptop	UniRef90_A0A6J3KYS3	protein tiptop isoform X2
OG0000886	3.49236	1	3.45815	3.90897806184753e-45	CW_cluster-3852.12789	TD_cluster-2092.879	B3MFV7	Latrophilin Cirl	UniRef90_UPI00083BED6D	latrophilin Cirl-like isoform X2	Q96PE1	Adhesion G protein-coupled receptor A2	UniRef90_A0A2A3E7X0	G-protein coupled receptor
OG0001863	3.48662	1	3.47787	7.96397621023572e-109	CW_cluster-3852.10640	TD_cluster-2067.0	A2AVA0	Sushi von Willebrand factor type A EGF and pentraxin domain-containing protein 1	UniRef90_A0A6P6F885	sushi von Willebrand factor type A EGF and pentraxin domain-containing protein 1 isoform X2	P0C6B8	Sushi von Willebrand factor type A EGF and pentraxin domain-containing protein 1	UniRef90_A0A6P3U251	sushi von Willebrand factor type A EGF and pentraxin domain-containing protein 1 isoform X2
OG0000917	3.46443	1	3.44475	1.30499758913487e-22	CW_cluster-3852.8460	TD_cluster-341.0	Q9VXY7	Lipid storage droplets surface-binding protein 2	UniRef90_A0A2A3E7U1	Lipid storage droplets surface-binding protein	Q9VXY7	Lipid storage droplets surface-binding protein 2	UniRef90_UPI00083BD02B	lipid storage droplets surface-binding protein 2-like
OG0003434	3.43237	1	3.42494	5.70667232275436e-206	CW_cluster-3852.434	TD_cluster-2092.8342	B3N0Q8	NAD(P)H-hydrate epimerase	UniRef90_A0A0L7RGD5	XK-related protein	Q49LS4	XK-related protein 4	UniRef90_A0A0L7RGD5	XK-related protein
OG0002567	3.42954	1	3.41494	1.02800509357429e-77	CW_cluster-3852.13571	TD_cluster-449.0	Q13637	Ras-related protein Rab-32	UniRef90_UPI00109BD983	ras-related protein Rab-32 isoform X6	Q9CZE3	Ras-related protein Rab-32	UniRef90_UPI00083BBE3A	uncharacterized protein LOC108546361 isoform X1
OG0004525	3.42442	1	3.36299	1.21380898225511e-11	CW_cluster-3852.9557	TD_cluster-2092.525	-	-	UniRef90_A0A6P8M9G6	trichohyalin-like isoform X3	-	-	UniRef90_A0A6P8M9G6	trichohyalin-like isoform X3
OG0002973	3.40808	1	3.34166	1.75655669054413e-18	CW_cluster-3852.2385	TD_cluster-2092.7896	Q60980	Krueppel-like factor 3	UniRef90_A0A0C9RKV2	KLF3 protein	P57682	Krueppel-like factor 3	UniRef90_A0A6P3V4Q3	Krueppel-like factor 6 isoform X1
OG0001556	3.39064	0.99993	3.31977	6.58225734936616e-14	CW_cluster-2929.1	TD_cluster-2942.0	Q80T41	Gamma-aminobutyric acid type B receptor subunit 2	UniRef90_A0A0L7RHU3	Gamma-aminobutyric acid type B receptor subunit 2	Q80T41	Gamma-aminobutyric acid type B receptor subunit 2	UniRef90_A0A6P3DVS4	gamma-aminobutyric acid type B receptor subunit 2 isoform X1
OG0003820	3.38499	0.998562	3.25298	0.0255813	CW_cluster-3852.6463	TD_cluster-840.0	-	-	UniRef90_A0A6P3V198	proline-rich extensin-like protein EPR1 isoform X1	-	-	UniRef90_A0A6P3V198	proline-rich extensin-like protein EPR1 isoform X1
OG0002662	3.37346	1	3.32313	8.98500794071954e-22	CW_cluster-3852.14104	TD_cluster-2639.0	Q55FI1	4-aminobutyrate aminotransferase	UniRef90_UPI00083BF021	4-aminobutyrate aminotransferase mitochondrial-like	Q55FI1	4-aminobutyrate aminotransferase	UniRef90_UPI00083BF021	4-aminobutyrate aminotransferase mitochondrial-like
OG0000531	3.35161	0.999967	3.36824	1.19192450616647e-12	CW_cluster-3852.3485	TD_cluster-2092.1661	-	-	-	-	-	-	-	-
OG0002714	3.33498	0.999642	3.2255	5.27083294782899e-09	CW_cluster-3852.14399	TD_cluster-2092.360	-	-	UniRef90_A0A7M7L214	Uncharacterized protein	-	-	UniRef90_A0A6V7HJE3	Uncharacterized protein (Fragment)
OG0001983	3.31431	0.999548	3.24973	7.43781791470702e-08	CW_cluster-3852.11061	TD_cluster-2092.8013	-	-	UniRef90_A0A6P3TP94	Dual-specificity kinase	-	-	UniRef90_UPI0012938017	dual specificity tyrosine-phosphorylation-regulated kinase 4 isoform X1
OG0000371	3.31144	0.999842	3.27116	0.000360167	CW_cluster-3852.14058	TD_cluster-1428.0	A4Q9F1	Protein monoglycylase TTLL8	UniRef90_UPI000EAB1713	tubulin glycylase 3A-like	Q9VM91	Tubulin glycylase 3A	UniRef90_UPI000EAB1713	tubulin glycylase 3A-like
OG0000299	3.3093	1	3.25697	2.84045143353214e-22	CW_cluster-3852.1377	TD_cluster-2092.6803	-	-	UniRef90_A0A0L7R9W6	CAP-Gly domain-containing protein	-	-	UniRef90_A0A6P8L031	uncharacterized protein LOC100742775 isoform X1
OG0002734	3.29768	0.999722	3.2042	9.99697892592554e-06	CW_cluster-3852.14508	TD_cluster-522.0	Q9NPC2	Potassium channel subfamily K member 9	UniRef90_A0A2A3E4T7	Potassium channel subfamily K member	Q9JL58	Potassium channel subfamily K member 9	UniRef90_A0A6P5I6W3	uncharacterized protein LOC100646029
OG0002940	3.27349	1	3.26648	7.20897886455824e-44	CW_cluster-3852.2267	TD_cluster-2092.7111	Q8BGC0	HIV Tat-specific factor 1 homolog	UniRef90_A0A2A3EMB6	HIV Tat-specific factor	Q5RB63	HIV Tat-specific factor 1 homolog	UniRef90_UPI0006151B2B	HIV Tat-specific factor 1 homolog isoform X1
OG0004045	3.26849	0.997816	3.16449	0.00043252	CW_cluster-3852.7570	TD_cluster-2092.5234	-	-	UniRef90_UPI000EAB18D0	glycine alanine and asparagine-rich protein	-	-	UniRef90_A0A0M9A0C9	Uncharacterized protein
OG0000062	3.26267	0.999984	3.21292	1.94302581538101e-10	CW_cluster-3852.7377	TD_cluster-2092.8003	P09645	Tubulin alpha-8 chain (Fragment)	UniRef90_A0A0L7QYI8	Tubulin alpha chain	P08841	Tubulin beta-3 chain	UniRef90_A0A7M7GDN9	Uncharacterized protein
OG0000223	3.25481	0.999985	3.19779	5.54757491857614e-14	CW_cluster-1138.0	TD_cluster-2092.8128	Q7KM13	Hairy/enhancer-of-split related with YRPW motif protein	UniRef90_UPI00084016AC	hairy/enhancer-of-split related with YRPW motif protein-like	Q01070	Enhancer of split mgamma protein	UniRef90_A0A6P3DKI1	enhancer of split mbeta protein-like
OG0004511	3.2243	1	3.18158	2.25981751696659e-18	CW_cluster-3852.9503	TD_cluster-2092.7344	Q8BRH4	Histone-lysine N-methyltransferase 2C	UniRef90_A0A6P5IDQ3	histone-lysine N-methyltransferase 2C isoform X8	Q8NEZ4	Histone-lysine N-methyltransferase 2C	UniRef90_A0A2A3E2H1	Histone-lysine N-methyltransferase trr
OG0001109	3.20511	0.999821	3.10198	3.19779078504663e-08	CW_cluster-3852.4546	TD_cluster-2092.8319	Q4KUS2	Protein unc-13 homolog A	UniRef90_UPI00147902D0	protein unc-13 homolog B isoform X12	Q62769	Protein unc-13 homolog B	UniRef90_A0A6P8LH69	uncharacterized protein LOC100744677 isoform X5
OG0001137	3.19593	1	3.19027	3.7699276225724e-137	CW_cluster-3852.5013	TD_cluster-2092.4038	P81900	cAMP-dependent protein kinase type II regulatory subunit	UniRef90_A0A6J3JS99	cAMP-dependent protein kinase type II regulatory subunit isoform X1	P81900	cAMP-dependent protein kinase type II regulatory subunit	UniRef90_A0A6J3JS99	cAMP-dependent protein kinase type II regulatory subunit isoform X1
OG0004085	3.18488	1	3.17498	2.34495234272008e-165	CW_cluster-3852.7730	TD_cluster-2092.7025	P13360	Protein glass	UniRef90_UPI0010F85042	homologous-pairing protein 2 homolog isoform X1	Q9P2W1	Homologous-pairing protein 2 homolog	UniRef90_A0A0M9A359	Homologous-pairing protein 2 homolog
OG0004578	3.1779	1	3.16806	1.09407702924576e-226	CW_cluster-3852.9791	TD_cluster-2285.0	A2A8Z1	Oxysterol-binding protein-related protein 9	UniRef90_A0A6P3D5L9	Oxysterol-binding protein	Q9VHN6	39S ribosomal protein L19 mitochondrial	UniRef90_A0A0L7QL08	E3 ubiquitin-protein ligase E3D
OG0001016	3.16109	1	3.15841	1.33411676784701e-135	CW_cluster-3852.2535	TD_cluster-2092.6694	Q8STF0	Calmodulin	UniRef90_UPI0010F577A5	GILT-like protein 1	E7E2N8	Gamma-interferon-inducible lysosomal thiol reductase	UniRef90_A0A6V7H404	DNA-directed RNA polymerases I and III subunit RPAC1 (Fragment)
OG0002893	3.14839	0.999897	3.10257	9.20507230944225e-15	CW_cluster-3852.2032	TD_cluster-2092.6143	Q66H20	Polypyrimidine tract-binding protein 2	UniRef90_A0A6J3KX82	polypyrimidine tract-binding protein 1 isoform X5	P17225	Polypyrimidine tract-binding protein 1	UniRef90_A0A0L7RKA8	Polypyrimidine tract-binding protein 2
OG0004565	3.13724	1	3.12895	3.79035504933973e-51	CW_cluster-3852.9713	TD_cluster-2092.7870	P49415	Syndecan	UniRef90_V9IFF1	Syndecan	-	-	UniRef90_UPI00076701E4	syndecan
OG0000280	3.13413	1	3.13006	4.36192572755805e-213	CW_cluster-3852.11740	TD_cluster-2092.4811	Q9Z0N2	Eukaryotic translation initiation factor 2 subunit 3 Y-linked	UniRef90_A0A0L7QQV8	tRNA-splicing endonuclease subunit Sen54	Q5F339	Holocytochrome c-type synthase	UniRef90_E9IDT9	Uncharacterized protein (Fragment)
OG0003017	3.12826	1	3.11767	4.61178586598623e-183	CW_cluster-3852.2581	TD_cluster-2092.560	P37111	Aminoacylase-1	UniRef90_A0A154PC92	Forkhead box protein N4	A2BGM5	Forkhead box protein N4	UniRef90_A0A6V7H143	Fork-head domain-containing protein
OG0004334	3.11976	1	3.11707	2.71545985611319e-138	CW_cluster-3852.8730	TD_cluster-2092.8071	Q9P2L0	WD repeat-containing protein 35	UniRef90_A0A6P3DCW9	WD repeat-containing protein 55 homolog	A6N6J5	WD repeat-containing protein 35	UniRef90_A0A6P3DCW9	WD repeat-containing protein 55 homolog
OG0004636	3.11739	1	3.06466	4.63115040619727e-15	CW_cluster-3893.1	TD_cluster-3128.0	Q16832	Discoidin domain-containing receptor 2	UniRef90_A0A6P3DAV8	discoidin domain-containing receptor 2	Q16832	Discoidin domain-containing receptor 2	UniRef90_A0A6P3DAV8	discoidin domain-containing receptor 2
OG0003719	3.11688	0.99963	3.10101	4.01927792023984e-10	CW_cluster-3852.5673	TD_cluster-2092.353	Q90460	CD166 antigen homolog A	UniRef90_A0A6P3D4C4	B-cell receptor CD22	-	-	UniRef90_UPI00109BAA2C	irregular chiasm C-roughest protein
OG0001597	3.11151	1	3.07759	1.85842461892092e-15	CW_cluster-3144.1	TD_cluster-2879.0	Q9W0T5	Transient receptor potential channel pyrexia	UniRef90_UPI0010F79770	transient receptor potential channel pyrexia-like	Q9W0T5	Transient receptor potential channel pyrexia	UniRef90_UPI00083D01A0	transient receptor potential channel pyrexia-like
OG0003574	3.10506	1	3.10037	1.55512627834152e-179	CW_cluster-3852.4842	TD_cluster-2092.8146	Q5RGT6	Protein angel homolog 2	UniRef90_A0A6V7H8T4	Endo/exonuclease/phosphatase domain-containing protein (Fragment)	-	-	UniRef90_A0A6P3E2L9	lysosome-associated membrane glycoprotein 1
OG0002552	3.10351	1	3.09125	1.55747272560619e-26	CW_cluster-3852.13514	TD_cluster-2092.4434	P84251	Cuticle protein 10.9	UniRef90_A0A6P3DHS7	uncharacterized protein LOC100644901	-	-	UniRef90_A0A6P3DHS7	uncharacterized protein LOC100644901
OG0001406	3.10228	1	3.10039	1.85131889492917e-18	CW_cluster-1607.0	TD_cluster-1254.2	P20849	Collagen alpha-1(IX) chain	UniRef90_A0A310SI14	Collagen alpha-1(IX) chain	Q96P44	Collagen alpha-1(XXI) chain	UniRef90_A0A310SI14	Collagen alpha-1(IX) chain
OG0002525	3.08935	0.999709	2.99741	2.29025976279311e-09	CW_cluster-3852.13389	TD_cluster-2092.7725	Q1WIM2	Cell adhesion molecule 2	UniRef90_UPI0008408E19	uncharacterized protein LOC108627695 isoform X2	Q1WIM2	Cell adhesion molecule 2	UniRef90_UPI0008408E19	uncharacterized protein LOC108627695 isoform X2
OG0000899	3.08288	0.996713	3.06571	0.000592678	CW_cluster-3852.8367	TD_cluster-2092.85	P0CT40	Transposon Tf2-9 polyprotein	UniRef90_A0A0J7KLK4	Endonuclease	Q9UR07	Transposon Tf2-11 polyprotein	UniRef90_A0A0J7K8L8	Blastopia polyprotein
OG0000651	3.07764	1	3.03278	6.55820882788417e-17	CW_cluster-3852.11752	TD_cluster-2092.8509	P35409	Probable glycoprotein hormone G-protein coupled receptor	UniRef90_A0A6P3DDZ2	lutropin-choriogonadotropic hormone receptor isoform X1	Q6R6I7	Relaxin receptor 1	UniRef90_UPI0014792F75	relaxin receptor 1 isoform X1
OG0003387	3.07744	0.999854	3.01367	3.09182536918583e-13	CW_cluster-3852.4159	TD_cluster-2422.0	-	-	UniRef90_A0A6J3KHC6	uncharacterized protein LOC117235011 isoform X1	-	-	UniRef90_A0A0M9A5B3	Protein winged eye
OG0002310	3.07368	1	3.03244	6.3540231410127e-21	CW_cluster-3852.12254	TD_cluster-1920.1	Q24174	Protein abrupt	UniRef90_UPI00160E09A0	protein bric-a-brac 2-like isoform X4	Q24174	Protein abrupt	UniRef90_A0A6P3X5W6	broad-complex core protein isoforms 1/2/3/4/5-like isoform X4
OG0003958	3.06876	0.995524	3.00872	0.00549977	CW_cluster-3852.7196	TD_cluster-2092.3842	-	-	UniRef90_UPI000995DA96	piggyBac transposable element-derived protein 4-like	-	-	UniRef90_A0A2R7X3W6	Uncharacterized protein
OG0001472	3.06683	0.999884	3.06025	3.87819407016931e-10	CW_cluster-2191.0	TD_cluster-2092.2043	Q24048	Sodium/potassium-transporting ATPase subunit beta-2	UniRef90_A0A0L7QPQ0	Sodium/potassium-transporting ATPase subunit beta	Q24046	Sodium/potassium-transporting ATPase subunit beta-1	UniRef90_A0A0L7QPQ0	Sodium/potassium-transporting ATPase subunit beta
OG0001263	3.06516	1	3.06272	4.04718944601423e-302	CW_cluster-3852.9015	TD_cluster-2092.8001	A2VDL9	Transmembrane protein 184B	UniRef90_A0A6P3DI54	probable cytosolic oligopeptidase A	Q02974	Ketohexokinase	UniRef90_UPI00083BA7B1	uncharacterized protein MAL13P1.304-like
OG0003079	3.05703	0.999315	2.99641	6.03444405004255e-06	CW_cluster-3852.2877	TD_cluster-235.0	Q9W539	Hormone receptor 4	UniRef90_A0A6P5I776	hormone receptor 4 isoform X1	Q9W539	Hormone receptor 4	UniRef90_A0A6P5I776	hormone receptor 4 isoform X1
OG0003186	3.04551	1	3.02919	5.49916255410293e-32	CW_cluster-3852.3296	TD_cluster-3077.0	Q3UNZ8	Quinone oxidoreductase-like protein 2	UniRef90_UPI0010F6A010	uncharacterized protein LOC114871505 isoform X1	-	-	UniRef90_UPI0010F6A010	uncharacterized protein LOC114871505 isoform X1
OG0002867	3.02385	0.999854	2.93951	2.03450104360715e-08	CW_cluster-3852.1900	TD_cluster-2168.0	Q24292	Protein dachsous	UniRef90_A0A6V7GY45	Uncharacterized protein (Fragment)	Q24292	Protein dachsous	UniRef90_A0A6P5I7D5	protein dachsous
OG0002992	3.02371	1	3.02743	7.71938252493196e-54	CW_cluster-3852.2467	TD_cluster-1356.0	P47736	Rap1 GTPase-activating protein 1	UniRef90_UPI00083DED66	rap1 GTPase-activating protein 1 isoform X1	P47736	Rap1 GTPase-activating protein 1	UniRef90_UPI00083DED66	rap1 GTPase-activating protein 1 isoform X1
OG0003138	3.01824	0.999939	2.93909	2.88081290149233e-07	CW_cluster-3852.3120	TD_cluster-3008.0	-	-	UniRef90_A0A0L7QVT9	Uncharacterized protein (Fragment)	-	-	UniRef90_UPI00083BA81F	uncharacterized protein LOC108546163 isoform X3
OG0002674	3.01792	0.999991	2.9898	2.13328505810152e-09	CW_cluster-3852.14149	TD_cluster-86.0	-	-	UniRef90_A0A6P3DDP2	organic solute transporter alpha-like protein	Q9XU63	Organic solute transporter alpha-like protein 3	UniRef90_A0A0L7RAE4	Organic solute transporter alpha-like protein
OG0001794	3.0164	1	3.00703	2.39053136903141e-218	CW_cluster-3852.10341	TD_cluster-2383.0	P22464	Annexin B9	UniRef90_A0A6P3UJN9	Annexin	Q6ZNW5	GDP-D-glucose phosphorylase 1	UniRef90_A0A6P8N836	GDP-D-glucose phosphorylase 1
OG0000273	3.0044	1	2.99347	6.14629943684461e-119	CW_cluster-3852.10535	TD_cluster-2092.6149	Q8C261	Sodium/potassium/calcium exchanger 5	UniRef90_A0A0L7QQ29	Tubulin alpha-1 chain (Fragment)	-	-	UniRef90_A0A154P0G2	KASH domain-containing protein
OG0003279	2.99614	1	2.98188	8.74156065234913e-74	CW_cluster-3852.3744	TD_cluster-2092.3636	Q86U38	Nucleolar protein 9	UniRef90_A0A2A3EDV4	Pumilio domain-containing protein C14orf21	-	-	UniRef90_UPI0013043D7B	nucleolar protein 9
OG0002495	2.99037	1	2.9482	2.12810699366809e-15	CW_cluster-3852.13217	TD_cluster-2092.1228	O62650	Follistatin	UniRef90_A0A7M7L544	Uncharacterized protein	Q90844	Follistatin	UniRef90_A0A7M7L544	Uncharacterized protein
OG0001279	2.98069	0.999889	2.91909	4.64682980335263e-11	CW_cluster-3852.9421	TD_cluster-3080.0	Q24322	Semaphorin-1A	UniRef90_A0A6P3DZU6	LOW QUALITY PROTEIN semaphorin-1A-like	Q24322	Semaphorin-1A	UniRef90_A0A0M8ZZF5	Semaphorin-1A
OG0003043	2.96578	0.999173	2.87912	3.00009246415802e-05	CW_cluster-3852.272	TD_cluster-2147.0	Q93YS4	ABC transporter G family member 22	UniRef90_A0A3L8DH41	ABC transporter domain-containing protein	Q93YS4	ABC transporter G family member 22	UniRef90_A0A026WJN4	ABC transporter G family member (Fragment)
OG0001770	2.94924	1	2.94643	1.90969674095945e-14	CW_cluster-3852.10263	TD_cluster-2092.4505	-	-	UniRef90_A0A0L7RJP6	Uncharacterized protein	-	-	UniRef90_A0A0L7RJP6	Uncharacterized protein
OG0002872	2.94913	0.996936	2.87331	0.000147035	CW_cluster-3852.194	TD_cluster-2092.6294	-	-	-	-	Q9VVE5	RNA-binding protein Musashi homolog Rbp6	UniRef90_A0A6J1WQY0	RNA-binding protein Musashi homolog Rbp6 isoform X6
OG0004449	2.94103	1	2.92856	1.40461254598052e-27	CW_cluster-3852.9226	TD_cluster-2818.0	-	-	UniRef90_UPI00084019DA	uncharacterized protein LOC108630165	-	-	UniRef90_A0A0L7REI8	Uncharacterized protein
OG0001943	2.9386	0.99965	2.88781	7.00062132148848e-14	CW_cluster-3852.10932	TD_cluster-1212.0	Q75Z89	5-hydroxytryptamine receptor 2A	UniRef90_A0A0L7R5I6	D(2) dopamine receptor A	P34968	5-hydroxytryptamine receptor 2C	UniRef90_A0A0L7R5I6	D(2) dopamine receptor A
OG0001906	2.93759	0.999189	2.83915	4.55533633562598e-05	CW_cluster-3852.10795	TD_cluster-2092.7966	Q9H2Z4	Homeobox protein Nkx-2.4	UniRef90_A0A6P3D8G2	homeobox protein Nkx-2.4	-	-	UniRef90_A0A6P3D8G2	homeobox protein Nkx-2.4
OG0003686	2.93616	0.999812	2.94069	3.77208151613726e-12	CW_cluster-3852.5450	TD_cluster-2092.2237	-	-	-	-	-	-	-	-
OG0004613	2.9125	1	2.90172	8.56616500326352e-108	CW_cluster-3852.9929	TD_cluster-2092.6122	Q86YT6	E3 ubiquitin-protein ligase MIB1	UniRef90_A0A6P3WY73	RING-type E3 ubiquitin transferase	Q80SY4	E3 ubiquitin-protein ligase MIB1	UniRef90_UPI0010F6552F	E3 ubiquitin-protein ligase MIB1-like isoform X1
OG0002851	2.8982	0.99928	2.77832	0.00750165	CW_cluster-3852.1804	TD_cluster-2956.0	Q96L93	Kinesin-like protein KIF16B	UniRef90_UPI00083C6155	kinesin-like protein KIN-7I	Q96L93	Kinesin-like protein KIF16B	UniRef90_UPI00083C6155	kinesin-like protein KIN-7I
OG0001778	2.89768	0.999922	2.83869	2.50828670659998e-07	CW_cluster-3852.10294	TD_cluster-2092.5037	Q9W2E1	Protein stum	UniRef90_A0A0L7R7X3	Protein SPEC3	Q9W2E1	Protein stum	UniRef90_A0A310SBD6	Protein SPEC3
OG0001251	2.89764	1	2.86255	1.40631247842793e-25	CW_cluster-3852.8608	TD_cluster-679.0	P28347	Transcriptional enhancer factor TEF-1	UniRef90_A0A3L8DZ95	TEA domain-containing protein	Q15561	Transcriptional enhancer factor TEF-3	UniRef90_A0A154PMU5	Transcriptional enhancer factor TEF-1
OG0002000	2.89177	1	2.88854	8.30660163870455e-315	CW_cluster-3852.11117	TD_cluster-2092.136	Q5U3S1	Katanin p60 ATPase-containing subunit A-like 1	UniRef90_A0A6P3UEA3	Katanin p60 ATPase-containing subunit A1	P59110	Sentrin-specific protease 1	UniRef90_UPI00083C100F	sentrin-specific protease 1-like
OG0000011	2.88683	0.998529	2.82066	0.00145284	CW_cluster-3852.5233	TD_cluster-2092.1871	P04323	Retrovirus-related Pol polyprotein from transposon 17.6	UniRef90_UPI0005F42307	uncharacterized protein LOC105556922	Q09575	Uncharacterized protein K02A2.6	UniRef90_UPI0005F48B30	uncharacterized protein K02A2.6-like
OG0004546	2.88404	1	2.86726	4.63773796163447e-56	CW_cluster-3852.9630	TD_cluster-2092.7595	O54826	Protein AF-10	UniRef90_A0A6P3DJ98	protein AF-10 isoform X2	O54826	Protein AF-10	UniRef90_UPI00083FF9CC	protein AF-10-like isoform X5
OG0001105	2.8769	1	2.86358	2.88547612291903e-61	CW_cluster-3852.450	TD_cluster-2092.1881	Q08832	Gamma-aminobutyric acid receptor subunit beta-like	UniRef90_A0A4S2KSC9	Gamma-aminobutyric acid receptor subunit beta-like protein	Q9VWS4	Tumor necrosis factor receptor superfamily member wengen	UniRef90_A0A2A3E2P4	TNFR-Cys domain-containing protein
OG0000537	2.86463	1	2.83383	8.3994591709222e-51	CW_cluster-3852.7325	TD_cluster-2092.7166	P50538	Max dimerization protein 1	UniRef90_UPI0008407D3B	max dimerization protein 1-like isoform X2	Q0VH32	Max-binding protein MNT	UniRef90_A0A6P6F6X8	homeobox protein prospero-like isoform X1
OG0004039	2.85164	1	2.82765	1.75662188356085e-44	CW_cluster-3852.755	TD_cluster-893.0	Q9C0G6	Dynein heavy chain 6 axonemal	UniRef90_UPI00083BAE92	LOW QUALITY PROTEIN dynein heavy chain 6 axonemal	Q9C0G6	Dynein heavy chain 6 axonemal	UniRef90_UPI00083D6485	LOW QUALITY PROTEIN dynein heavy chain 6 axonemal-like
OG0000048	2.84528	1	2.85715	5.80374505107139e-17	CW_cluster-3852.5890	TD_cluster-2092.6857	Q501J6	Probable ATP-dependent RNA helicase DDX17	UniRef90_A0A6P3DBK6	RNA helicase	Q61656	Probable ATP-dependent RNA helicase DDX5	UniRef90_A0A6P3DJE5	RNA helicase
OG0000716	2.83458	0.999814	2.7791	7.18733266515952e-12	CW_cluster-3734.0	TD_cluster-1834.0	Q62640	Glutamate receptor ionotropic delta-1	UniRef90_UPI0007E2BEFE	glutamate receptor 1-like isoform X1	E9NA96	Ionotropic receptor 25a	UniRef90_UPI0010F9C34D	LOW QUALITY PROTEIN ionotropic receptor 25a
OG0001178	2.83188	1	2.81621	1.39651974372811e-54	CW_cluster-3852.7170	TD_cluster-905.1	O14639	Actin-binding LIM protein 1	UniRef90_A0A6P3UV01	actin-binding LIM protein 2 isoform X1	Q69ZX8	Actin-binding LIM protein 3	UniRef90_A0A6P3U9F7	actin-binding LIM protein 2 isoform X2
OG0003631	2.83082	1	2.81666	1.13725063873642e-76	CW_cluster-3852.5112	TD_cluster-2092.610	Q96S53	Dual specificity testis-specific protein kinase 2	UniRef90_UPI00083BE934	uncharacterized protein LOC108545206	Q96S53	Dual specificity testis-specific protein kinase 2	UniRef90_UPI00083BE934	uncharacterized protein LOC108545206
OG0004624	2.80451	1	2.79061	6.44936050112114e-105	CW_cluster-3852.9970	TD_cluster-2092.5092	Q6P5H6	FERM domain-containing protein 5	UniRef90_A0A6P8MZP8	FERM domain-containing protein 3 isoform X4	Q8BHD4	FERM domain-containing protein 3	UniRef90_UPI00083C5D3B	FERM domain-containing protein 5-like
OG0002466	2.80177	0.999869	2.73971	1.77576783232367e-09	CW_cluster-3852.13059	TD_cluster-2031.0	Q9D5U8	Cyclic nucleotide-binding domain-containing protein 2	UniRef90_UPI000614D3C0	uncharacterized protein LOC100880244	-	-	UniRef90_A0A6P3TZQ4	uncharacterized protein LOC100647961
OG0000063	2.79563	1	2.77772	6.32045543389744e-19	CW_cluster-3852.13599	TD_cluster-1448.0	Q4LBB9	Octopamine receptor beta-2R	UniRef90_A0A310S995	Octopamine receptor beta-2R	Q4LBB9	Octopamine receptor beta-2R	UniRef90_A0A310S995	Octopamine receptor beta-2R
OG0000079	2.79141	1	2.77473	7.14517899330617e-24	CW_cluster-3852.11756	TD_cluster-2092.6148	P80683	Larval cuticle protein A3A	UniRef90_UPI00147828E8	E1A-binding protein p400-like	P80683	Larval cuticle protein A3A	UniRef90_UPI000252C365	larval cuticle protein A2B-like
OG0001542	2.7839	0.997388	2.70166	0.00357685	CW_cluster-2778.0	TD_cluster-2092.1643	P13054	Knirps-related protein	UniRef90_UPI0010F48C07	knirps-related protein-like	P13054	Knirps-related protein	UniRef90_UPI0010F48C07	knirps-related protein-like
OG0003351	2.78092	1	2.74067	8.80011610232018e-18	CW_cluster-3852.4037	TD_cluster-170.0	P20009	Homeotic protein distal-less	UniRef90_A0A0N1ITE7	Homeotic protein distal-less	P20009	Homeotic protein distal-less	UniRef90_A0A0N1ITE7	Homeotic protein distal-less
OG0004392	2.77594	0.999825	2.71538	3.48449761629174e-12	CW_cluster-3852.8988	TD_cluster-2092.7073	-	-	-	-	-	-	-	-
OG0001992	2.76589	0.999869	2.67124	1.22913517318469e-07	CW_cluster-3852.11088	TD_cluster-2092.1125	Q62231	Homeobox protein SIX1	UniRef90_A0A6J3KUN8	homeobox protein SIX2-like isoform X1	Q62232	Homeobox protein SIX2	UniRef90_A0A6J3KUN8	homeobox protein SIX2-like isoform X1
OG0001415	2.75992	0.999576	2.72316	1.44427497615108e-09	CW_cluster-1703.0	TD_cluster-2765.0	Q86UC2	Radial spoke head protein 3 homolog	UniRef90_UPI00083C8E81	uncharacterized protein LOC108556046	Q86UC2	Radial spoke head protein 3 homolog	UniRef90_UPI00083C8E81	uncharacterized protein LOC108556046
OG0002978	2.7587	1	2.75283	4.0377448306696e-65	CW_cluster-3852.2398	TD_cluster-2405.0	Q24331	Protein tumorous imaginal discs mitochondrial	UniRef90_UPI000258DCA6	protein tumorous imaginal discs mitochondrial-like isoform X1	P34410	TWiK family of potassium channels protein 7	UniRef90_A0A6V7HII3	Ion_trans_2 domain-containing protein
OG0004191	2.74819	1	2.709	5.60666665362892e-20	CW_cluster-3852.8145	TD_cluster-1941.0	Q9UHD4	Cell death activator CIDE-B	UniRef90_UPI0010F8F747	hybrid signal transduction histidine kinase B	Q9UHD4	Cell death activator CIDE-B	UniRef90_A0A7M7GRQ2	Uncharacterized protein
OG0000529	2.74624	0.999795	2.71842	3.39188096806555e-11	CW_cluster-3852.6345	TD_cluster-2092.2825	-	-	UniRef90_A0A0L7QNG2	Histone-lysine N-methyltransferase SETMAR	-	-	UniRef90_A0A154PLZ9	Histone-lysine N-methyltransferase SETMAR (Fragment)
OG0004349	2.73697	1	2.73199	2.10933499057649e-51	CW_cluster-3852.8809	TD_cluster-991.0	-	-	UniRef90_A0A2A3EBR0	Uncharacterized protein	-	-	UniRef90_A0A6V7H1F1	Uncharacterized protein (Fragment)
OG0001045	2.73124	1	2.72151	0	CW_cluster-3852.4880	TD_cluster-2092.1714	P46472	26S proteasome regulatory subunit 7	UniRef90_UPI00130407FF	probable methylmalonate-semialdehyde dehydrogenase acylating mitochondrial isoform X1	Q7QC84	Probable methylmalonate-semialdehyde dehydrogenase acylating mitochondrial	UniRef90_UPI00083DB7A3	probable methylmalonate-semialdehyde dehydrogenase acylating mitochondrial isoform X2
OG0003536	2.69067	1	2.68673	1.29707914616746e-38	CW_cluster-3852.4691	TD_cluster-2092.6304	P42519	Protein Star	UniRef90_A0A6P3DXE4	protein Star-like isoform X1	P42519	Protein Star	UniRef90_A0A6P3DXE4	protein Star-like isoform X1
OG0004015	2.66195	1	2.65904	6.19741688576018e-227	CW_cluster-3852.7445	TD_cluster-2310.0	F1PZV2	Major facilitator superfamily domain-containing protein 12	UniRef90_UPI00147831B5	LOW QUALITY PROTEIN endoribonuclease Dicer	-	-	UniRef90_UPI00083CB32E	uncharacterized protein LOC108580138
OG0004584	2.65411	0.999813	2.57333	0.000151707	CW_cluster-3852.9807	TD_cluster-2598.0	Q1JPB0	Leukocyte elastase inhibitor	UniRef90_A0A0M9A942	Ovalbumin-related protein Y	P01014	Ovalbumin-related protein Y	UniRef90_A0A310S6J0	Ovalbumin-related protein Y (Fragment)
OG0000868	2.64943	0.999847	2.58995	1.54817602621186e-09	CW_cluster-3852.12324	TD_cluster-2462.0	P91943	Protein pangolin isoforms A/H/I/S	UniRef90_A0A6P6FFL0	protein pangolin isoforms A/H/I/S isoform X5	P91943	Protein pangolin isoforms A/H/I/S	UniRef90_A0A6P6FFL0	protein pangolin isoforms A/H/I/S isoform X5
OG0002791	2.64678	1	2.64351	3.345383572434e-47	CW_cluster-3852.1514	TD_cluster-2092.395	-	-	UniRef90_E2AEC3	SKA2 domain-containing protein	-	-	UniRef90_E2AEC3	SKA2 domain-containing protein
OG0001514	2.64211	0.999961	2.59474	1.43447107814564e-14	CW_cluster-2512.0	TD_cluster-246.0	P32031	Fork head domain transcription factor slp2	UniRef90_A0A6P3D7H2	fork head domain transcription factor slp1-like	P32031	Fork head domain transcription factor slp2	UniRef90_A0A6P3D7H2	fork head domain transcription factor slp1-like
OG0001897	2.64085	1	2.63022	1.00437444199077e-48	CW_cluster-3852.10762	TD_cluster-1567.0	Q5R774	Kelch-like ECH-associated protein 1	UniRef90_A0A6P3DH88	uncharacterized protein LOC100642588 isoform X1	Q8TCU5	Glutamate receptor ionotropic NMDA 3A	UniRef90_A0A0M9A207	Glutamate NMDA receptor subunit 3A
OG0000684	2.62094	1	2.59295	1.92858899630094e-11	CW_cluster-2748.0	TD_cluster-2092.3310	-	-	UniRef90_A0A6P3D6Y6	protein obstructor-E isoform X1	Q9VMM6	Protein obstructor-E	UniRef90_A0A6P3D6Y6	protein obstructor-E isoform X1
OG0003198	2.59023	1	2.58431	1.26033009986918e-182	CW_cluster-3852.3367	TD_cluster-2092.680	Q5RCM6	Suppressor of cytokine signaling 6	UniRef90_A0A0L7QX10	Glomulin	Q92990	Glomulin	UniRef90_A0A0L7QX10	Glomulin
OG0000776	2.57337	0.999768	2.51293	4.31016458448597e-12	CW_cluster-3852.10804	TD_cluster-2092.421	Q27601	Amidophosphoribosyltransferase	UniRef90_A0A0L7R521	Protein SMG7	P61406	Telomerase-binding protein EST1A	UniRef90_A0A6J3L6U6	telomerase-binding protein EST1A-like isoform X5
OG0003596	2.56321	1	2.55596	1.72268516444967e-187	CW_cluster-3852.4970	TD_cluster-2092.6310	Q6NRT5	COP9 signalosome complex subunit 1	UniRef90_A0A6P3E036	MATH and LRR domain-containing protein PFE0570w-like isoform X1	-	-	UniRef90_A0A6P5I7M0	MATH and LRR domain-containing protein PFE0570w
OG0001274	2.56204	1	2.55135	1.34569387228724e-94	CW_cluster-3852.9367	TD_cluster-2092.4010	P24942	Excitatory amino acid transporter 1	UniRef90_A0A310SSB5	Cyclin-dependent kinases regulatory subunit (Fragment)	-	-	UniRef90_A0A6P3D7M6	uncharacterized protein LOC100644995
OG0002061	2.55244	1	2.5179	3.21086939390457e-21	CW_cluster-3852.11306	TD_cluster-2092.7944	Q24119	Protein trachealess	UniRef90_A0A6J3LDZ1	protein trachealess isoform X2	Q24119	Protein trachealess	UniRef90_UPI00109B9106	protein trachealess isoform X1
OG0000641	2.55138	1	2.54227	8.29365741580255e-45	CW_cluster-1879.1	TD_cluster-2092.183	B1Q236	Synaptogenesis protein syg-1	UniRef90_A0A6P3D5D4	hemicentin-1	Q8BLK3	Limbic system-associated membrane protein	UniRef90_A0A6P3D5D4	hemicentin-1
OG0000669	2.52982	0.999819	2.48648	2.40221666939562e-14	CW_cluster-2410.0	TD_cluster-1206.0	-	-	UniRef90_A0A6P8MSR8	uncharacterized protein LOC117214732 isoform X1	-	-	UniRef90_A0A6P8MSR8	uncharacterized protein LOC117214732 isoform X1
OG0003020	2.49914	0.999997	2.47108	5.06049584140862e-20	CW_cluster-3852.2591	TD_cluster-2092.5173	-	-	UniRef90_UPI000767BE4C	V-type proton ATPase subunit C isoform X1	-	-	UniRef90_UPI000767BE4C	V-type proton ATPase subunit C isoform X1
OG0002612	2.49719	1	2.46122	2.18474761656447e-12	CW_cluster-3852.1381	TD_cluster-2092.4245	O16796	Neprilysin-11	UniRef90_A0A0L7QLL4	Neprilysin	Q9W436	Neprilysin-1	UniRef90_A0A6J3JXG9	neprilysin-1 isoform X1
OG0002366	2.48187	0.988828	2.32361	0.0170913	CW_cluster-3852.12507	TD_cluster-2092.5364	Q16281	Cyclic nucleotide-gated cation channel alpha-3	UniRef90_A0A6P5IFE8	cGMP-gated cation channel alpha-1 isoform X2	Q90980	Cyclic nucleotide-gated channel rod photoreceptor subunit alpha	UniRef90_UPI0012FED575	LOW QUALITY PROTEIN uncharacterized protein LOC100865927
OG0002054	2.48022	1	2.47339	2.13218304746804e-126	CW_cluster-3852.11283	TD_cluster-2092.1372	Q9JK84	Partitioning defective 6 homolog gamma	UniRef90_A0A0L7RG46	Caspase-8	-	-	UniRef90_A0A6P8LF33	caspase-8
OG0002832	2.48004	1	2.46452	1.19612526744805e-200	CW_cluster-3852.1721	TD_cluster-2333.0	P29747	Cyclic AMP response element-binding protein A	UniRef90_A0A0L7RCL5	Protein amnionless	-	-	UniRef90_UPI0008400302	uncharacterized protein LOC108632836
OG0001652	2.47104	0.999584	2.45788	5.07223434169175e-07	CW_cluster-3595.1	TD_cluster-417.0	-	-	UniRef90_UPI00147844DF	uncharacterized protein LOC117600278 isoform X1	-	-	UniRef90_UPI00147844DF	uncharacterized protein LOC117600278 isoform X1
OG0003713	2.46964	0.999756	2.4615	2.82058455892425e-05	CW_cluster-3852.5644	TD_cluster-2105.0	B7YZU2	Serine protease filzig	UniRef90_A0A6P8M0R6	serine protease filzig	B7YZU2	Serine protease filzig	UniRef90_A0A6P8M0R6	serine protease filzig
OG0001837	2.4528	1	2.41991	1.07515151650414e-32	CW_cluster-3852.10518	TD_cluster-2092.8451	Q07436	Protein expanded	UniRef90_A0A6P3TXR5	protein expanded	Q8VII0	FERM domain-containing protein 6 (Fragment)	UniRef90_A0A6P3TXR5	protein expanded
OG0002257	2.43686	0.999852	2.38572	1.40840757911782e-10	CW_cluster-3852.12060	TD_cluster-1456.0	-	-	UniRef90_A0A0L7QJN1	Centrosomal protein of 290 kDa	-	-	UniRef90_A0A6P3UNR1	centrosomal protein of 290 kDa
OG0004078	2.42915	1	2.42077	5.53544923351855e-184	CW_cluster-3852.7708	TD_cluster-2092.1407	Q6N069	N-alpha-acetyltransferase 16 NatA auxiliary subunit	UniRef90_UPI0008404C28	N-alpha-acetyltransferase 15 NatA auxiliary subunit	Q9BXJ9	N-alpha-acetyltransferase 15 NatA auxiliary subunit	UniRef90_UPI000258E363	N-alpha-acetyltransferase 15 NatA auxiliary subunit
OG0004280	2.42756	1	2.41355	3.88134871043197e-47	CW_cluster-3852.8504	TD_cluster-613.0	Q9VW71	Fat-like cadherin-related tumor suppressor homolog	UniRef90_A0A6J3JT24	fat-like cadherin-related tumor suppressor homolog isoform X5	Q9VW71	Fat-like cadherin-related tumor suppressor homolog	UniRef90_A0A6P3DAR2	fat-like cadherin-related tumor suppressor homolog isoform X2
OG0004628	2.41432	1	2.41069	2.08484241497102e-60	CW_cluster-3852.9980	TD_cluster-430.0	O19049	Heterogeneous nuclear ribonucleoprotein K	UniRef90_A0A6P3U1S6	heterogeneous nuclear ribonucleoprotein K isoform X1	P91277	Heterogeneous nuclear ribonucleoprotein K homolog	UniRef90_A0A310SMG3	Heterogeneous nuclear ribonucleoprotein K
OG0003575	2.40738	0.996084	2.3162	0.000505749	CW_cluster-3852.4844	TD_cluster-2129.0	-	-	UniRef90_A0A6P3V0T5	uncharacterized protein LOC100748940 isoform X1	-	-	UniRef90_A0A6P3V0T5	uncharacterized protein LOC100748940 isoform X1
OG0001623	2.40028	0.999197	2.36882	7.61215503636318e-06	CW_cluster-3379.0	TD_cluster-2092.7259	-	-	UniRef90_UPI00083C32CB	RNA polymerase II degradation factor 1	-	-	UniRef90_UPI0014432B52	RNA polymerase II degradation factor 1
OG0002039	2.39238	1	2.38599	1.43160630099558e-296	CW_cluster-3852.11241	TD_cluster-2092.1091	B4NBP4	Spastin	UniRef90_A0A6P3E0V2	putative cysteine proteinase CG12163	Q9VN93	Putative cysteine proteinase CG12163	UniRef90_A0A6P3E0V2	putative cysteine proteinase CG12163
OG0001299	2.39088	1	2.36199	5.60026014351388e-17	CW_cluster-3915.1	TD_cluster-45.0	-	-	UniRef90_A0A6P3D9S0	uncharacterized protein LOC100646417	Q9UKZ9	Procollagen C-endopeptidase enhancer 2	UniRef90_A0A0L7R0T4	Uncharacterized protein
OG0001183	2.3763	1	2.37654	1.07771065471754e-34	CW_cluster-3852.65	TD_cluster-2501.0	P15857	Homeobox protein H17 (Fragment)	UniRef90_UPI00083D08DE	muscle segmentation homeobox	Q03372	Muscle segmentation homeobox	UniRef90_UPI0010F84985	muscle segmentation homeobox-like
OG0002754	2.37216	1	2.36862	8.02377153000906e-80	CW_cluster-3852.14656	TD_cluster-2092.3080	Q2MJQ7	Voltage-dependent calcium channel gamma-1 subunit	UniRef90_A0A0L7QQW5	Uncharacterized protein	Q2MJQ7	Voltage-dependent calcium channel gamma-1 subunit	UniRef90_A0A0L7QQW5	Uncharacterized protein
OG0003455	2.3702	1	2.36972	4.87723239421456e-56	CW_cluster-3852.4399	TD_cluster-2092.5088	Q69YN2	CWF19-like protein 1	UniRef90_UPI00083C57AF	uncharacterized protein LOC108546249	-	-	UniRef90_UPI00083C57AF	uncharacterized protein LOC108546249
OG0003830	2.36257	1	2.35791	1.7839701378415e-24	CW_cluster-3852.654	TD_cluster-2092.7652	-	-	UniRef90_UPI000873AC16	uncharacterized protein LOC108909822	-	-	UniRef90_UPI000873AC16	uncharacterized protein LOC108909822
OG0002984	2.36203	1	2.35046	2.01348792437225e-119	CW_cluster-3852.2426	TD_cluster-2092.5222	P91931	S-adenosylmethionine decarboxylase proenzyme	UniRef90_A0A6P3DJF7	S-adenosylmethionine decarboxylase proenzyme	P91931	S-adenosylmethionine decarboxylase proenzyme	UniRef90_A0A2A3E767	S-adenosylmethionine decarboxylase proenzyme
OG0000325	2.36022	1	2.34975	5.43996497209577e-166	CW_cluster-3852.8303	TD_cluster-2092.5128	O54950	5'-AMP-activated protein kinase subunit gamma-1	UniRef90_UPI0007E2B44E	LOW QUALITY PROTEIN uncharacterized protein LOC107999690	-	-	UniRef90_UPI0006153FED	uncharacterized protein LOC100882269 isoform X1
OG0001065	2.35344	1	2.34617	1.5254180128241e-114	CW_cluster-3852.3698	TD_cluster-2092.7181	Q5ZKH3	Polycomb protein EED	UniRef90_A0A6P3D5P3	Vang-like protein	Q5ZKH3	Polycomb protein EED	UniRef90_A0A6P3D5P3	Vang-like protein
OG0004295	2.35078	0.99982	2.29309	1.12694254883359e-06	CW_cluster-3852.8550	TD_cluster-2159.0	Q9VPF0	Protein artichoke	UniRef90_A0A2A3EDV1	Chaoptin	Q9VPF0	Protein artichoke	UniRef90_A0A2A3EDV1	Chaoptin
OG0001066	2.34945	1	2.3353	3.94205675191767e-95	CW_cluster-3852.370	TD_cluster-1536.0	Q9VE51	Cleavage and polyadenylation specificity factor 73	UniRef90_UPI0016197521	uncharacterized protein LOC118442590 isoform X2	O18475	DNA polymerase theta	UniRef90_UPI00083C3ACD	DNA polymerase theta-like
OG0000003	2.34792	0.998571	2.31865	7.72798938060724e-09	CW_cluster-3852.4650	TD_cluster-2725.0	Q96DM1	PiggyBac transposable element-derived protein 4	UniRef90_UPI00073D4EAA	piggyBac transposable element-derived protein 4-like	Q96DM1	PiggyBac transposable element-derived protein 4	UniRef90_UPI0010F8B379	piggyBac transposable element-derived protein 4-like
OG0002044	2.3438	1	2.34124	2.84209521867548e-211	CW_cluster-3852.11257	TD_cluster-2092.4599	Q7KN62	Transitional endoplasmic reticulum ATPase TER94	UniRef90_A0A2A3ECV7	Vesicle-fusing ATPase	Q7KN62	Transitional endoplasmic reticulum ATPase TER94	UniRef90_A0A2A3ECV7	Vesicle-fusing ATPase
OG0002589	2.34372	0.99988	2.33938	2.88525632089606e-08	CW_cluster-3852.13688	TD_cluster-1623.0	-	-	UniRef90_A0A0L7RH65	Uncharacterized protein	-	-	UniRef90_UPI00083C3FB3	uncharacterized protein LOC108546395
OG0002873	2.33402	1	2.32937	3.87687099710233e-133	CW_cluster-3852.1946	TD_cluster-2092.656	Q5XGI0	Ribose-phosphate pyrophosphokinase 2	UniRef90_UPI0013041C04	metallophosphoesterase domain-containing protein 1	Q5XGI0	Ribose-phosphate pyrophosphokinase 2	UniRef90_A0A6P3U2R4	metallophosphoesterase domain-containing protein 1 isoform X1
OG0000250	2.33052	1	2.32568	1.38328927947239e-247	CW_cluster-3852.7691	TD_cluster-2092.8373	P43247	DNA mismatch repair protein Msh2	UniRef90_A0A2A3E1V0	DNA mismatch repair protein Msh2	Q3MHE4	DNA mismatch repair protein Msh2	UniRef90_A0A6P3E455	DNA mismatch repair protein Msh2 isoform X1
OG0001247	2.32748	1	2.31845	2.00180417829573e-76	CW_cluster-3852.8506	TD_cluster-2092.7022	P70182	Phosphatidylinositol 4-phosphate 5-kinase type-1 alpha	UniRef90_UPI00083D1A72	phosphatidylinositol 4-phosphate 5-kinase type-1 beta-like isoform X4	O60331	Phosphatidylinositol 4-phosphate 5-kinase type-1 gamma	UniRef90_UPI00084095E6	phosphatidylinositol 4-phosphate 5-kinase type-1 gamma isoform X8
OG0000515	2.31917	1	2.34882	6.52934271654378e-08	CW_cluster-3852.2368	TD_cluster-2092.3812	Q6P1C6	Leucine-rich repeats and immunoglobulin-like domains protein 3	UniRef90_A0A0L7QM95	Carboxypeptidase N subunit 2	Q5R6B1	Leucine-rich repeat transmembrane neuronal protein 1	UniRef90_A0A6J3KDH7	insulin-like growth factor-binding protein complex acid labile subunit
OG0004564	2.31194	1	2.30674	2.02941559175326e-97	CW_cluster-3852.9712	TD_cluster-2092.3086	Q9V0D5	Malate dehydrogenase	UniRef90_A0A310SND3	Malate dehydrogenase	Q58820	L-sulfolactate dehydrogenase	UniRef90_A0A310SND3	Malate dehydrogenase
OG0004558	2.29861	1	2.28396	2.17772601178823e-34	CW_cluster-3852.9672	TD_cluster-2092.6139	-	-	UniRef90_UPI001303F99E	protein quiver-like	-	-	UniRef90_UPI00063F52C3	uncharacterized protein LOC105837693
OG0001844	2.29009	1	2.28233	7.73777375818855e-104	CW_cluster-3852.10548	TD_cluster-2092.1031	B2D0J4	Venom dipeptidyl peptidase 4	UniRef90_A0A6P5I706	venom dipeptidyl peptidase 4 isoform X2	P28843	Dipeptidyl peptidase 4	UniRef90_UPI00083D3092	venom dipeptidyl peptidase 4-like isoform X2
OG0001688	2.28898	0.999814	2.24216	4.34375100466321e-12	CW_cluster-3785.1	TD_cluster-2092.71	Q9XTG1	Neuroligin-1	UniRef90_A0A158NMI1	COesterase domain-containing protein	Q9NZ94	Neuroligin-3	UniRef90_A0A0L7QPE6	Neuroligin-1
OG0002903	2.2849	1	2.27836	2.36224112818421e-59	CW_cluster-3852.2101	TD_cluster-3038.0	-	-	UniRef90_UPI0006235863	uncharacterized protein LOC105676371 isoform X1	-	-	UniRef90_A0A6P3TWT9	uncharacterized protein LOC100650370
OG0003891	2.28392	0.999547	2.24296	5.34535212675163e-13	CW_cluster-3852.6892	TD_cluster-2962.0	-	-	UniRef90_UPI00147950A9	myocardin-related transcription factor B isoform X4	Q9ULH7	Myocardin-related transcription factor B	UniRef90_A0A6P3U303	MKL/myocardin-like protein 2 isoform X2
OG0001480	2.27891	0.999998	2.25556	5.91000976296516e-09	CW_cluster-2229.0	TD_cluster-2092.5070	-	-	UniRef90_UPI000EAB39ED	uncharacterized protein LOC108622663	-	-	UniRef90_A0A310SCK7	Uncharacterized protein
OG0000311	2.27464	0.999993	2.23152	6.67841856342415e-09	CW_cluster-3852.6951	TD_cluster-2092.673	Q10743	Disintegrin and metalloproteinase domain-containing protein 10	UniRef90_A0A6P3UBP4	disintegrin and metalloproteinase domain-containing protein 10 isoform X1	Q10743	Disintegrin and metalloproteinase domain-containing protein 10	UniRef90_A0A6P5I6N4	disintegrin and metalloproteinase domain-containing protein 10 isoform X2
OG0002453	2.27449	1	2.26579	0	CW_cluster-3852.12955	TD_cluster-2092.7337	P54399	Protein disulfide-isomerase	UniRef90_A0A154PCB0	Polycomb protein Suz12	Q0VA03	Polycomb protein suz12	UniRef90_A0A154PCB0	Polycomb protein Suz12
OG0001115	2.27143	0.999818	2.23991	3.8335115769965e-18	CW_cluster-3852.4614	TD_cluster-2092.6958	Q2KJJ8	5'-3' exonuclease PLD3	UniRef90_UPI000258F8CD	uncharacterized protein LOC100876146 isoform X1	-	-	UniRef90_A0A6P3E567	uncharacterized protein LOC100742326 isoform X2
OG0001784	2.26798	1	2.25714	1.44648205950704e-99	CW_cluster-3852.10307	TD_cluster-2092.8121	Q0WUG6	Subtilisin-like protease SBT6.1	UniRef90_A0A6V7H2C7	DNA ligase 4	Q5R6L3	DNA ligase 4	UniRef90_A0A0L7QMF4	DNA ligase 4
OG0003032	2.26688	1	2.25543	3.18909599220019e-94	CW_cluster-3852.2654	TD_cluster-2811.0	Q15139	Serine/threonine-protein kinase D1	UniRef90_UPI0010F9FC5A	serine/threonine-protein kinase D3 isoform X2	Q15139	Serine/threonine-protein kinase D1	UniRef90_UPI0010F9FC5A	serine/threonine-protein kinase D3 isoform X2
OG0001889	2.26221	1	2.25018	6.78505050483544e-90	CW_cluster-3852.10716	TD_cluster-1186.0	Q5MCW4	Zinc finger protein 569	UniRef90_A0A6P8LKN1	uncharacterized protein LOC100743163	Q86YF9	Zinc finger protein DZIP1	UniRef90_A0A0L7QU73	Zinc finger protein DZIP1L
OG0002846	2.25987	0.995639	2.18004	5.42849790221092e-05	CW_cluster-3852.1768	TD_cluster-977.0	Q7M3M8	Transcription factor castor	UniRef90_A0A6P3UA23	uncharacterized protein LOC100652294 isoform X1	Q7M3M8	Transcription factor castor	UniRef90_UPI0014795B47	uncharacterized protein LOC117609629 isoform X1
OG0002196	2.25613	1	2.24993	2.66329922280919e-113	CW_cluster-3852.11820	TD_cluster-736.0	P50464	LIM domain-containing protein unc-97	UniRef90_A0A026VUP0	LIM and senescent cell antigen-like-containing domain protein	Q7Z4I7	LIM and senescent cell antigen-like-containing domain protein 2	UniRef90_A0A0C9QJ29	LIMS2 protein
OG0003329	2.25489	1	2.24626	1.82980123173404e-20	CW_cluster-3852.3956	TD_cluster-969.0	Q5U2X2	Sperm-associated antigen 1	UniRef90_A0A0L7QLM9	Sperm-associated antigen 1	Q5U2X2	Sperm-associated antigen 1	UniRef90_A0A0M8ZZQ5	Sperm-associated antigen 1
OG0003270	2.24363	1	2.22664	4.93942599546397e-63	CW_cluster-3852.3685	TD_cluster-2092.1897	Q9I7S6	High affinity cGMP-specific 3' 5'-cyclic phosphodiesterase 9A	UniRef90_A0A6P3U7J1	Phosphodiesterase	Q9I7S6	High affinity cGMP-specific 3' 5'-cyclic phosphodiesterase 9A	UniRef90_A0A6P3U7J1	Phosphodiesterase
OG0001862	2.23923	1	2.23545	3.07273452135489e-101	CW_cluster-3852.10634	TD_cluster-2092.7035	P63074	Eukaryotic translation initiation factor 4E	UniRef90_A0A0L7QT09	Protein painting of fourth (Fragment)	Q9W123	Protein painting of fourth	UniRef90_A0A0L7QT09	Protein painting of fourth (Fragment)
OG0003049	2.23869	1	2.23249	2.80926649760211e-226	CW_cluster-3852.2739	TD_cluster-2092.4857	P12613	T-complex protein 1 subunit alpha	UniRef90_A0A158NJ24	CCT-alpha	P12613	T-complex protein 1 subunit alpha	UniRef90_A0A7M7G490	Uncharacterized protein
OG0000085	2.23581	1	2.23177	5.18454561353638e-25	CW_cluster-3852.10984	TD_cluster-1794.0	P33992	DNA replication licensing factor MCM5	UniRef90_UPI000995D11F	piggyBac transposable element-derived protein 4-like	Q96DM1	PiggyBac transposable element-derived protein 4	UniRef90_A0A6V7H110	DDE_Tnp_1_7 domain-containing protein
OG0001712	2.23042	1	2.22132	2.25585294104327e-82	CW_cluster-3852.1005	TD_cluster-2092.8353	Q7Q3N5	Protein-serine O-palmitoleoyltransferase porcupine	UniRef90_A0A0L7RB42	Uncharacterized protein	Q9H237	Protein-serine O-palmitoleoyltransferase porcupine	UniRef90_A0A0L7RB42	Uncharacterized protein
OG0004387	2.22266	1	2.20959	9.29986713986997e-178	CW_cluster-3852.8968	TD_cluster-2050.2	Q9HB90	Ras-related GTP-binding protein C	UniRef90_A0A2A3E376	Zinc finger protein	A8K0R7	Zinc finger protein 839	UniRef90_A0A2A3E376	Zinc finger protein
OG0002278	2.22262	1	2.2189	1.64300722306129e-100	CW_cluster-3852.12142	TD_cluster-2092.3422	Q92845	Kinesin-associated protein 3	UniRef90_A0A6P6FC03	uncharacterized protein LOC112212770	Q8R1F9	Ribonuclease P protein subunit p40	UniRef90_UPI00083C0941	uncharacterized protein LOC108550884
OG0000377	2.21077	0.996184	2.12049	0.00595713	CW_cluster-2579.1	TD_cluster-2424.0	A1ZAX0	Neuropeptide CCHamide-1 receptor	UniRef90_UPI0010F73878	neuropeptide CCHamide-2 receptor-like	A1ZAX0	Neuropeptide CCHamide-1 receptor	UniRef90_UPI00083C235C	neuropeptide CCHamide-1 receptor-like
OG0003914	2.20915	1	2.18613	1.2700947492246e-30	CW_cluster-3852.699	TD_cluster-2581.0	Q6GMF8	Inactive rhomboid protein 1	UniRef90_A0A6P3UB01	uncharacterized protein LOC100644578 isoform X1	Q76NQ1	Inactive rhomboid protein 1	UniRef90_UPI001478A73B	inactive rhomboid protein 1 isoform X1
OG0002420	2.19003	1	2.15	7.2632804775954e-22	CW_cluster-3852.12796	TD_cluster-2092.8226	Q8MKK4	Facilitated trehalose transporter Tret1-2 homolog	UniRef90_A0A6P3UR60	facilitated trehalose transporter Tret1 isoform X1	A9ZSY3	Facilitated trehalose transporter Tret1	UniRef90_UPI000258F7B2	facilitated trehalose transporter Tret1-2 homolog isoform X5
OG0002897	2.18853	0.999998	2.1514	7.58934845519888e-14	CW_cluster-3852.2055	TD_cluster-2092.7318	-	-	UniRef90_UPI0010F53D5E	vacuolar protein sorting-associated protein 27-like isoform X1	-	-	UniRef90_A0A6P3U007	mediator of RNA polymerase II transcription subunit 12 isoform X1
OG0003024	2.18758	0.99843	2.13116	0.0186531	CW_cluster-3852.2615	TD_cluster-1115.0	-	-	UniRef90_UPI0010F6CDE9	uncharacterized protein LOC114874295	-	-	UniRef90_UPI0010F6CDE9	uncharacterized protein LOC114874295
OG0000967	2.18522	1	2.17671	4.68024629643374e-65	CW_cluster-3852.1533	TD_cluster-316.0	Q32Q07	Leucine-rich repeat neuronal protein 1	UniRef90_A0A6P3DLR0	leucine-rich repeat neuronal protein 1 isoform X1	Q32Q07	Leucine-rich repeat neuronal protein 1	UniRef90_A0A6P3DLR0	leucine-rich repeat neuronal protein 1 isoform X1
OG0003129	2.18432	1	2.15447	2.26590508280898e-34	CW_cluster-3852.3088	TD_cluster-2532.0	Q9W0Y8	Sodium channel protein 60E	UniRef90_A0A6P8MU43	sodium channel protein 60E-like isoform X2	Q9W0Y8	Sodium channel protein 60E	UniRef90_A0A6P8LC45	sodium channel protein 60E isoform X4
OG0001194	2.18418	1	2.18308	5.20990494535221e-102	CW_cluster-3852.6751	TD_cluster-2092.6242	Q2V2M9	FH1/FH2 domain-containing protein 3	UniRef90_A0A6J3KBM1	FH1/FH2 domain-containing protein 3 isoform X4	-	-	UniRef90_UPI00083CD9BE	uncharacterized protein LOC108578600
OG0002930	2.18152	0.999885	2.13373	4.82142486342605e-08	CW_cluster-3852.2228	TD_cluster-2092.4999	B4HF64	Forkhead box protein O	UniRef90_A0A6P3U9P6	forkhead box protein O	B4HF64	Forkhead box protein O	UniRef90_A0A310SQ23	Forkhead box protein O
OG0003217	2.17383	0.999879	2.12874	8.07569604476838e-11	CW_cluster-3852.3432	TD_cluster-1784.0	-	-	UniRef90_UPI00083C87D5	LOW QUALITY PROTEIN muscle M-line assembly protein unc-89	-	-	UniRef90_UPI0003DF7B79	uncharacterized protein LOC102672150
OG0000338	2.17244	1	2.16786	4.90746923494446e-71	CW_cluster-3852.7380	TD_cluster-2092.1439	K7IM66	Eukaryotic translation initiation factor 3 subunit D	UniRef90_A0A4S2KFY2	Eukaryotic translation initiation factor 3 subunit D	K7IM66	Eukaryotic translation initiation factor 3 subunit D	UniRef90_A0A4S2KFY2	Eukaryotic translation initiation factor 3 subunit D
OG0003456	2.16856	1	2.15745	7.26802837767035e-161	CW_cluster-3852.4401	TD_cluster-2092.5764	Q8N573	Oxidation resistance protein 1	UniRef90_A0A6P3XJ45	nuclear receptor coactivator 7 isoform X1	Q5ZMS4	Nuclear receptor coactivator 7	UniRef90_A0A6P3D8I0	nuclear receptor coactivator 7 isoform X12
OG0001787	2.16704	0.999987	2.13766	7.13519125840915e-18	CW_cluster-3852.1032	TD_cluster-2328.0	Q8C8Y5	Sterile alpha motif domain-containing protein 7	UniRef90_A0A3L8DEQ9	SAM domain-containing protein	-	-	UniRef90_A0A0L7R7D3	Uncharacterized protein
OG0002267	2.16346	1	2.15242	9.70920829195107e-127	CW_cluster-3852.12095	TD_cluster-2939.0	O15254	Peroxisomal acyl-coenzyme A oxidase 3	UniRef90_A0A310SHC8	Acyl-coenzyme A oxidase	Q8BHT6	Beta-1 3-glucosyltransferase	UniRef90_A0A0L7QK17	Beta-1 3-glucosyltransferase
OG0000901	2.16146	0.999198	2.1094	2.99218848054289e-06	CW_cluster-3852.2233	TD_cluster-3100.0	Q7Z7J7	LHFPL tetraspan subfamily member 4 protein	UniRef90_A0A6I9WR79	LHFPL tetraspan subfamily member 3 protein	Q9Y693	LHFPL tetraspan subfamily member 6 protein	UniRef90_A0A0L7QL25	Lipoma HMGIC fusion partner like protein
OG0002666	2.15983	1	2.15591	1.069966886477e-66	CW_cluster-3852.14120	TD_cluster-2636.0	Q2L6K8	Protein canopy 4	UniRef90_UPI0008400B4D	protein canopy 4	Q6GN40	Protein canopy homolog 3	UniRef90_UPI0008400B4D	protein canopy 4
OG0003048	2.15741	1	2.15093	1.78569760368701e-134	CW_cluster-3852.2736	TD_cluster-2092.1153	Q4GXU6	40S ribosomal protein S4	UniRef90_A0A6P3TY73	putative ATPase N2B	P46441	Putative ATPase N2B	UniRef90_A0A0L7RIR0	Putative ATPase N2B
OG0003771	2.15583	1	2.15042	2.1023092344406e-122	CW_cluster-3852.6032	TD_cluster-958.0	O93614	Rap1 GTPase-GDP dissociation stimulator 1-A	UniRef90_UPI00083FF305	rap1 GTPase-GDP dissociation stimulator 1-B	E9Q912	Rap1 GTPase-GDP dissociation stimulator 1	UniRef90_A0A6P3DGZ5	rap1 GTPase-GDP dissociation stimulator 1-B
OG0001084	2.15321	0.99978	2.13971	6.58884172432431e-05	CW_cluster-3852.4712	TD_cluster-2858.0	-	-	UniRef90_UPI00061526C8	FK506-binding protein 4-like	-	-	UniRef90_A0A0L7R512	Replicase polyprotein 1a
OG0004501	2.14856	1	2.13623	3.00437883180253e-79	CW_cluster-3852.9456	TD_cluster-2092.5241	A9JS71	Enoyl-CoA hydratase domain-containing protein 3 mitochondrial	UniRef90_A0A0N0BCL7	Enoyl-CoA hydratase domain-containing protein 3 mitochondrial	-	-	UniRef90_A0A6P3UF82	uncharacterized protein LOC100643264
OG0001916	2.139	1	2.13621	2.41076522523791e-179	CW_cluster-3852.10837	TD_cluster-120.1	Q9VSD7	Lariat debranching enzyme	UniRef90_UPI000615334F	ubiquitin carboxyl-terminal hydrolase 10	Q5ZJN4	Ubiquitin carboxyl-terminal hydrolase 10	UniRef90_UPI000615334F	ubiquitin carboxyl-terminal hydrolase 10
OG0000930	2.13876	0.999834	2.10539	1.38857530141334e-09	CW_cluster-3852.13823	TD_cluster-2092.2293	Q5RDY1	N-acetylneuraminate lyase	UniRef90_UPI0010F70DD2	N-acetylneuraminate lyase-like	-	-	UniRef90_UPI001303F713	N-acetylneuraminate lyase-like
OG0000291	2.1302	0.998916	2.0997	2.92383565663685e-07	CW_cluster-3852.12001	TD_cluster-2092.1500	-	-	UniRef90_A0A2A3EMG0	Ankyrin repeat and MYND domain-containing protein	-	-	UniRef90_A0A310S9A6	MYND-type domain-containing protein
OG0003554	2.12771	0.999192	2.07244	0.0010479	CW_cluster-3852.4772	TD_cluster-2196.0	-	-	UniRef90_A0A6P3D4X5	Glycosyltransferase family 92 protein	-	-	UniRef90_A0A6P3D4X5	Glycosyltransferase family 92 protein
OG0004312	2.12262	0.981725	2.09756	0.000236356	CW_cluster-3852.8634	TD_cluster-2092.6393	Q53H47	Histone-lysine N-methyltransferase SETMAR	UniRef90_UPI001609BB17	histone-lysine N-methyltransferase SETMAR-like	Q53H47	Histone-lysine N-methyltransferase SETMAR	UniRef90_A0A0M9A5S9	Histone-lysine N-methyltransferase SETMAR
OG0003171	2.12183	0.999985	2.10194	8.34420957227996e-16	CW_cluster-3852.3218	TD_cluster-2092.24	O77215	Homeobox protein unc-4	UniRef90_A0A6P3DFK0	protein zerknuellt 1	O77215	Homeobox protein unc-4	UniRef90_UPI000EAB2358	homeobox protein unc-4-like isoform X1
OG0000169	2.12063	0.999023	2.05009	5.31362967192953e-07	CW_cluster-3071.0	TD_cluster-2092.841	P47211	Galanin receptor type 1	UniRef90_A0A0L7RCP8	Pyroglutamylated RFamide peptide receptor	Q5D0K2	Cholecystokinin receptor type A	UniRef90_UPI0006150764	cholecystokinin receptor type A-like isoform X1
OG0004137	2.11419	1	2.10842	5.24816253745955e-176	CW_cluster-3852.7947	TD_cluster-1240.0	Q24537	High mobility group protein DSP1	UniRef90_UPI000614A788	GON-4-like protein isoform X1	Q9DB00	GON-4-like protein	UniRef90_UPI0010F5DFB4	uncharacterized protein LOC114873691
OG0002215	2.1135	1	2.10637	1.12942946607812e-24	CW_cluster-3852.11865	TD_cluster-2092.1453	P89116	Caspase-1	UniRef90_A0A6P3E4P8	caspase-like	P89116	Caspase-1	UniRef90_UPI00084E5522	caspase-1-like isoform X2
OG0002432	2.11064	0.999141	2.05583	5.18558007925745e-09	CW_cluster-3852.12856	TD_cluster-169.0	Q9W4S7	Myc protein	UniRef90_A0A0L7QQJ5	Myc proto-oncogene protein	-	-	UniRef90_A0A0L7QQJ5	Myc proto-oncogene protein
OG0000070	2.10825	1	2.10616	8.22803595193693e-22	CW_cluster-3852.5313	TD_cluster-2092.4621	Q96DM1	PiggyBac transposable element-derived protein 4	UniRef90_UPI0014432486	LOW QUALITY PROTEIN piggyBac transposable element-derived protein 4-like	Q4R979	RNA-binding protein 4	UniRef90_UPI0010F5EC9B	piggyBac transposable element-derived protein 4-like
OG0003945	2.09804	1	2.09216	5.36693768207252e-144	CW_cluster-3852.714	TD_cluster-2092.5072	Q7JUR6	Protein GDAP2 homolog	UniRef90_A0A6P3TVS5	protein GDAP2 homolog	Q7JUR6	Protein GDAP2 homolog	UniRef90_A0A6P3TVS5	protein GDAP2 homolog
OG0000894	2.09573	0.999985	2.069	3.80235632744607e-14	CW_cluster-3852.12973	TD_cluster-2342.0	Q2HJ48	BTB/POZ domain-containing protein KCTD1	UniRef90_A0A3L8DFC2	BTB domain-containing protein	Q68DU8	BTB/POZ domain-containing protein KCTD16	UniRef90_A0A6V7GST5	BTB domain-containing protein
OG0002113	2.08944	1	2.07749	8.37071773726634e-169	CW_cluster-3852.11473	TD_cluster-2092.4280	Q9NUY8	TBC1 domain family member 23	UniRef90_UPI0010F9E937	uncharacterized protein LOC114879568 isoform X1	-	-	UniRef90_A0A6P3TY04	uncharacterized protein LOC100644438
OG0000297	2.08572	1	2.08077	2.17716406352769e-104	CW_cluster-3852.12798	TD_cluster-2037.1	Q8MPP3	Matrix metalloproteinase-2	UniRef90_UPI00084027B5	matrix metalloproteinase-2-like isoform X1	Q8MPP3	Matrix metalloproteinase-2	UniRef90_UPI00083BD9EB	matrix metalloproteinase-2-like
OG0000857	2.08389	1	2.08485	9.43247044799218e-53	CW_cluster-3852.12065	TD_cluster-2092.2544	P97449	Aminopeptidase N	UniRef90_V9I6X5	Aminopeptidase N	A0A6J2ATK2	Aminopeptidase Q	UniRef90_A0A6P3DND9	aminopeptidase N
OG0001612	2.07303	0.982067	2.00193	0.0438695	CW_cluster-3295.1	TD_cluster-567.0	-	-	UniRef90_UPI00083BFBAF	uncharacterized protein LOC108551535	-	-	UniRef90_A0A6P3UVK9	uncharacterized protein LOC100746821 isoform X1
OG0002043	2.06512	1	2.05717	2.27419256191715e-107	CW_cluster-3852.11254	TD_cluster-2092.4347	Q8CGF6	WD repeat-containing protein 47	UniRef90_A0A6P3U045	WD repeat-containing protein 47 isoform X2	Q8CGF6	WD repeat-containing protein 47	UniRef90_A0A6P3U045	WD repeat-containing protein 47 isoform X2
OG0002220	2.06435	1	2.05815	3.48072572401219e-81	CW_cluster-3852.11893	TD_cluster-2092.1201	P30638	Putative transporter svop-1	UniRef90_UPI0008401FE9	synaptic vesicle 2-related protein isoform X1	Q8NFV4	Protein ABHD11	UniRef90_A0A6P3DUU2	protein ABHD11 isoform X1
OG0002845	2.06344	1	2.05926	2.68919865064913e-64	CW_cluster-3852.1766	TD_cluster-2092.8486	Q9JI92	Syntenin-1	UniRef90_UPI0010F917CE	syntenin-1-like isoform X1	O00560	Syntenin-1	UniRef90_UPI0010F917CE	syntenin-1-like isoform X1
OG0004567	2.0547	1	2.04706	9.77504742411628e-176	CW_cluster-3852.9718	TD_cluster-2092.1163	Q5ZJK8	T-complex protein 1 subunit eta	UniRef90_A0A6P3TZE3	T-complex protein 1 subunit eta	Q5ZJK8	T-complex protein 1 subunit eta	UniRef90_A0A6P3TZE3	T-complex protein 1 subunit eta
OG0003342	2.05402	1	2.04639	7.5547128628538e-103	CW_cluster-3852.4016	TD_cluster-1804.0	P61963	DDB1- and CUL4-associated factor 7	UniRef90_A0A6G0T9K8	Uncharacterized protein	P61963	DDB1- and CUL4-associated factor 7	UniRef90_A0A6G0T9K8	Uncharacterized protein
OG0000207	2.04491	1	2.04436	8.39507903484885e-59	CW_cluster-3852.3573	TD_cluster-2092.1715	P62484	Abl interactor 2	UniRef90_A0A6V7HIV3	SH3 domain-containing protein (Fragment)	P82204	Triosephosphate isomerase	UniRef90_A0A6P3DJ68	uncharacterized protein LOC100643213 isoform X1
OG0004274	2.0102	1	2.00588	3.49579001348007e-93	CW_cluster-3852.8492	TD_cluster-2151.0	Q9GMB8	Serine--tRNA ligase cytoplasmic	UniRef90_UPI000614C888	2-oxoisovalerate dehydrogenase subunit alpha mitochondrial	Q8WZ73	E3 ubiquitin-protein ligase rififylin	UniRef90_UPI00083C7C67	LOW QUALITY PROTEIN uncharacterized protein LOC108547303
OG0003295	-2.00262	1	-2.0378	1.74526886794366e-18	CW_cluster-3852.379	TD_cluster-2092.8395	-	-	UniRef90_A0A310SUE6	PR domain zinc finger protein 4	Q9NQX1	PR domain zinc finger protein 5	UniRef90_A0A6P3V620	uncharacterized protein LOC100747707
OG0004254	-2.00447	1	-2.01732	5.84771563278229e-254	CW_cluster-3852.840	TD_cluster-2092.7224	Q7K0F0	Coiled-coil domain-containing protein 130 homolog	UniRef90_UPI0010F91C3E	zinc finger protein 423 homolog isoform X1	A8D8P8	Piwi-like protein Siwi	UniRef90_UPI0010F91C3E	zinc finger protein 423 homolog isoform X1
OG0002179	-2.00544	1	-2.02255	5.72569489931428e-104	CW_cluster-3852.11747	TD_cluster-2092.5265	-	-	UniRef90_UPI00083BB690	uncharacterized protein LOC108547202	P14754	Alaserpin	UniRef90_A0A0L7QWC1	Uncharacterized protein
OG0003162	-2.0058	1	-2.01348	0	CW_cluster-3852.3191	TD_cluster-2092.6599	Q8C0D5	Elongation factor-like GTPase 1	UniRef90_UPI0010F5CA46	elongation factor-like GTPase 1	Q7Z2Z2	Elongation factor-like GTPase 1	UniRef90_A0A2A3EF81	Elongation factor Tu GTP-binding domain-containing protein
OG0000813	-2.00768	1	-2.01282	1.22773575285052e-210	CW_cluster-3852.11389	TD_cluster-2092.6183	P42285	Exosome RNA helicase MTR4	UniRef90_A0A0N1ITA8	Superkiller viralicidic activity 2-like 2	P42285	Exosome RNA helicase MTR4	UniRef90_A0A0N1ITA8	Superkiller viralicidic activity 2-like 2
OG0000632	-2.01091	1	-2.02479	8.1799018119887e-54	CW_cluster-1662.0	TD_cluster-2092.7723	-	-	UniRef90_UPI0010F4BEB7	4-nitrophenylphosphatase-like	P0DKC4	Phosphoglycolate phosphatase 1B chloroplastic	UniRef90_A0A0L7R396	Phosphoglycolate phosphatase
OG0003932	-2.0189	1	-2.03623	3.06239726250331e-155	CW_cluster-3852.7064	TD_cluster-2092.3622	P70336	Rho-associated protein kinase 2	UniRef90_UPI001443105E	rho-associated protein kinase 1 isoform X1	O75116	Rho-associated protein kinase 2	UniRef90_A0A6J3L877	Non-specific serine/threonine protein kinase
OG0000284	-2.019	1	-2.04784	6.47585754959699e-63	CW_cluster-3852.11325	TD_cluster-2092.6751	C9D7C2	Voltage-dependent calcium channel type A subunit alpha-1	UniRef90_A0A154P8Q0	Voltage-dependent calcium channel type A subunit alpha-1	C9D7C2	Voltage-dependent calcium channel type A subunit alpha-1	UniRef90_A0A6P3UJI9	voltage-dependent calcium channel type A subunit alpha-1 isoform X4
OG0000561	-2.02094	1	-2.02329	5.80542894758894e-19	CW_cluster-3852.593	TD_cluster-2092.490	Q02157	Pancreatic triacylglycerol lipase	UniRef90_A0A6P3DP98	Phospholipase A(1)	P0DMB4	Phospholipase A1 1	UniRef90_UPI00083CB80F	phospholipase A1 1-like isoform X1
OG0003085	-2.02224	1	-2.02879	6.76151732958166e-129	CW_cluster-3852.2909	TD_cluster-2092.5846	Q9ULM3	YEATS domain-containing protein 2	UniRef90_A0A310SHZ4	YEATS domain-containing protein 2	Q8C4X2	Casein kinase I isoform gamma-3	UniRef90_UPI00083C0893	MAM and LDL-receptor class A domain-containing protein 1-like
OG0000513	-2.02291	1	-2.03014	5.6788460846306e-71	CW_cluster-3852.2243	TD_cluster-2092.6672	P13706	Glycerol-3-phosphate dehydrogenase NAD( ) cytoplasmic	UniRef90_UPI00083D8DDD	glycerol-3-phosphate dehydrogenase NAD( ) cytoplasmic isoform X1	P07735	Glycerol-3-phosphate dehydrogenase NAD( ) cytoplasmic	UniRef90_A0A154PH44	Glycerol-3-phosphate dehydrogenase NAD( )
OG0001942	-2.029	1	-2.04206	1.13569317858567e-170	CW_cluster-3852.10928	TD_cluster-2092.3553	Q5RF08	Protein C1orf43 homolog	UniRef90_A0A2A3EAI8	DUF3730 domain-containing protein	Q9VEI3	Adenosine 3'-phospho 5'-phosphosulfate transporter 1	UniRef90_A0A2A3EAI8	DUF3730 domain-containing protein
OG0003537	-2.03368	0.998698	-2.01907	0.00868127	CW_cluster-3852.4693	TD_cluster-2092.3585	-	-	UniRef90_UPI000614E236	titin-like isoform X1	-	-	UniRef90_UPI000EAB1BDA	titin
OG0002816	-2.03805	0.999961	-2.10964	7.20719418389924e-05	CW_cluster-3852.1650	TD_cluster-2092.2835	O76075	DNA fragmentation factor subunit beta	UniRef90_UPI0010F58C43	DNA fragmentation factor subunit beta	Q99N34	DNA fragmentation factor subunit beta	UniRef90_UPI00083FE845	DNA fragmentation factor subunit beta
OG0004530	-2.03829	1	-2.04877	1.0635969540624e-276	CW_cluster-3852.9579	TD_cluster-2092.1363	Q9R050	Single-stranded DNA-binding protein 3	UniRef90_A0A6J1R3C2	single-stranded DNA-binding protein 3-like isoform X4	Q98948	Single-stranded DNA-binding protein 3	UniRef90_A0A6J3KPN6	single-stranded DNA-binding protein 3 isoform X4
OG0002068	-2.04681	1	-2.0947	9.30145471167701e-20	CW_cluster-3852.11331	TD_cluster-2092.7105	Q9WV18	Gamma-aminobutyric acid type B receptor subunit 1	UniRef90_UPI00144321C8	gamma-aminobutyric acid type B receptor subunit 1 isoform X1	Q9UBS5	Gamma-aminobutyric acid type B receptor subunit 1	UniRef90_A0A6P8LS47	gamma-aminobutyric acid type B receptor subunit 1 isoform X5
OG0001963	-2.05319	0.999675	-2.14817	0.000396732	CW_cluster-3852.10996	TD_cluster-2092.7031	P91620	Protein still life isoforms C/SIF type 2	UniRef90_A0A6P8NDC5	protein still life isoform SIF type 1 isoform X3	P91620	Protein still life isoforms C/SIF type 2	UniRef90_A0A6J3LKY0	protein still life isoform SIF type 1 isoform X8
OG0001637	-2.05523	0.952765	-2.05725	0.0425782	CW_cluster-3478.0	TD_cluster-2334.1	-	-	UniRef90_A0A310SJL3	ANK_REP_REGION domain-containing protein	-	-	UniRef90_A0A0L7QJB7	Uncharacterized protein
OG0002720	-2.05924	1	-2.10659	2.0261385925403e-11	CW_cluster-3852.14421	TD_cluster-2092.1057	-	-	UniRef90_A0A0L7RAB5	Uncharacterized protein	-	-	UniRef90_A0A0L7RAB5	Uncharacterized protein
OG0003781	-2.05969	1	-2.07017	1.57270788648725e-93	CW_cluster-3852.617	TD_cluster-2092.7933	Q6P1H6	Ankyrin repeat and LEM domain-containing protein 2	UniRef90_A0A0M9A431	Ankyrin repeat and LEM domain-containing protein 2	Q86XL3	Ankyrin repeat and LEM domain-containing protein 2	UniRef90_UPI000258EC19	patatin-like phospholipase domain-containing protein 2 isoform X1
OG0001255	-2.0684	1	-2.0515	1.65683314152399e-08	CW_cluster-3852.8671	TD_cluster-2092.3630	O35115	Four and a half LIM domains protein 2	UniRef90_A0A6P3V1N5	uncharacterized protein LOC100741757 isoform X2	O35115	Four and a half LIM domains protein 2	UniRef90_A0A6P3V1N5	uncharacterized protein LOC100741757 isoform X2
OG0003109	-2.07529	0.997263	-2.08952	1.88014534751156e-05	CW_cluster-3852.301	TD_cluster-2092.6426	-	-	UniRef90_A0A6P5HUS8	uncharacterized protein LOC110119542	-	-	UniRef90_UPI00109B73A6	uncharacterized protein LOC107992690 isoform X1
OG0001237	-2.07736	0.99587	-2.12673	0.000138156	CW_cluster-3852.8790	TD_cluster-2092.8098	P10818	Cytochrome c oxidase subunit 6A1 mitochondrial	UniRef90_UPI00109BE837	uncharacterized protein LOC107997275 isoform X3	-	-	UniRef90_A0A6P3UJT4	uncharacterized protein LOC100644753
OG0002989	-2.08379	1	-2.09457	0	CW_cluster-3852.2453	TD_cluster-2092.5526	Q7TPD0	Integrator complex subunit 3	UniRef90_UPI00083DC48B	LOW QUALITY PROTEIN integrator complex subunit 3	Q7TPD0	Integrator complex subunit 3	UniRef90_UPI00083DC48B	LOW QUALITY PROTEIN integrator complex subunit 3
OG0000047	-2.08746	0.975847	-2.03504	0.0225314	CW_cluster-3852.11977	TD_cluster-2092.75	P23074	Pro-Pol polyprotein	UniRef90_A0A6J0BHU9	uncharacterized protein K02A2.6-like	Q99315	Transposon Ty3-G Gag-Pol polyprotein	UniRef90_UPI0018D1AB74	uncharacterized protein LOC105386148
OG0001199	-2.09536	1	-2.10997	4.41960113808398e-228	CW_cluster-3852.6953	TD_cluster-2092.5944	Q9W0S9	Disco-interacting protein 2	UniRef90_A0A6P3TPN0	disco-interacting protein 2 isoform X4	Q9W0S9	Disco-interacting protein 2	UniRef90_A0A6P3TPN0	disco-interacting protein 2 isoform X4
OG0004154	-2.10144	1	-2.13544	1.06159720798743e-41	CW_cluster-3852.8011	TD_cluster-2092.1117	P97868	E3 ubiquitin-protein ligase RBBP6	UniRef90_A0A6P3UPD7	E3 ubiquitin-protein ligase RBBP6 isoform X1	Q7Z6E9	E3 ubiquitin-protein ligase RBBP6	UniRef90_A0A6P3UPD7	E3 ubiquitin-protein ligase RBBP6 isoform X1
OG0002031	-2.10404	1	-2.11677	2.08816173429457e-155	CW_cluster-3852.11215	TD_cluster-2092.3694	F1RWC3	Cubilin	UniRef90_A0A2A3EE59	Tolloid protein	Q7TMK9	Heterogeneous nuclear ribonucleoprotein Q	UniRef90_UPI000258D7CD	bone morphogenetic protein 1 isoform X1
OG0003368	-2.10721	1	-2.11059	1.53600546278035e-61	CW_cluster-3852.4101	TD_cluster-2092.4090	-	-	UniRef90_UPI000718D1A1	transcription factor Dp-1 isoform X1	Q08639	Transcription factor Dp-1	UniRef90_A0A6P3XZ76	transcription factor Dp-1 isoform X1
OG0001577	-2.11548	0.99887	-2.08068	1.51482859940209e-05	CW_cluster-3044.0	TD_cluster-2092.163	Q95YM8	Mushroom body large-type Kenyon cell-specific protein 1	UniRef90_UPI001303FE9C	mushroom body large-type Kenyon cell-specific protein 1-like isoform X1	Q95YM8	Mushroom body large-type Kenyon cell-specific protein 1	UniRef90_V9I9V3	Mushroom body large-type Kenyon cell-specific protein 1
OG0003155	-2.11718	1	-2.12252	1.24396509716148e-147	CW_cluster-3852.3160	TD_cluster-2092.5954	-	-	UniRef90_A0A6J3LP79	uncharacterized protein LOC117243290	-	-	UniRef90_A0A6J3LP79	uncharacterized protein LOC117243290
OG0002976	-2.12127	1	-2.1534	1.52736442739309e-60	CW_cluster-3852.2396	TD_cluster-2092.4809	Q5F3L1	Ribosomal protein S6 kinase alpha-5	UniRef90_A0A310SD67	Ribosomal protein S6 kinase alpha-5	Q9D0R2	Threonine--tRNA ligase 1 cytoplasmic	UniRef90_UPI00083BC333	ribosomal protein S6 kinase alpha-5-like isoform X2
OG0000387	-2.12768	0.963181	-2.22367	0.00299796	CW_cluster-3852.11560	TD_cluster-2092.6539	Q9Y6N9	Harmonin	UniRef90_A0A6P3D5B5	uncharacterized protein LOC100651712	Q80VW5	Whirlin	UniRef90_UPI0010F4D9C3	uncharacterized protein LOC114875930 isoform X1
OG0004441	-2.12776	1	-2.21313	7.29330660044102e-08	CW_cluster-3852.9174	TD_cluster-2092.499	-	-	UniRef90_V9IGB8	Uncharacterized protein	P40798	Protein shuttle craft	UniRef90_A0A6P3DHG3	uncharacterized protein LOC100644705
OG0002431	-2.13471	1	-2.13708	5.45144157494725e-80	CW_cluster-3852.12852	TD_cluster-2092.2427	P13804	Electron transfer flavoprotein subunit alpha mitochondrial	UniRef90_A0A6P3DMS3	Electron transfer flavoprotein subunit alpha	P13804	Electron transfer flavoprotein subunit alpha mitochondrial	UniRef90_UPI000258D6A4	electron transfer flavoprotein subunit alpha mitochondrial
OG0000941	-2.13713	1	-2.13783	3.63769750039542e-08	CW_cluster-3852.14139	TD_cluster-2092.4169	P83088	Alpha-(1 3)-fucosyltransferase C	UniRef90_A0A6V7GUC9	Glyco_tran_10_N domain-containing protein	P83088	Alpha-(1 3)-fucosyltransferase C	UniRef90_A0A6P5I7Z2	LOW QUALITY PROTEIN alpha-(1 3)-fucosyltransferase C
OG0001761	-2.14693	1	-2.15083	1.25588794797537e-77	CW_cluster-3852.10231	TD_cluster-2092.6264	P46223	60S ribosomal protein L7a	UniRef90_A0A6P3XF22	60S ribosomal protein L7a	Q2TBQ5	60S ribosomal protein L7a	UniRef90_UPI00083BCD42	vacuolar protein sorting-associated protein 53 homolog isoform X1
OG0001451	-2.15094	0.983047	-2.16566	0.00175075	CW_cluster-1992.0	TD_cluster-2092.1767	O15119	T-box transcription factor TBX3	UniRef90_A0A154P6X7	T-box transcription factor TBX2 (Fragment)	Q7TST9	T-box transcription factor TBX3	UniRef90_UPI00083BA849	T-box transcription factor TBX6-like
OG0004386	-2.15098	1	-2.18754	5.23557527033792e-45	CW_cluster-3852.8966	TD_cluster-2092.5039	Q9VWE0	Cytokine receptor	UniRef90_UPI00083BEE12	cytokine receptor isoform X1	Q9VZX9	Adenosylhomocysteinase-like 1	UniRef90_UPI00083BEE12	cytokine receptor isoform X1
OG0000690	-2.17064	1	-2.16567	1.01834803232939e-09	CW_cluster-2888.1	TD_cluster-2092.7444	-	-	UniRef90_A0A0L7R9I0	Uncharacterized protein	-	-	UniRef90_UPI00083C2C55	uncharacterized protein LOC108547114
OG0001116	-2.17079	1	-2.18827	1.41126651403433e-112	CW_cluster-3852.4617	TD_cluster-2092.4833	-	-	UniRef90_A0A6J3KY32	GATA zinc finger domain-containing protein 10-like isoform X1	Q13569	G/T mismatch-specific thymine DNA glycosylase	UniRef90_A0A6P3DXT6	probable serine/threonine-protein kinase yakA
OG0004442	-2.17243	1	-2.18151	7.47981496684897e-137	CW_cluster-3852.9184	TD_cluster-2092.5461	Q7PD79	Guanine nucleotide-binding protein G(s) subunit alpha	UniRef90_A0A195AZ52	Guanine nucleotide-binding protein G(S) subunit alpha	Q7PD79	Guanine nucleotide-binding protein G(s) subunit alpha	UniRef90_A0A195AZ52	Guanine nucleotide-binding protein G(S) subunit alpha
OG0003966	-2.17298	1	-2.1898	2.00420219078064e-44	CW_cluster-3852.7218	TD_cluster-2092.7151	O01761	Muscle M-line assembly protein unc-89	UniRef90_A0A6P8MK51	titin homolog isoform X6	Q9TZC4	Integrin-linked protein kinase homolog pat-4	UniRef90_A0A6V7H882	Uncharacterized protein (Fragment)
OG0000459	-2.18777	1	-2.20534	1.92980519172752e-103	CW_cluster-3852.12022	TD_cluster-2092.4464	P29503	Protein neuralized	UniRef90_A0A6P3DJB6	protein neuralized isoform X1	Q8IRW8	Histone-lysine N-methyltransferase trr	UniRef90_UPI00143A3CFA	histone-lysine N-methyltransferase 2C-like isoform X6
OG0003307	-2.19191	0.999789	-2.20956	1.39519599199973e-14	CW_cluster-3852.3821	TD_cluster-2092.2840	Q9TST4	Beta-3 adrenergic receptor	UniRef90_A0A6P3TT52	RYamide receptor	-	-	UniRef90_A0A6P3TT52	RYamide receptor
OG0001742	-2.20274	1	-2.21544	8.50832972507824e-55	CW_cluster-3852.10181	TD_cluster-2092.6618	Q9VVY3	Glycogen-binding subunit 76A	UniRef90_A0A310SQV7	Glycogen-binding subunit 76A	Q9VVY3	Glycogen-binding subunit 76A	UniRef90_A0A310SQV7	Glycogen-binding subunit 76A
OG0003841	-2.20945	0.999994	-2.2673	8.03598478903691e-08	CW_cluster-3852.6617	TD_cluster-2092.3056	-	-	UniRef90_A0A0L7R544	Uncharacterized protein	-	-	UniRef90_A0A0L7R544	Uncharacterized protein
OG0001481	-2.22521	0.999665	-2.27345	7.86996397749775e-10	CW_cluster-2242.0	TD_cluster-2092.1950	-	-	UniRef90_A0A154PE19	Uncharacterized protein (Fragment)	B0FWD8	NADH-ubiquinone oxidoreductase chain 1	UniRef90_UPI00130475D5	uncharacterized protein LOC116429832
OG0001471	-2.22862	0.999788	-2.34685	0.00116314	CW_cluster-2171.0	TD_cluster-2092.7145	A5LGM7	Facilitated trehalose transporter Tret1	UniRef90_UPI0010F6434D	facilitated trehalose transporter Tret1-like	B4QBN3	Facilitated trehalose transporter Tret1-2 homolog	UniRef90_A0A6P3UX54	facilitated trehalose transporter Tret1-like
OG0001621	-2.23224	0.999419	-2.28845	3.56814134906102e-05	CW_cluster-3346.0	TD_cluster-317.0	-	-	UniRef90_UPI00083D173E	uncharacterized protein LOC108575547	Q7ZXX1	Cell adhesion molecule 3	UniRef90_UPI00083D173E	uncharacterized protein LOC108575547
OG0001928	-2.23293	1	-2.24794	8.79197526737554e-59	CW_cluster-3852.10876	TD_cluster-2092.1236	-	-	UniRef90_A0A310SVB1	Uncharacterized protein	Q7QB45	Mediator of RNA polymerase II transcription subunit 22	UniRef90_A0A6P3D7U0	uncharacterized protein LOC100646579 isoform X1
OG0003075	-2.23295	1	-2.23923	1.29228349103175e-148	CW_cluster-3852.2850	TD_cluster-2092.6562	Q3UMC0	ATPase family protein 2 homolog	UniRef90_UPI0010F8CD96	ATPase family protein 2 homolog isoform X1	Q8NB90	ATPase family protein 2 homolog	UniRef90_A0A2A3EFH5	Spermatogenesis-associated protein
OG0004607	-2.23447	0.981889	-2.23253	8.35628505157835e-06	CW_cluster-3852.991	TD_cluster-1829.0	-	-	UniRef90_A0A6P3DFX1	dynein heavy chain 3 axonemal isoform X2	Q8BW94	Dynein heavy chain 3 axonemal	UniRef90_A0A6P3DFX1	dynein heavy chain 3 axonemal isoform X2
OG0004058	-2.24167	1	-2.27182	1.79726551344009e-22	CW_cluster-3852.7613	TD_cluster-2092.6995	O75899	Gamma-aminobutyric acid type B receptor subunit 2	UniRef90_A0A154PTY8	Gamma-aminobutyric acid type B receptor subunit 2	Q91WF7	Polyphosphoinositide phosphatase	UniRef90_UPI00083C8945	uncharacterized protein LOC108550782
OG0001561	-2.24249	1	-2.2358	9.99343467193673e-14	CW_cluster-2950.2	TD_cluster-2092.8397	-	-	UniRef90_A0A0M8ZYP1	APOBEC1 complementation factor	Q5R9H4	APOBEC1 complementation factor	UniRef90_A0A0M8ZYP1	APOBEC1 complementation factor
OG0003768	-2.24262	1	-2.27057	3.03682216718943e-13	CW_cluster-3852.6018	TD_cluster-2092.2422	Q9VXD9	Probable G-protein coupled receptor Mth-like 1	UniRef90_UPI00083E13ED	probable G-protein coupled receptor Mth-like 1	Q9VXD9	Probable G-protein coupled receptor Mth-like 1	UniRef90_UPI0010F77643	probable G-protein coupled receptor Mth-like 1
OG0001832	-2.24262	1	-2.25563	1.86031028260466e-197	CW_cluster-3852.10493	TD_cluster-2092.5804	Q92766	Ras-responsive element-binding protein 1	UniRef90_UPI00083C012A	ras-responsive element-binding protein 1-like isoform X1	Q9VH08	NAD-dependent protein deacetylase Sirt6	UniRef90_UPI00083C012A	ras-responsive element-binding protein 1-like isoform X1
OG0001929	-2.24683	1	-2.27422	2.37107990622862e-64	CW_cluster-3852.10878	TD_cluster-2092.6698	Q9P2K1	Coiled-coil and C2 domain-containing protein 2A	UniRef90_A0A6P3DKC4	coiled-coil and C2 domain-containing protein 2A-like	P06603	Tubulin alpha-1 chain	UniRef90_A0A6P3DKC4	coiled-coil and C2 domain-containing protein 2A-like
OG0002216	-2.24734	1	-2.27024	8.50533965081655e-88	CW_cluster-3852.11872	TD_cluster-2092.287	P11346	Raf homolog serine/threonine-protein kinase Raf	UniRef90_A0A6P5HKM1	raf homolog serine/threonine-protein kinase phl	P11346	Raf homolog serine/threonine-protein kinase Raf	UniRef90_A0A6P5HKM1	raf homolog serine/threonine-protein kinase phl
OG0001141	-2.24963	1	-2.25121	1.26730884691006e-186	CW_cluster-3852.5066	TD_cluster-2092.7660	Q9VCA8	Ankyrin repeat and KH domain-containing protein mask	UniRef90_UPI0012936365	ankyrin repeat domain-containing protein 17 isoform X6	Q99NH0	Ankyrin repeat domain-containing protein 17	UniRef90_UPI001293B5BA	ankyrin repeat and KH domain-containing protein 1 isoform X3
OG0003902	-2.25194	1	-2.26407	3.55083447725724e-66	CW_cluster-3852.693	TD_cluster-2092.5271	P25723	Dorsal-ventral patterning protein tolloid	UniRef90_A0A0M9A873	Dorsal-ventral patterning tolloid-like protein 1	Q7ZX03	Forkhead box protein K2	UniRef90_A0A6P3DYJ4	gamma-tubulin complex component 6 isoform X1
OG0000128	-2.25246	1	-2.27777	9.77414501796896e-45	CW_cluster-2314.0	TD_cluster-2092.5483	O42356	Retinal homeobox protein Rx1	UniRef90_A0A6P3UCX7	retinal homeobox protein Rx2	Q06453	Homeobox protein aristaless	UniRef90_A0A6P3D5I6	homeobox protein aristaless isoform X1
OG0002558	-2.26564	1	-2.27875	1.20114657078299e-54	CW_cluster-3852.13541	TD_cluster-2092.2461	P58659	Protein eva-1 homolog C	UniRef90_A0A6P5I5Y4	uncharacterized protein LOC100643722	-	-	UniRef90_A0A6P5I5Y4	uncharacterized protein LOC100643722
OG0000869	-2.27035	1	-2.26443	4.35823312240322e-12	CW_cluster-3852.12333	TD_cluster-2092.6971	-	-	UniRef90_UPI00083BDB6A	uncharacterized protein LOC108555794	Q9VZW5	FMRFamide receptor	UniRef90_A0A310STP5	FMRFamide receptor
OG0001475	-2.2711	1	-2.26309	7.38675377529993e-13	CW_cluster-2212.0	TD_cluster-2092.1872	P97831	Twist-related protein 2	UniRef90_UPI00083C438A	protein twist	P97831	Twist-related protein 2	UniRef90_UPI00083C438A	protein twist
OG0001717	-2.27431	1	-2.30975	9.0394650184945e-26	CW_cluster-3852.10081	TD_cluster-2092.8104	Q9W0K4	Protein bric-a-brac 2	UniRef90_V9IJ43	Zinc finger protein	O16852	Proliferating cell nuclear antigen	UniRef90_V9IJ43	Zinc finger protein
OG0000652	-2.27628	1	-2.28535	1.38935521370829e-144	CW_cluster-2094.0	TD_cluster-2092.2820	Q9W440	Protein THEM6	UniRef90_A0A6P3D554	protein THEM6	Q9W440	Protein THEM6	UniRef90_A0A6P3D554	protein THEM6
OG0003018	-2.28075	0.99978	-2.36615	0.00254139	CW_cluster-3852.2584	TD_cluster-2092.4410	-	-	UniRef90_A0A6J3KU78	uncharacterized protein LOC117237067	-	-	UniRef90_UPI00083C389F	LOW QUALITY PROTEIN titin homolog
OG0000692	-2.28187	1	-2.29765	5.48798903788591e-78	CW_cluster-2925.0	TD_cluster-2092.1308	Q09225	Nose resistant to fluoxetine protein 6	UniRef90_A0A0L7R574	Nose resistant to fluoxetine protein 6	Q13614	Myotubularin-related protein 2	UniRef90_E2B9S6	Phosphatidylinositol-3 5-bisphosphate 3-phosphatase
OG0003788	-2.28998	1	-2.31076	6.88492377110455e-37	CW_cluster-3852.6217	TD_cluster-2092.6905	Q8R367	Ras-related and estrogen-regulated growth inhibitor	UniRef90_A0A6J0B8W8	ras-related and estrogen-regulated growth inhibitor-like	Q8R367	Ras-related and estrogen-regulated growth inhibitor	UniRef90_A0A6J0B8W8	ras-related and estrogen-regulated growth inhibitor-like
OG0003224	-2.29002	0.999949	-2.39285	0.000375146	CW_cluster-3852.3471	TD_cluster-2092.7745	A3KN95	Transmembrane protein 151B	UniRef90_A0A0L7QN31	Transmembrane protein 151B (Fragment)	A3KN95	Transmembrane protein 151B	UniRef90_A0A310STB0	Uncharacterized protein
OG0001748	-2.29537	1	-2.30175	4.25467810714234e-62	CW_cluster-3852.10201	TD_cluster-2092.6604	Q24009	Protein bicaudal C	UniRef90_UPI0007676D87	protein bicaudal C isoform X1	Q9VLP7	N6-adenosine-methyltransferase non-catalytic subunit	UniRef90_A0A6P8LKH3	protein bicaudal C homolog 1-B isoform X1
OG0000366	-2.29558	0.999965	-2.41407	9.89145137346681e-05	CW_cluster-3813.1	TD_cluster-2092.423	Q9U4G1	Protein borderless	UniRef90_A0A6J3K029	basement membrane-specific heparan sulfate proteoglycan core protein-like isoform X1	-	-	UniRef90_A0A6J3K029	basement membrane-specific heparan sulfate proteoglycan core protein-like isoform X1
OG0002240	-2.29566	1	-2.30305	8.95446294771947e-17	CW_cluster-3852.12005	TD_cluster-2092.7238	-	-	UniRef90_A0A6P6F8R9	lymphoid-restricted membrane protein isoform X1	Q91WQ5	TAF5-like RNA polymerase II p300/CBP-associated factor-associated factor 65 kDa subunit 5L	UniRef90_A0A6V7H1Q0	WD_REPEATS_REGION domain-containing protein (Fragment)
OG0000584	-2.29776	1	-2.30317	9.72503785270616e-105	CW_cluster-3852.9833	TD_cluster-2092.3406	Q9NPF2	Carbohydrate sulfotransferase 11	UniRef90_UPI0014436340	carbohydrate sulfotransferase 11-like isoform X1	Q9NPF2	Carbohydrate sulfotransferase 11	UniRef90_V9IIL2	Carbohydrate sulfotransferase
OG0000987	-2.2983	1	-2.31001	1.570706709543e-148	CW_cluster-3852.8662	TD_cluster-2092.6167	Q8IQG1	MOB kinase activator-like 2	UniRef90_A0A6P3D9P8	MOB kinase activator-like 2 isoform X2	Q9VUW9	Palmitoyltransferase Hip14	UniRef90_A0A6P5I508	Palmitoyltransferase
OG0000304	-2.30146	1	-2.30568	1.81465430562765e-88	CW_cluster-3852.1862	TD_cluster-2092.1280	Q5RA95	Protein NDRG3	UniRef90_A0A6P3WYM8	protein NDRG3 isoform X1	Q5RA95	Protein NDRG3	UniRef90_UPI00083FE4EE	protein NDRG3 isoform X1
OG0000736	-2.30166	1	-2.33013	3.38194743563686e-85	CW_cluster-3852.5517	TD_cluster-2092.1081	Q13136	Liprin-alpha-1	UniRef90_UPI0012933C7B	liprin-alpha-1 isoform X7	O75334	Liprin-alpha-2	UniRef90_UPI0007E2AF64	liprin-alpha-1 isoform X6
OG0002738	-2.30224	1	-2.31031	6.18206065926446e-240	CW_cluster-3852.14525	TD_cluster-2092.7852	O95260	Arginyl-tRNA--protein transferase 1	UniRef90_A0A0L7R5J8	Arginyl-tRNA--protein transferase 1	O95260	Arginyl-tRNA--protein transferase 1	UniRef90_A0A6P3DGE8	Arginyl-tRNA--protein transferase 1
OG0002145	-2.31744	1	-2.3216	7.35452215508142e-73	CW_cluster-3852.1159	TD_cluster-2092.6196	-	-	UniRef90_UPI000EAB3162	LOW QUALITY PROTEIN uncharacterized protein LOC113464067	Q8BN82	Sialin	UniRef90_UPI0010F7E3E8	sialin-like isoform X1
OG0000336	-2.32117	1	-2.34889	1.15197543282289e-60	CW_cluster-3852.6868	TD_cluster-2092.1584	P11833	Tubulin beta chain	UniRef90_A0A6P3D977	organic cation transporter 1 isoform X2	O17449	Tubulin beta-1 chain	UniRef90_A0A6P3D977	organic cation transporter 1 isoform X2
OG0003892	-2.32265	1	-2.34055	2.11546786002366e-10	CW_cluster-3852.6898	TD_cluster-2092.1797	Q8CF60	Zinc finger protein 263	UniRef90_A0A154PQL8	Zinc finger and SCAN domain-containing protein 22	Q8CF60	Zinc finger protein 263	UniRef90_A0A154PQL8	Zinc finger and SCAN domain-containing protein 22
OG0001693	-2.32577	1	-2.33014	8.1781098992475e-22	CW_cluster-3829.0	TD_cluster-1987.0	-	-	UniRef90_UPI00061514D6	uncharacterized protein LOC100876033 isoform X1	-	-	UniRef90_UPI0010F7BCC2	uncharacterized protein LOC114874373
OG0000962	-2.32606	0.999908	-2.40101	8.2526407694836e-05	CW_cluster-3852.14768	TD_cluster-2092.3425	P04755	Acetylcholine receptor subunit beta-like 1	UniRef90_A0EIZ8	Nicotinic acetylcholine receptor beta1 subunit	P04755	Acetylcholine receptor subunit beta-like 1	UniRef90_A0EIZ8	Nicotinic acetylcholine receptor beta1 subunit
OG0002003	-2.32797	1	-2.33822	3.48012141336532e-129	CW_cluster-3852.11125	TD_cluster-2092.2170	-	-	UniRef90_UPI00084024A7	uncharacterized protein LOC108629523 isoform X1	-	-	UniRef90_UPI0010F9C160	uncharacterized protein LOC114871180
OG0000487	-2.33194	0.999296	-2.41669	0.000130609	CW_cluster-3852.13497	TD_cluster-2092.3417	P29774	DNA-binding protein D-ETS-3	UniRef90_A0A158NNI7	ETS domain-containing protein	P29774	DNA-binding protein D-ETS-3	UniRef90_A0A7M7IV08	Uncharacterized protein
OG0001628	-2.33369	1	-2.35159	2.61319765187309e-23	CW_cluster-3400.0	TD_cluster-2952.0	Q6DHJ3	Cholesterol 7-desaturase nvd	UniRef90_A0A2A3ERJ1	3-chlorobenzoate-3 4-dioxygenase oxygenase subunit	Q6DHJ3	Cholesterol 7-desaturase nvd	UniRef90_A0A2A3ERJ1	3-chlorobenzoate-3 4-dioxygenase oxygenase subunit
OG0001969	-2.33674	1	-2.35915	2.64087693403152e-77	CW_cluster-3852.11016	TD_cluster-2092.6477	Q02280	Potassium voltage-gated channel protein eag	UniRef90_UPI0003DF7424	potassium voltage-gated channel protein eag isoform X6	Q23983	Alpha-soluble NSF attachment protein	UniRef90_UPI0013045901	glycine N-methyltransferase
OG0001133	-2.34202	1	-2.37187	5.27613508995771e-52	CW_cluster-3852.4932	TD_cluster-2092.5459	Q9V6K3	Tyrosine-protein kinase transmembrane receptor Ror2	UniRef90_A0A6P3U614	tyrosine-protein kinase transmembrane receptor Ror2	Q9V6K3	Tyrosine-protein kinase transmembrane receptor Ror2	UniRef90_A0A6P3U614	tyrosine-protein kinase transmembrane receptor Ror2
OG0000310	-2.34232	1	-2.35962	5.08227945573413e-53	CW_cluster-3852.2436	TD_cluster-2092.1891	Q0KHU5	Lysophosphatidylcholine acyltransferase	UniRef90_UPI000D732C2B	lysophosphatidylcholine acyltransferase	Q0KHU5	Lysophosphatidylcholine acyltransferase	UniRef90_UPI0008409180	lysophosphatidylcholine acyltransferase isoform X3
OG0002545	-2.34402	1	-2.36332	3.35568335100278e-143	CW_cluster-3852.13468	TD_cluster-2092.6170	Q9H2X6	Homeodomain-interacting protein kinase 2	UniRef90_A0A7M7GX97	Uncharacterized protein	Q9H2X6	Homeodomain-interacting protein kinase 2	UniRef90_UPI00083DE21B	homeodomain-interacting protein kinase 2 isoform X6
OG0001413	-2.34948	1	-2.37975	7.2798690596969e-62	CW_cluster-1676.0	TD_cluster-2092.6498	B4MUE1	AF4/FMR2 family member lilli	UniRef90_UPI00083E1B00	AF4/FMR2 family member 4	B4MUE1	AF4/FMR2 family member lilli	UniRef90_UPI00083C3282	AF4/FMR2 family member 4
OG0003689	-2.37242	1	-2.41664	9.10861383086809e-39	CW_cluster-3852.5475	TD_cluster-2092.6554	P60882	Multiple epidermal growth factor-like domains protein 8	UniRef90_UPI0010F8E0BA	multiple epidermal growth factor-like domains protein 8 isoform X1	Q9QYP0	Multiple epidermal growth factor-like domains protein 8	UniRef90_UPI0010F8E0BA	multiple epidermal growth factor-like domains protein 8 isoform X1
OG0000495	-2.37403	1	-2.40135	5.16616601298637e-31	CW_cluster-3852.14505	TD_cluster-2092.6341	Q8JZL7	Ras-GEF domain-containing family member 1B	UniRef90_A0A6P3XHG4	uncharacterized protein LOC106746166	P70704	Phospholipid-transporting ATPase IA	UniRef90_A0A310SJA9	Ras guanine nucleotide exchange factor Y
OG0000911	-2.37981	1	-2.3976	4.89446648028946e-58	CW_cluster-3852.13233	TD_cluster-2092.3185	-	-	UniRef90_UPI000258E47B	cytochrome b561 domain-containing protein 1-like	-	-	UniRef90_A0A310S800	Cytochrome b561 domain-containing protein 1
OG0003591	-2.38092	1	-2.40557	6.98623366485897e-113	CW_cluster-3852.4940	TD_cluster-2092.3212	Q9VSR3	Translational regulator orb2	UniRef90_A0A6P3DB55	cytoplasmic polyadenylation element-binding protein 2 isoform X1	Q9VSR3	Translational regulator orb2	UniRef90_A0A6P3DB55	cytoplasmic polyadenylation element-binding protein 2 isoform X1
OG0003879	-2.38649	1	-2.39765	0	CW_cluster-3852.6809	TD_cluster-2092.5197	Q29A33	Ataxin-2 homolog	UniRef90_A0A0L7QL66	Ataxin-2-like protein	Q6AZV7	ATP-dependent RNA helicase DDX55	UniRef90_UPI00083C3774	testin
OG0003814	-2.38788	1	-2.47403	1.42492385465567e-07	CW_cluster-3852.6435	TD_cluster-2092.4745	-	-	UniRef90_UPI00083CE514	uncharacterized protein LOC108575694	Q5ZJ69	AT-rich interactive domain-containing protein 5B	UniRef90_UPI00083FDF56	uncharacterized protein LOC108628272
OG0002069	-2.40325	1	-2.4239	7.05064954548273e-99	CW_cluster-3852.11336	TD_cluster-2092.6465	Q8UUU2	Phosphatidylinositol 3-kinase regulatory subunit alpha	UniRef90_A0A6P3TZF5	uncharacterized protein LOC100643962 isoform X1	P23727	Phosphatidylinositol 3-kinase regulatory subunit alpha	UniRef90_A0A6P3V4E2	phosphatidylinositol 3-kinase regulatory subunit alpha isoform X3
OG0001503	-2.41172	0.999837	-2.38167	7.09200003705933e-06	CW_cluster-2433.0	TD_cluster-2092.378	-	-	UniRef90_A0A6P5I6S3	uncharacterized protein LOC100644142	-	-	UniRef90_UPI00083BC1C9	uncharacterized protein LOC108549574
OG0004253	-2.41294	0.999276	-2.42718	4.7549574191373e-09	CW_cluster-3852.84	TD_cluster-1535.0	Q6R7M4	Methyl farnesoate epoxidase	UniRef90_UPI00084091C3	methyl farnesoate epoxidase-like isoform X1	Q6R7M4	Methyl farnesoate epoxidase	UniRef90_UPI00084091C3	methyl farnesoate epoxidase-like isoform X1
OG0001890	-2.41303	0.986719	-2.47862	0.00132174	CW_cluster-3852.10717	TD_cluster-2092.2783	-	-	-	-	-	-	-	-
OG0001043	-2.4147	1	-2.40023	3.04074445747094e-13	CW_cluster-3852.7117	TD_cluster-2092.1946	Q94521	Dopamine N-acetyltransferase	UniRef90_UPI00130431EB	dopamine N-acetyltransferase	-	-	UniRef90_UPI0012FF3B65	uncharacterized protein LOC100869459
OG0001920	-2.41678	1	-2.42525	3.2271401894333e-138	CW_cluster-3852.10843	TD_cluster-2092.1323	Q8CHM3	Tumor protein p53-inducible nuclear protein 2 (Fragment)	UniRef90_A0A6P3DGS3	tumor protein p53-inducible nuclear protein 2 isoform X1	Q8IXH6	Tumor protein p53-inducible nuclear protein 2	UniRef90_UPI00061541E1	tumor protein p53-inducible nuclear protein 2 isoform X1
OG0003201	-2.41992	1	-2.42913	1.88857428784384e-23	CW_cluster-3852.3374	TD_cluster-2092.4960	Q9W0T5	Transient receptor potential channel pyrexia	UniRef90_UPI000614F5EE	transient receptor potential channel pyrexia	Q9W0T5	Transient receptor potential channel pyrexia	UniRef90_A0A2A3ESG1	Transient receptor potential channel pyrexia
OG0000803	-2.42704	1	-2.43479	5.22078203617192e-204	CW_cluster-3852.11492	TD_cluster-2092.5329	Q96JC1	Vam6/Vps39-like protein	UniRef90_UPI000258F771	vam6/Vps39-like protein isoform X1	Q8R5L3	Vam6/Vps39-like protein	UniRef90_UPI000258F771	vam6/Vps39-like protein isoform X1
OG0002904	-2.4295	1	-2.46409	7.34981954970208e-36	CW_cluster-3852.2103	TD_cluster-2092.6251	Q24573	Protein dead ringer	UniRef90_A0A154NZC1	Protein dead ringer	Q24573	Protein dead ringer	UniRef90_A0A154NZC1	Protein dead ringer
OG0003895	-2.4398	0.976753	-2.57821	0.0118894	CW_cluster-3852.6905	TD_cluster-2092.474	Q8NHU2	Cilia- and flagella-associated protein 61	UniRef90_A0A6V7HHF0	Uncharacterized protein (Fragment)	Q8NHU2	Cilia- and flagella-associated protein 61	UniRef90_A0A0L7QKX2	Uncharacterized protein C20orf26
OG0000946	-2.44026	1	-2.44595	6.01419452656785e-111	CW_cluster-3852.14232	TD_cluster-2092.295	Q5R628	U6 snRNA-associated Sm-like protein LSm5	UniRef90_UPI000D62D1F9	serine/threonine-protein kinase mos isoform X1	Q9W0V1	3-phosphoinositide-dependent protein kinase 1	UniRef90_A0A6J3KM27	3-phosphoinositide-dependent protein kinase 1
OG0000071	-2.44122	1	-2.44485	2.35034206112957e-271	CW_cluster-3852.7174	TD_cluster-2092.7012	Q60806	Serine/threonine-protein kinase PLK3	UniRef90_A0A7M7MK31	Uncharacterized protein	O08679	Serine/threonine-protein kinase MARK2	UniRef90_V9I873	Non-specific serine/threonine protein kinase
OG0002698	-2.44907	1	-2.47261	1.62437818593387e-59	CW_cluster-3852.1429	TD_cluster-2092.1185	P00522	Tyrosine-protein kinase Abl	UniRef90_A0A6P3D4W2	Non-specific protein-tyrosine kinase	P00522	Tyrosine-protein kinase Abl	UniRef90_A0A6P3D4W2	Non-specific protein-tyrosine kinase
OG0003321	-2.45051	1	-2.46188	3.2234488444951e-294	CW_cluster-3852.3890	TD_cluster-2092.7160	O60306	RNA helicase aquarius	UniRef90_A0A6P3TXD4	intron-binding protein aquarius	O60306	RNA helicase aquarius	UniRef90_A0A6P3TXD4	intron-binding protein aquarius
OG0004172	-2.4506	0.999994	-2.5065	8.45612987896411e-09	CW_cluster-3852.8083	TD_cluster-2092.4248	P0CJ14	Venom protein 302	UniRef90_UPI0003DF7E73	insulin-like growth factor-binding protein 7	-	-	UniRef90_UPI0003DF7E73	insulin-like growth factor-binding protein 7
OG0002258	-2.45066	0.998692	-2.42242	1.51874119073997e-07	CW_cluster-3852.12061	TD_cluster-2092.935	Q5ZM72	Fatty acyl-CoA reductase 1	UniRef90_UPI0010FA3D1E	fatty acyl-CoA reductase wat-like	Q8MS59	Fatty acyl-CoA reductase wat	UniRef90_UPI0010FA3D1E	fatty acyl-CoA reductase wat-like
OG0001497	-2.45358	1	-2.46037	7.18153880920998e-312	CW_cluster-2384.0	TD_cluster-2092.7408	Q62192	CD180 antigen	UniRef90_A0A6P3DWM5	leucine-rich repeat neuronal protein 2-like isoform X1	Q9VC27	Nicastrin	UniRef90_A0A0L7QWU1	Nicastrin
OG0001466	-2.46263	0.999016	-2.48718	7.29432784414947e-09	CW_cluster-214.0	TD_cluster-1368.0	A8CL69	PBAN-type neuropeptides	UniRef90_A0A0L7R671	PBAN-type neuropeptide	A8CL69	PBAN-type neuropeptides	UniRef90_A0A0L7R671	PBAN-type neuropeptide
OG0000928	-2.46662	1	-2.48193	1.43383626462621e-28	CW_cluster-3852.8508	TD_cluster-2092.2305	Q96DM1	PiggyBac transposable element-derived protein 4	UniRef90_UPI00083BA794	piggyBac transposable element-derived protein 4-like	Q96DM1	PiggyBac transposable element-derived protein 4	UniRef90_A0A6P3Y752	piggyBac transposable element-derived protein 4-like isoform X1
OG0002859	-2.47092	1	-2.47341	3.32355651405401e-130	CW_cluster-3852.1842	TD_cluster-2092.5808	Q9VGQ9	DPH3 homolog	UniRef90_UPI000258F825	DNA-directed RNA polymerase III subunit RPC7-like	Q9VGQ9	DPH3 homolog	UniRef90_A0A0L7RBP1	DNA-directed RNA polymerase III subunit RPC7-like
OG0004456	-2.47599	1	-2.48207	0	CW_cluster-3852.9247	TD_cluster-2092.3938	Q5ZKI4	Coiled-coil domain-containing protein 93	UniRef90_A0A154PBU4	Coiled-coil domain-containing protein 93 (Fragment)	Q640U7	Coiled-coil domain-containing protein 93	UniRef90_A0A6P3V7I6	Coiled-coil domain-containing protein 93
OG0004433	-2.49018	1	-2.48828	2.31162060461223e-10	CW_cluster-3852.913	TD_cluster-2092.1491	-	-	UniRef90_A0A310S9K0	Uncharacterized protein	P58058	NAD kinase	UniRef90_A0A310S9K0	Uncharacterized protein
OG0000160	-2.5025	0.999948	-2.47778	3.67608613337215e-11	CW_cluster-3852.7300	TD_cluster-363.0	P04323	Retrovirus-related Pol polyprotein from transposon 17.6	UniRef90_UPI000DBEE3C8	piggyBac transposable element-derived protein 5-like	-	-	UniRef90_UPI0006153703	piggyBac transposable element-derived protein 4-like
OG0000328	-2.50286	0.999902	-2.50841	0.012212	CW_cluster-3852.5156	TD_cluster-2092.1936	D2WKD9	Farnesol dehydrogenase	UniRef90_UPI000258D562	dehydrogenase/reductase SDR family member 11-like	D2WKD9	Farnesol dehydrogenase	UniRef90_A0A6P3DGJ8	farnesol dehydrogenase
OG0003926	-2.50556	1	-2.51714	1.95221910101678e-194	CW_cluster-3852.7029	TD_cluster-2092.2982	Q7ZUP1	Terminal nucleotidyltransferase 5C	UniRef90_UPI00083E63B2	protein FAM46C isoform X1	Q7ZUP1	Terminal nucleotidyltransferase 5C	UniRef90_UPI000614D3AD	protein FAM46C
OG0000729	-2.51386	1	-2.5231	3.54629695292922e-37	CW_cluster-3852.10194	TD_cluster-2092.342	P46863	Kinesin-like protein Klp61F	UniRef90_A0A2A3EQ69	Kinesin-like protein	P46863	Kinesin-like protein Klp61F	UniRef90_A0A2A3E2T6	Bipolar kinesin
OG0001757	-2.52375	1	-2.54016	8.95208000947083e-167	CW_cluster-3852.10222	TD_cluster-2092.3705	Q16932	Syntaxin	UniRef90_UPI0009949005	syntaxin-1A isoform X1	Q16932	Syntaxin	UniRef90_A0A6P3UUE6	syntaxin-1A isoform X4
OG0002661	-2.53605	0.999809	-2.51219	1.93414177935987e-09	CW_cluster-3852.14095	TD_cluster-1867.0	Q1LXZ7	IQ motif-containing protein H	UniRef90_A0A310SSW5	Mitochondrial 2-oxoglutarate/malate carrier protein	-	-	UniRef90_A0A0N0BJV4	Mitochondrial 2-oxoglutarate/malate carrier protein
OG0002260	-2.54793	0.999985	-2.5694	1.54872402032627e-10	CW_cluster-3852.12069	TD_cluster-2092.3313	-	-	-	-	-	-	-	-
OG0000969	-2.54964	1	-2.58089	3.01852737321411e-45	CW_cluster-3852.1589	TD_cluster-2092.4288	P49803	Regulator of G-protein signaling 7	UniRef90_UPI00083CD9D6	regulator of G-protein signaling 9	Q80ZD1	Regulator of G-protein signaling 9	UniRef90_A0A310SNT8	Regulator of G-protein signaling 7
OG0002306	-2.55459	1	-2.57205	6.17101147430536e-51	CW_cluster-3852.12238	TD_cluster-2092.3856	Q8IUM7	Neuronal PAS domain-containing protein 4	UniRef90_A0A6P3U3P9	LOW QUALITY PROTEIN neuronal PAS domain-containing protein 4	Q8IUM7	Neuronal PAS domain-containing protein 4	UniRef90_UPI0013045347	uncharacterized protein LOC116425404
OG0002713	-2.55721	1	-2.53572	1.14240662396796e-06	CW_cluster-3852.14379	TD_cluster-2092.5976	-	-	UniRef90_V9IJA4	Uncharacterized protein	P41732	Tetraspanin-7	UniRef90_A0A0M9ACH8	Uncharacterized protein
OG0000984	-2.56176	1	-2.60679	9.57043485004146e-31	CW_cluster-3852.193	TD_cluster-2092.2325	Q9VVE5	RNA-binding protein Musashi homolog Rbp6	UniRef90_A0A0C9QVP0	Rbp6_1 protein	Q9VVE5	RNA-binding protein Musashi homolog Rbp6	UniRef90_A0A7M7KYQ0	Uncharacterized protein
OG0000043	-2.56386	1	-2.576	6.90491155453636e-55	CW_cluster-3852.11854	TD_cluster-2092.4995	Q96MW7	Tigger transposable element-derived protein 1	UniRef90_UPI000C6D4049	tigger transposable element-derived protein 1-like	Q4W5G0	Tigger transposable element-derived protein 2	UniRef90_UPI001479394D	jerky protein homolog-like
OG0001746	-2.565	1	-2.57827	2.14622993249678e-46	CW_cluster-3852.10199	TD_cluster-2092.7570	Q9VZN4	Dendritic arbor reduction protein 1	UniRef90_A0A0J7L5J2	Krueppel-like factor protein	Q9VZN4	Dendritic arbor reduction protein 1	UniRef90_A0A2A3E1C3	Cuticlin-1
OG0003652	-2.57101	1	-2.59427	4.75774178994419e-94	CW_cluster-3852.5236	TD_cluster-2092.6647	P49706	G1/S-specific cyclin-D2	UniRef90_A0A6J3KH33	G1/S-specific cyclin-D2	P49706	G1/S-specific cyclin-D2	UniRef90_A0A6J3KH33	G1/S-specific cyclin-D2
OG0002181	-2.57342	1	-2.58146	1.36496734779215e-103	CW_cluster-3852.11754	TD_cluster-2092.6924	Q8CG07	ATPase WRNIP1	UniRef90_A0A6P3DED6	ATPase WRNIP1	Q91XU0	ATPase WRNIP1	UniRef90_A0A6P3DED6	ATPase WRNIP1
OG0000230	-2.57735	1	-2.54482	1.16000836755952e-06	CW_cluster-3695.0	TD_cluster-2092.712	Q88168	Ecdysteroid UDP-glucosyltransferase	UniRef90_A0A6P3DIG5	UDP-glucuronosyltransferase 2B15	A0A291PQH4	UDP-glucosyltransferase 2	UniRef90_A0A6J3K964	UDP-glucuronosyltransferase 1-5-like
OG0001070	-2.5891	1	-2.6076	2.36036471657031e-122	CW_cluster-3852.3716	TD_cluster-2092.7946	Q6NNF2	High affinity cAMP-specific and IBMX-insensitive 3' 5'-cyclic phosphodiesterase 8	UniRef90_A0A6P3UI94	3' 5'-cyclic-AMP phosphodiesterase	E9Q4S1	High affinity cAMP-specific and IBMX-insensitive 3' 5'-cyclic phosphodiesterase 8B	UniRef90_A0A0L7QMN5	3' 5'-cyclic-AMP phosphodiesterase
OG0004415	-2.59085	0.998605	-2.77969	7.83248155623607e-05	CW_cluster-3852.9050	TD_cluster-2257.0	-	-	UniRef90_UPI000EAB3F30	protein PTHB1-like	Q6AX60	Protein PTHB1	UniRef90_UPI00083C76D2	protein PTHB1
OG0000302	-2.62449	0.998405	-2.55032	2.10427475259048e-05	CW_cluster-3852.14375	TD_cluster-2092.5633	-	-	UniRef90_E2A8K7	Uncharacterized protein (Fragment)	-	-	UniRef90_A0A151WIP3	Rieske domain-containing protein
OG0000761	-2.63061	1	-2.69141	2.65730481405056e-05	CW_cluster-3852.10586	TD_cluster-2092.5270	-	-	UniRef90_A0A310S7W4	Early growth response protein 2	Q06889	Early growth response protein 3	UniRef90_UPI000258E53A	alpha-protein kinase 1-like
OG0004023	-2.63081	1	-2.66878	5.58858380567555e-56	CW_cluster-3852.7470	TD_cluster-2092.4520	O88831	Calcium/calmodulin-dependent protein kinase kinase 2	UniRef90_A0A310SG63	Calcium/calmodulin-dependent protein kinase kinase 2	P54802	Alpha-N-acetylglucosaminidase	UniRef90_A0A6J3K549	uncharacterized protein LOC117232734 isoform X1
OG0001842	-2.63431	1	-2.63835	6.55326216422584e-81	CW_cluster-3852.10542	TD_cluster-2092.3887	O08586	Phosphatidylinositol 3 4 5-trisphosphate 3-phosphatase and dual-specificity protein phosphatase PTEN	UniRef90_UPI000614BCCC	phosphatidylinositol 3 4 5-trisphosphate 3-phosphatase and dual-specificity protein phosphatase PTEN isoform X2	Q9VLP7	N6-adenosine-methyltransferase non-catalytic subunit	UniRef90_UPI0007676D87	protein bicaudal C isoform X1
OG0002677	-2.64368	1	-2.65985	3.8813194377645e-67	CW_cluster-3852.14161	TD_cluster-2810.0	Q8BZT7	Group 3 secretory phospholipase A2	UniRef90_A0A6P8LED9	Phospholipase A(2)	Q8BZT7	Group 3 secretory phospholipase A2	UniRef90_A0A0L7R1N6	Phospholipase A(2)
OG0003204	-2.64804	1	-2.64723	3.2586369751357e-108	CW_cluster-3852.3395	TD_cluster-2092.5305	P34442	Probable tyrosine-protein phosphatase F54C8.4	UniRef90_UPI000EAB1480	RNA/RNP complex-1-interacting phosphatase homolog	O10274	Putative tyrosine-protein phosphatase 1	UniRef90_A0A7M7MWN9	Uncharacterized protein
OG0000810	-2.65275	0.999632	-2.70716	7.73167127936173e-10	CW_cluster-3852.11366	TD_cluster-2092.6146	P32246	C-C chemokine receptor type 1	UniRef90_A0A0L7QZ99	Growth hormone secretagogue receptor type 1	-	-	UniRef90_A0A6P3UGU4	thyrotropin-releasing hormone receptor
OG0002916	-2.66091	1	-2.73571	3.07802218455732e-12	CW_cluster-3852.2169	TD_cluster-2092.6571	-	-	UniRef90_A0A6J3JT56	uncharacterized protein LOC117230519 isoform X1	-	-	UniRef90_A0A6J3JT56	uncharacterized protein LOC117230519 isoform X1
OG0001473	-2.68072	0.999783	-2.65062	1.19588003398579e-10	CW_cluster-2208.0	TD_cluster-616.0	O61643	Inhibin beta chain	UniRef90_UPI00147844DA	inhibin beta chain	O61643	Inhibin beta chain	UniRef90_A0A6V7HKH0	TGF_BETA_2 domain-containing protein
OG0002461	-2.68591	1	-2.69733	1.25025282173765e-137	CW_cluster-3852.12995	TD_cluster-2092.3721	B0WC46	Facilitated trehalose transporter Tret1	UniRef90_UPI0010F96BC3	facilitated trehalose transporter Tret1-2 homolog	A9ZSY3	Facilitated trehalose transporter Tret1	UniRef90_UPI000258E698	facilitated trehalose transporter Tret1-2 homolog
OG0001517	-2.69515	0.999999	-2.66336	2.19675173770659e-11	CW_cluster-2538.0	TD_cluster-2560.0	Q9NB71	E3 ubiquitin-protein ligase highwire	UniRef90_UPI0006290D1B	E3 ubiquitin-protein ligase highwire	O75592	E3 ubiquitin-protein ligase MYCBP2	UniRef90_UPI0014781E56	E3 ubiquitin-protein ligase MYCBP2 isoform X1
OG0000168	-2.70966	0.999619	-2.82006	0.00026539	CW_cluster-3852.11475	TD_cluster-2092.5966	Q5ZIA5	Coatomer subunit beta	UniRef90_A0A2A3EUQ5	Coatomer subunit beta	Q9VJJ7	Transient receptor potential-gamma protein	UniRef90_UPI0014792107	transient receptor potential-gamma protein isoform X4
OG0002413	-2.70966	0.99979	-2.7075	2.14800147322379e-10	CW_cluster-3852.1277	TD_cluster-369.0	-	-	UniRef90_UPI001478FAE2	uncharacterized protein LOC117602237 isoform X3	-	-	UniRef90_A0A6P6F902	uncharacterized protein LOC105680551
OG0000054	-2.71756	1	-2.71641	9.05335290951118e-104	CW_cluster-3852.13755	TD_cluster-2092.7303	O61443	Mitogen-activated protein kinase p38b	UniRef90_UPI0010F4E618	mitogen-activated protein kinase p38b-like isoform X2	P92208	Stress-activated protein kinase JNK	UniRef90_A0A6P3DMH2	Mitogen-activated protein kinase
OG0002631	-2.7276	1	-2.75608	2.43125251518689e-24	CW_cluster-3852.13912	TD_cluster-2092.1748	Q9BRS8	La-related protein 6	UniRef90_A0A6P3D9R6	la-related protein 6	Q9BRS8	La-related protein 6	UniRef90_A0A6P3D9R6	la-related protein 6
OG0000542	-2.73192	1	-2.7354	1.00175601191544e-78	CW_cluster-3852.8870	TD_cluster-2092.6124	P56931	Transcription factor E2F2	UniRef90_A0A2A3E891	Mortality factor 4 protein	Q5I085	Serine/threonine-protein phosphatase PP1-beta catalytic subunit	UniRef90_A0A6P8MPR4	transcription factor E2F2
OG0002509	-2.73697	0.999649	-2.73849	1.21943348122242e-10	CW_cluster-3852.13274	TD_cluster-2092.7091	-	-	UniRef90_A0A6P3V1H1	uncharacterized protein LOC100746468	Q68Y21	Glutamate receptor ionotropic delta-2	UniRef90_A0A6P3V1H1	uncharacterized protein LOC100746468
OG0000245	-2.75112	0.99899	-2.74916	0.0104913	CW_cluster-44.0	TD_cluster-792.0	Q9BI23	Protein yellow	UniRef90_A0A6J3K9C9	Bee-milk protein	Q9BI23	Protein yellow	UniRef90_A0A6P3D747	Bee-milk protein
OG0002678	-2.75686	1	-2.76761	1.4608153219809e-96	CW_cluster-3852.14162	TD_cluster-2092.5167	Q9V3I8	N-glycosylase/DNA lyase	UniRef90_A0A0N0U3P5	DNA-(apurinic or apyrimidinic site) lyase	A7M7B9	Endonuclease III-like protein 1	UniRef90_A0A310SQW6	Endonuclease III homolog
OG0000182	-2.78141	1	-2.77647	8.95822734304202e-07	CW_cluster-3852.13055	TD_cluster-2092.2700	P32122	Arrestin homolog	UniRef90_UPI000624FB0E	arrestin homolog	P49407	Beta-arrestin-1	UniRef90_A0A6P3DF97	beta-arrestin-1 isoform X2
OG0003463	-2.78779	1	-2.83036	7.22776909129929e-35	CW_cluster-3852.4432	TD_cluster-2092.341	Q9BXF3	Cat eye syndrome critical region protein 2	UniRef90_A0A6P3UMD6	serine/arginine repetitive matrix protein 2 isoform X1	Q9BXF3	Cat eye syndrome critical region protein 2	UniRef90_A0A6P3UMD6	serine/arginine repetitive matrix protein 2 isoform X1
OG0002977	-2.79833	1	-2.84304	1.51132135521023e-26	CW_cluster-3852.2397	TD_cluster-2092.6722	-	-	UniRef90_A0A2A3ESH2	Uncharacterized protein	P37236	Frequenin-1	UniRef90_UPI000EAB3ACB	uncharacterized protein LOC113464042
OG0000819	-2.80133	1	-2.82331	1.67875555813499e-52	CW_cluster-3852.4553	TD_cluster-2092.618	Q8SZA8	Adrenodoxin-like protein 2 mitochondrial	UniRef90_UPI0013043F9C	uncharacterized protein LOC116433909	-	-	UniRef90_A0A0L7R5Z0	Uncharacterized protein
OG0001208	-2.80573	1	-2.81061	1.71897819813786e-223	CW_cluster-3852.7285	TD_cluster-2092.5290	Q9Y115	UNC93-like protein	UniRef90_A0A6P3DHS8	UNC93-like protein	Q9Y115	UNC93-like protein	UniRef90_A0A0L7R3U9	UNC93-like protein
OG0003426	-2.81049	1	-2.82081	2.58318322132652e-85	CW_cluster-3852.4326	TD_cluster-2092.7483	Q5XGI5	WD repeat domain-containing protein 83	UniRef90_UPI00083FF97F	WD repeat domain-containing protein 83	Q5XGI5	WD repeat domain-containing protein 83	UniRef90_A0A0L7RGY4	WD repeat domain-containing protein 83
OG0001445	-2.81393	1	-2.8149	3.10339492468551e-115	CW_cluster-1977.0	TD_cluster-2092.4711	F1QY75	Anaphase-promoting complex subunit 15	UniRef90_A0A6P3DTE8	anaphase-promoting complex subunit 15	Q5R4W9	Ras-related protein Rab-9B	UniRef90_A0A0N0BJS3	Ras-related protein Rab-9A
OG0000998	-2.82597	0.999312	-2.74905	7.37536690123946e-06	CW_cluster-3852.2176	TD_cluster-2092.1622	-	-	-	-	-	-	-	-
OG0004331	-2.83231	1	-2.8577	7.53210426503966e-53	CW_cluster-3852.87	TD_cluster-2092.2151	P05709	Protein single-minded	UniRef90_A0A310SNP7	Single-minded like protein 1	Q61079	Single-minded homolog 2	UniRef90_A0A6P3UK56	single-minded homolog 2 isoform X1
OG0001202	-2.85798	1	-2.8806	2.6693196467697e-82	CW_cluster-3852.9337	TD_cluster-2092.4870	P40791	Myocyte-specific enhancer factor 2	UniRef90_A0A6P3WQP2	myocyte-specific enhancer factor 2 isoform X1	P40791	Myocyte-specific enhancer factor 2	UniRef90_A0A6P3WQP2	myocyte-specific enhancer factor 2 isoform X1
OG0000836	-2.86162	1	-2.88392	3.6291737047291e-203	CW_cluster-3852.11661	TD_cluster-2092.5302	P16620	Tyrosine-protein phosphatase 69D	UniRef90_A0A6J3L265	Protein-tyrosine-phosphatase	P16620	Tyrosine-protein phosphatase 69D	UniRef90_UPI0008408865	tyrosine-protein phosphatase 69D-like isoform X1
OG0001181	-2.86469	1	-2.85753	3.62917e-203	CW_cluster-3852.644	TD_cluster-2092.2782	O18330	Major royal jelly protein 1	UniRef90_A0A0L7QPX0	Bee-milk protein	O77061	Major royal jelly protein 2	UniRef90_A0A6V7GWT3	Bee-milk protein (Fragment)
OG0004634	-2.86919	1	-2.87704	9.64002214369267e-161	CW_cluster-3884.0	TD_cluster-2092.3090	-	-	UniRef90_A0A0L7QTK9	Transmembrane protein 8A (Fragment)	Q29IL2	Protein O-mannosyl-transferase 2	UniRef90_A0A0L7QTK9	Transmembrane protein 8A (Fragment)
OG0000236	-2.87263	0.997435	-2.91784	4.82673952172874e-07	CW_cluster-3852.89	TD_cluster-2092.363	Q8VHE6	Dynein heavy chain 5 axonemal	UniRef90_A0A6V7GXJ4	Uncharacterized protein (Fragment)	Q63170	Dynein heavy chain 7 axonemal	UniRef90_UPI000614EA52	dynein heavy chain 12 axonemal isoform X2
OG0000166	-2.89511	1	-2.89647	1.61268057515207e-16	CW_cluster-3368.0	TD_cluster-2092.49	P35068	Histone H2B.1/H2B.2	UniRef90_A0A1D2M0Z8	Histone H2B	Q8I1N0	Histone H2B	UniRef90_A0A026VVY4	Histone H2B
OG0000455	-2.91508	1	-2.91754	5.60733444471334e-198	CW_cluster-3852.11721	TD_cluster-2092.6782	Q01158	Luciferin 4-monooxygenase	UniRef90_UPI0010F51E9D	probable 4-coumarate--CoA ligase 3	O02350	Zinc carboxypeptidase A 1	UniRef90_A0A6P5HQZ3	proton-coupled amino acid transporter 1 isoform X1
OG0003067	-2.91974	1	-2.93609	2.39395891943444e-217	CW_cluster-3852.2821	TD_cluster-2092.5218	-	-	UniRef90_UPI00083D01EE	basic-leucine zipper transcription factor A-like isoform X1	Q5R834	Fatty acyl-CoA reductase 1	UniRef90_UPI00083D01EE	basic-leucine zipper transcription factor A-like isoform X1
OG0001539	-2.92481	1	-2.9292	7.4806752578723e-33	CW_cluster-2758.1	TD_cluster-2092.803	P21520	Protein scabrous	UniRef90_A0A0L7QSL1	Protein scabrous	P21520	Protein scabrous	UniRef90_A0A0L7QSL1	Protein scabrous
OG0002177	-2.95221	1	-2.97636	1.79952864701384e-78	CW_cluster-3852.11738	TD_cluster-2092.5157	Q96NJ3	Zinc finger protein 285	UniRef90_E9ITW4	Uncharacterized protein (Fragment)	Q96NJ3	Zinc finger protein 285	UniRef90_A0A026WS27	Uncharacterized protein (Fragment)
OG0003639	-2.98056	1	-3.01	1.98452708814498e-06	CW_cluster-3852.5162	TD_cluster-2092.2539	A9ZSY3	Facilitated trehalose transporter Tret1	UniRef90_A0A6P3D494	facilitated trehalose transporter Tret1	B0WC46	Facilitated trehalose transporter Tret1	UniRef90_A0A6P3D494	facilitated trehalose transporter Tret1
OG0003716	-2.9913	1	-2.96582	4.03118321402377e-10	CW_cluster-3852.5664	TD_cluster-2092.4224	-	-	UniRef90_A0A6P3V1L3	uncharacterized protein LOC100745548	-	-	UniRef90_UPI001478C8C7	uncharacterized protein LOC117602697
OG0000814	-2.99813	1	-3.09228	1.04041106669236e-09	CW_cluster-3852.1140	TD_cluster-2092.6912	Q9VKA4	Probable G-protein coupled receptor CG31760	UniRef90_A0A0L7RKJ0	Putative G-protein coupled receptor	Q9VKA4	Probable G-protein coupled receptor CG31760	UniRef90_A0A6P3U4X7	probable G-protein coupled receptor CG31760 isoform X1
OG0000379	-3.00456	0.995975	-2.97939	0.000974743	CW_cluster-900.0	TD_cluster-2092.4646	P00765	Trypsin-1	UniRef90_UPI00083FE58A	chymotrypsin-2-like	P00766	Chymotrypsinogen A	UniRef90_UPI000258EC0A	trypsin-1-like
OG0000520	-3.00894	1	-3.09418	1.13591352980596e-10	CW_cluster-3852.2922	TD_cluster-2092.6864	Q9VXD9	Probable G-protein coupled receptor Mth-like 1	UniRef90_UPI00144373CD	G-protein coupled receptor Mth2-like isoform X1	Q8C5L6	Inositol polyphosphate 5-phosphatase K	UniRef90_A0A6P3D7J8	inositol polyphosphate 5-phosphatase K
OG0000900	-3.01719	1	-3.05436	5.33854439735387e-53	CW_cluster-3852.13043	TD_cluster-2092.5601	P21369	Nicotinamidase	UniRef90_F4WCI6	Pyrazinamidase/nicotinamidase	Q27331	V-type proton ATPase catalytic subunit A isoform 2	UniRef90_A0A0J7NF99	H( )-transporting two-sector ATPase
OG0000326	-3.04647	1	-3.03977	4.12284128020638e-30	CW_cluster-3852.4669	TD_cluster-2092.7310	Q24352	Gamma-aminobutyric acid receptor alpha-like	UniRef90_A0A154PHM5	Gamma-aminobutyric acid receptor alpha-like	Q24352	Gamma-aminobutyric acid receptor alpha-like	UniRef90_A0A0B5EG06	Gamma-aminobutyric acid receptor GRD subunit
OG0000417	-3.05855	1	-3.07951	8.73902810803975e-207	CW_cluster-3852.12181	TD_cluster-2092.6354	A8VU90	Ankyrin repeat and LEM domain-containing protein 1	UniRef90_A0A0L7R7A0	Ankyrin repeat and LEM domain-containing protein 1	Q641Y2	NADH dehydrogenase ubiquinone iron-sulfur protein 2 mitochondrial	UniRef90_A0A158NS50	ANK_REP_REGION domain-containing protein
OG0001494	-3.07263	1	-3.08892	6.0981779718262e-49	CW_cluster-2368.2	TD_cluster-2092.1968	P23352	Anosmin-1	UniRef90_UPI00083C53C0	anosmin-1	P23352	Anosmin-1	UniRef90_A0A6V7GWM3	Uncharacterized protein
OG0000673	-3.07925	1	-3.09249	0.000425531	CW_cluster-2521.0	TD_cluster-2092.4122	B7Z0W9	Proton channel OtopLc	UniRef90_A0A0L7R1X8	Otopetrin-3	B7Z0W9	Proton channel OtopLc	UniRef90_A0A0L7R1X8	Otopetrin-3
OG0002723	-3.08153	1	-3.11815	4.40103848046223e-09	CW_cluster-3852.14432	TD_cluster-1116.0	Q9Y272	Dexamethasone-induced Ras-related protein 1	UniRef90_A0A0N0U6S6	Dexamethasone-induced Ras-related protein 1	Q9Y272	Dexamethasone-induced Ras-related protein 1	UniRef90_A0A0N0U6S6	Dexamethasone-induced Ras-related protein 1
OG0000137	-3.08691	0.999465	-3.12487	8.71930499828192e-06	CW_cluster-3852.1585	TD_cluster-2092.8245	Q96DM1	PiggyBac transposable element-derived protein 4	UniRef90_E2BB92	PiggyBac transposable element-derived protein 4 (Fragment)	-	-	UniRef90_UPI00073D97A4	piggyBac transposable element-derived protein 4-like
OG0003251	-3.09039	0.999927	-3.08347	1.79880603108914e-14	CW_cluster-3852.360	TD_cluster-2660.0	P70475	Myelin transcription factor 1-like protein	UniRef90_UPI0010F7CAD8	uncharacterized protein LOC114882889 isoform X3	P97500	Myelin transcription factor 1-like protein	UniRef90_UPI001478F326	uncharacterized protein LOC117600475 isoform X1
OG0004091	-3.09209	1	-3.09552	7.72685199661363e-97	CW_cluster-3852.7764	TD_cluster-2092.6844	Q5R995	CUGBP Elav-like family member 1	UniRef90_UPI000767D147	CUGBP Elav-like family member 2 isoform X1	Q6P0B1	CUGBP Elav-like family member 2	UniRef90_UPI0010FA0D1E	CUGBP Elav-like family member 2 isoform X7
OG0004373	-3.09873	1	-3.0794	6.0114982921537e-20	CW_cluster-3852.8909	TD_cluster-2092.7867	Q01070	Enhancer of split mgamma protein	UniRef90_A0A0L7QQY2	Enhancer of split mbeta protein	Q01069	Enhancer of split mbeta protein	UniRef90_A0A0L7QQY2	Enhancer of split mbeta protein
OG0000918	-3.10507	1	-3.12624	2.5823678007192e-228	CW_cluster-3852.20	TD_cluster-2092.3376	-	-	UniRef90_A0A4S2KWY1	Uncharacterized protein	O43741	5'-AMP-activated protein kinase subunit beta-2	UniRef90_A0A310SI17	Uncharacterized protein (Fragment)
OG0003160	-3.10789	1	-3.10962	9.00401441405907e-56	CW_cluster-3852.3186	TD_cluster-2092.1216	-	-	UniRef90_A0A7M7MTD6	Uncharacterized protein	Q27415	Nucleoplasmin-like protein	UniRef90_UPI00061534E9	trichohyalin-like
OG0000274	-3.1554	1	-3.17712	1.39058152009578e-134	CW_cluster-3852.10545	TD_cluster-2092.6116	Q9VS29	Down syndrome cell adhesion molecule-like protein Dscam2	UniRef90_UPI00083C6128	Down syndrome cell adhesion molecule-like protein Dscam2 isoform X8	Q9VS29	Down syndrome cell adhesion molecule-like protein Dscam2	UniRef90_A0A6P3ULB7	Down syndrome cell adhesion molecule-like protein Dscam2 isoform X3
OG0000860	-3.16683	1	-3.16852	1.81196082005517e-146	CW_cluster-3852.12136	TD_cluster-2092.2264	A5PJ65	Protein RER1	UniRef90_A0A0M8ZX57	Protein RER1	A5PJ65	Protein RER1	UniRef90_A0A0M8ZX57	Protein RER1
OG0001022	-3.17295	0.999913	-3.18904	4.9340266821847e-17	CW_cluster-3852.2679	TD_cluster-2116.0	Q02576	Helix-loop-helix protein 1	UniRef90_UPI00083C15A7	uncharacterized protein LOC108554538	Q02576	Helix-loop-helix protein 1	UniRef90_A0A0L7R3A4	Mesoderm posterior protein 2
OG0003759	-3.17428	1	-3.20587	3.11740828193624e-99	CW_cluster-3852.5959	TD_cluster-2092.6916	O16810	Origin recognition complex subunit 1	UniRef90_A0A0L7QKZ6	Origin recognition complex subunit 1	O16810	Origin recognition complex subunit 1	UniRef90_A0A0L7QKZ6	Origin recognition complex subunit 1
OG0002206	-3.21658	1	-3.21918	6.19277006368916e-25	CW_cluster-3852.11846	TD_cluster-2092.5987	-	-	UniRef90_UPI0012FECBD2	swi5-dependent recombination DNA repair protein 1 homolog	Q9Y3D5	28S ribosomal protein S18c mitochondrial	UniRef90_A0A6P3V486	Meiosis protein 5 homolog
OG0000354	-3.22567	1	-3.25304	1.70112125222955e-07	CW_cluster-3852.2805	TD_cluster-2092.2562	-	-	UniRef90_A0A0M9A2Y5	Paternally-expressed 3 protein	-	-	UniRef90_A0A7M7GBP3	Uncharacterized protein
OG0004503	-3.23406	0.999916	-3.22058	4.06342026726985e-17	CW_cluster-3852.9462	TD_cluster-2092.5722	O97531	Potassium voltage-gated channel subfamily KQT member 1 (Fragment)	UniRef90_E2AYF2	Potassium voltage-gated channel subfamily KQT member 1	P70057	Potassium voltage-gated channel subfamily KQT member 1	UniRef90_A0A6P6FDP3	potassium voltage-gated channel subfamily KQT member 1 isoform X7
OG0003324	-3.25003	1	-3.25837	0	CW_cluster-3852.391	TD_cluster-2092.5828	Q9NQR4	Omega-amidase NIT2	UniRef90_UPI000615078A	omega-amidase NIT2 isoform X1	Q2T9R6	Omega-amidase NIT2	UniRef90_UPI000615078A	omega-amidase NIT2 isoform X1
OG0000638	-3.26618	1	-3.30719	1.2943992209391e-42	CW_cluster-1819.0	TD_cluster-2092.5212	P18738	Gastrula zinc finger protein XlCGF9.1 (Fragment)	UniRef90_A0A0L7R335	Zinc finger and SCAN domain-containing protein 22	P18722	Gastrula zinc finger protein XlCGF46.1 (Fragment)	UniRef90_V9IEH4	Uncharacterized protein
OG0001119	-3.26658	1	-3.29425	4.28570598947156e-18	CW_cluster-3852.4725	TD_cluster-2092.7453	P35556	Fibrillin-2	UniRef90_UPI00083CA6E5	fibrillin-1-like	A2AVA0	Sushi von Willebrand factor type A EGF and pentraxin domain-containing protein 1	UniRef90_UPI00083BF823	sushi von Willebrand factor type A EGF and pentraxin domain-containing protein 1-like
OG0000029	-3.28563	1	-3.31193	6.95286587730626e-11	CW_cluster-1953.0	TD_cluster-2092.2213	Q91755	Glutamate receptor ionotropic kainate 2	UniRef90_UPI0013045D9E	glutamate receptor ionotropic kainate 2 isoform X1	Q91755	Glutamate receptor ionotropic kainate 2	UniRef90_A0A6P3TL83	LOW QUALITY PROTEIN glutamate receptor ionotropic kainate 2
OG0004227	-3.28824	1	-3.28331	1.14942993307453e-41	CW_cluster-3852.828	TD_cluster-2092.753	-	-	UniRef90_F4X7T6	FGFR1 oncogene partner 2-like protein	Q7T338	FGFR1 oncogene partner 2 homolog	UniRef90_A0A6P3D4S3	FGFR1 oncogene partner 2 homolog
OG0001895	-3.29719	1	-3.31477	3.20114601088667e-36	CW_cluster-3852.1076	TD_cluster-2092.5946	Q0VAW7	Zinc finger protein 112	UniRef90_A0A6P8LNK0	zinc finger protein 678-like	Q5R8X1	Zinc finger protein 665	UniRef90_A0A6P8LNK0	zinc finger protein 678-like
OG0000840	-3.31795	1	-3.3201	6.81551424782448e-192	CW_cluster-3852.11729	TD_cluster-2092.4502	Q5ZIC8	Importin-13	UniRef90_UPI000258E0E2	importin-13	P97789	5'-3' exoribonuclease 1	UniRef90_A0A6V7H9T2	Importin N-terminal domain-containing protein (Fragment)
OG0001452	-3.32193	1	-3.31975	1.9572499906281e-18	CW_cluster-2011.0	TD_cluster-2092.2493	Q14AK4	Palmitoyltransferase ZDHHC11	UniRef90_UPI0010F7F81E	uncharacterized protein LOC114882681 isoform X1	Q14AK4	Palmitoyltransferase ZDHHC11	UniRef90_A0A0L7QS53	tRNA-dihydrouridine(16/17) synthase NAD(P)( ) -like
OG0002786	-3.3268	0.999801	-3.34309	2.22693893318201e-08	CW_cluster-3852.14804	TD_cluster-2634.0	-	-	UniRef90_A0A6P5HHY2	uncharacterized protein LOC105665801	-	-	UniRef90_A0A6P5HHY2	uncharacterized protein LOC105665801
OG0001154	-3.33373	1	-3.37949	0.0049217	CW_cluster-3852.541	TD_cluster-2092.6419	G4WMX4	RYamide receptor	UniRef90_UPI0010F692F9	RYamide receptor-like isoform X1	G4WMX4	RYamide receptor	UniRef90_UPI0010F692F9	RYamide receptor-like isoform X1
OG0004072	-3.35134	1	-3.35215	2.47181856570903e-09	CW_cluster-3852.7675	TD_cluster-2092.6771	O42254	Insulin-like growth factor 2 mRNA-binding protein 1	UniRef90_A0A6J3LD16	insulin-like growth factor 2 mRNA-binding protein 1 isoform X1	O42254	Insulin-like growth factor 2 mRNA-binding protein 1	UniRef90_A0A6J3LD16	insulin-like growth factor 2 mRNA-binding protein 1 isoform X1
OG0003159	-3.35267	1	-3.36315	0	CW_cluster-3852.3177	TD_cluster-2092.2585	Q9JKF1	Ras GTPase-activating-like protein IQGAP1	UniRef90_UPI00083BB4B8	ras GTPase-activating-like protein IQGAP1	P46940	Ras GTPase-activating-like protein IQGAP1	UniRef90_UPI00083BB4B8	ras GTPase-activating-like protein IQGAP1
OG0000255	-3.366	1	-3.34439	5.70550211009135e-12	CW_cluster-3852.6766	TD_cluster-2092.2262	P49096	Cytochrome b5	UniRef90_A0A310SQL3	Cytochrome b5	Q9V4N3	Cytochrome b5	UniRef90_UPI0010F58768	cytochrome B5-like protein isoform X1
OG0000375	-3.38299	1	-3.3979	9.65900313487905e-215	CW_cluster-2476.0	TD_cluster-2092.7365	-	-	UniRef90_UPI00073D7D23	uncharacterized protein LOC107070273	-	-	UniRef90_UPI00073D7D23	uncharacterized protein LOC107070273
OG0002270	-3.40404	1	-3.44598	3.1708679919686e-52	CW_cluster-3852.12100	TD_cluster-2092.3499	Q26473	Semaphorin-1A	UniRef90_A0A0L7R9B1	Semaphorin-1A	Q26473	Semaphorin-1A	UniRef90_A0A6P3Y0E8	semaphorin-1A-like
OG0004226	-3.40858	0.999993	-3.39189	1.23517628667047e-20	CW_cluster-3852.8278	TD_cluster-2092.2978	-	-	-	-	-	-	-	-
OG0001025	-3.43035	1	-3.44319	5.36165968296893e-47	CW_cluster-3852.2707	TD_cluster-2092.7246	Q5SSG5	Ras-like protein family member 10B	UniRef90_A0A0L7QV02	Gustatory and odorant receptor 7	A0A026W182	Odorant receptor coreceptor	UniRef90_UPI0008521CFD	ras-like protein family member 10B
OG0001516	-3.50161	0.999781	-3.57621	0.000314375	CW_cluster-2529.0	TD_cluster-1694.0	-	-	UniRef90_A0A6J3KSH6	uncharacterized protein LOC117236326	-	-	UniRef90_A0A6J3KSH6	uncharacterized protein LOC117236326
OG0000301	-3.52595	1	-3.55684	3.05859844970506e-110	CW_cluster-3852.7364	TD_cluster-2092.6791	P13217	1-phosphatidylinositol 4 5-bisphosphate phosphodiesterase	UniRef90_UPI0007E2AEEB	1-phosphatidylinositol 4 5-bisphosphate phosphodiesterase	P25455	1-phosphatidylinositol 4 5-bisphosphate phosphodiesterase classes I and II	UniRef90_A0A6P3DN67	1-phosphatidylinositol 4 5-bisphosphate phosphodiesterase
OG0002971	-3.53985	1	-3.54689	2.19296423081188e-298	CW_cluster-3852.2383	TD_cluster-2092.8321	O43933	Peroxisome biogenesis factor 1	UniRef90_UPI0008405E85	peroxisome biogenesis factor 1	Q9I7I0	G2/mitotic-specific cyclin-B3	UniRef90_A0A6P8MJV3	Peroxin-1
OG0001594	-3.55073	1	-3.61079	1.28641528044097e-27	CW_cluster-3129.1	TD_cluster-2092.3673	Q80WQ4	Probable tRNA methyltransferase 9B	UniRef90_A0A310SA91	Methyltransferase KIAA1456	Q9Z321	DNA topoisomerase 3-beta-1	UniRef90_A0A6P3U7K2	DNA topoisomerase
OG0001967	-3.57683	1	-3.59718	3.44277434325094e-75	CW_cluster-3852.1101	TD_cluster-2092.3619	Q8SY33	Protein Gawky	UniRef90_A0A6P3UDT0	protein Gawky isoform X1	Q8SY33	Protein Gawky	UniRef90_A0A6P8NFC5	protein Gawky isoform X2
OG0002497	-3.59353	1	-3.60844	1.29101088813159e-78	CW_cluster-3852.13219	TD_cluster-2092.6830	Q7Z6M2	F-box only protein 33	UniRef90_A0A0L7QX13	Transcriptional repressor p66-beta	Q8VE08	F-box only protein 33	UniRef90_A0A0L7QX13	Transcriptional repressor p66-beta
OG0002256	-3.59718	1	-3.60706	4.40285381518639e-61	CW_cluster-3852.1206	TD_cluster-2092.5628	-	-	-	-	-	-	-	-
OG0002603	-3.60235	1	-3.6498	3.31869733934166e-35	CW_cluster-3852.13772	TD_cluster-2092.3579	O88397	Solute carrier organic anion transporter family member 1A5	UniRef90_UPI00083BDE9D	solute carrier organic anion transporter family member 1A5-like	Q9VVH9	Solute carrier organic anion transporter family member 74D	UniRef90_UPI00083BDE9D	solute carrier organic anion transporter family member 1A5-like
OG0000585	-3.60239	1	-3.61735	4.70345854807412e-105	CW_cluster-4006.0	TD_cluster-2092.5959	G3V9H8	Proto-oncogene tyrosine-protein kinase receptor Ret	UniRef90_A0A6P3D6D5	proto-oncogene tyrosine-protein kinase receptor Ret isoform X1	Q93099	Homogentisate 1 2-dioxygenase	UniRef90_A0A6P3D6D5	proto-oncogene tyrosine-protein kinase receptor Ret isoform X1
OG0000068	-3.61143	1	-3.62299	9.37827035282506e-23	CW_cluster-3852.7702	TD_cluster-2092.8295	P16423	Retrovirus-related Pol polyprotein from type-2 retrotransposable element R2DM	UniRef90_E2BB92	PiggyBac transposable element-derived protein 4 (Fragment)	Q96DM1	PiggyBac transposable element-derived protein 4	UniRef90_UPI000767DD46	piggyBac transposable element-derived protein 4-like
OG0002657	-3.62013	0.999903	-3.65082	7.3599666563162e-16	CW_cluster-3852.14072	TD_cluster-2670.1	-	-	UniRef90_UPI001303F99B	uncharacterized protein LOC116428311	-	-	UniRef90_A0A6P6F902	uncharacterized protein LOC105680551
OG0003582	-3.6454	1	-3.65607	1.50243116875486e-05	CW_cluster-3852.488	TD_cluster-2092.8372	E1BJS7	E3 ubiquitin-protein ligase TRIM71	UniRef90_UPI00083C4B6E	E3 ubiquitin-protein ligase TRIM71	Q1PSW8	E3 ubiquitin-protein ligase TRIM71	UniRef90_UPI00083C4B6E	E3 ubiquitin-protein ligase TRIM71
OG0004515	-3.64858	1	-3.65477	1.92920039637494e-234	CW_cluster-3852.9527	TD_cluster-2092.5002	-	-	-	-	-	-	UniRef90_UPI000258DA98	neuromodulin
OG0001034	-3.66212	1	-3.6964	7.42462891928355e-60	CW_cluster-3852.2833	TD_cluster-2092.2308	Q2KHR2	DNA-binding protein RFX7	UniRef90_A0A6V7H337	RFX-type winged-helix domain-containing protein	Q2KHR2	DNA-binding protein RFX7	UniRef90_A0A6V7H337	RFX-type winged-helix domain-containing protein
OG0004121	-3.68659	1	-3.69183	3.38196630650217e-121	CW_cluster-3852.7884	TD_cluster-2436.0	-	-	UniRef90_A0A7M7SS02	Uncharacterized protein	Q5R5X9	SET and MYND domain-containing protein 4	UniRef90_A0A310SD76	Kinesin-like protein KIF9 (Fragment)
OG0000683	-3.69198	1	-3.77393	2.88136588866642e-11	CW_cluster-2743.1	TD_cluster-2092.5322	B4NAL6	cGMP-specific 3' 5'-cyclic phosphodiesterase	UniRef90_A0A0N0BF29	Phosphodiesterase	B4NAL6	cGMP-specific 3' 5'-cyclic phosphodiesterase	UniRef90_A0A0N0BF29	Phosphodiesterase
OG0001009	-3.73921	1	-3.74502	1.77550304036791e-175	CW_cluster-3852.2341	TD_cluster-2092.6266	O08759	Ubiquitin-protein ligase E3A	UniRef90_A0A6V7H3B7	HECT domain-containing protein (Fragment)	O08759	Ubiquitin-protein ligase E3A	UniRef90_A0A0L7QMB5	Ubiquitin-protein ligase E3A
OG0002854	-3.76053	1	-3.78001	1.45989973352937e-243	CW_cluster-3852.1807	TD_cluster-2092.6867	-	-	UniRef90_UPI000E33FDC9	uncharacterized protein LOC105201194	Q7KRI2	Longitudinals lacking protein-like	UniRef90_A0A6J3KRF2	uncharacterized protein LOC117235993 isoform X1
OG0001646	-3.78086	1	-3.82891	5.87727397180767e-34	CW_cluster-3571.1	TD_cluster-2092.247	-	-	UniRef90_UPI0007671A45	uncharacterized protein LOC107186819	P80683	Larval cuticle protein A3A	UniRef90_UPI0007671A45	uncharacterized protein LOC107186819
OG0000835	-3.78759	0.999983	-3.79002	9.37787451479167e-13	CW_cluster-3852.11653	TD_cluster-1880.0	-	-	UniRef90_A0A0L7QY95	Transient receptor potential-gamma protein	-	-	UniRef90_UPI000EAB18AA	serine/threonine-protein phosphatase 6 regulatory ankyrin repeat subunit A isoform X8
OG0003106	-3.85054	1	-3.89994	8.74280447366955e-27	CW_cluster-3852.3007	TD_cluster-2092.5348	Q61471	Protein Tob1	UniRef90_A0A6V7GYE0	Anti_prolifrtn domain-containing protein (Fragment)	P50616	Protein Tob1	UniRef90_A0A6V7GYE0	Anti_prolifrtn domain-containing protein (Fragment)
OG0001579	-3.85472	0.999935	-3.89243	5.83535523686512e-09	CW_cluster-3054.0	TD_cluster-1301.0	-	-	UniRef90_A0A6P3DAC4	uncharacterized protein LOC100648823	-	-	UniRef90_A0A6P3DAC4	uncharacterized protein LOC100648823
OG0000172	-3.85887	1	-3.87154	4.35552720957859e-62	CW_cluster-3852.11606	TD_cluster-2092.6291	-	-	UniRef90_A0A2A3EJ58	Cubilin	Q93212	Suppressor of lurcher protein 1	UniRef90_UPI00147866B7	LOW QUALITY PROTEIN suppressor of lurcher protein 1-like
OG0001072	-3.8668	1	-3.87858	1.68053481915312e-89	CW_cluster-3852.3720	TD_cluster-2092.2035	Q6P5H6	FERM domain-containing protein 5	UniRef90_A0A0L7QMU4	FERM domain-containing protein 5 (Fragment)	Q7Z6J6	FERM domain-containing protein 5	UniRef90_A0A6P8MJR6	FERM domain-containing protein 5 isoform X1
OG0001356	-3.8847	1	-3.94594	1.0691884513202e-07	CW_cluster-1081.0	TD_cluster-2092.1337	-	-	UniRef90_UPI00083C3DAF	vicilin-like seed storage protein At2g18540	-	-	UniRef90_UPI00083C3DAF	vicilin-like seed storage protein At2g18540
OG0003151	-3.92966	1	-3.942	3.10220917863757e-16	CW_cluster-3852.3150	TD_cluster-2092.2946	-	-	UniRef90_UPI0010F6EDCB	uncharacterized protein LOC114872815 isoform X1	-	-	UniRef90_UPI0010F6EDCB	uncharacterized protein LOC114872815 isoform X1
OG0001640	-3.9386	1	-3.95474	1.31775391348511e-111	CW_cluster-3534.0	TD_cluster-2092.1777	P24507	Synaptotagmin-C	UniRef90_A0A6P3D5J7	synaptotagmin-6	P24507	Synaptotagmin-C	UniRef90_A0A6P3D5J7	synaptotagmin-6
OG0000374	-3.95381	1	-3.96676	4.56743860610164e-89	CW_cluster-2614.0	TD_cluster-2092.933	P29303	Protein hairy	UniRef90_A0A6P3DGW3	protein hairy	Q26263	Protein deadpan	UniRef90_UPI0010F44F2E	transcription factor HES-4-B-like
OG0001538	-3.99576	0.999998	-4.01442	1.75907385273634e-05	CW_cluster-2751.0	TD_cluster-2369.0	Q9R0N4	Synaptotagmin-10	UniRef90_A0A6J3KM43	synaptotagmin-10-like	Q9R0N4	Synaptotagmin-10	UniRef90_A0A6J3KM43	synaptotagmin-10-like
OG0001763	-3.99745	1	-4.00682	2.60121650031273e-129	CW_cluster-3852.10238	TD_cluster-2092.2504	Q8IZF0	Sodium leak channel non-selective protein	UniRef90_UPI001745D64D	sodium leak channel non-selective protein-like	Q8IZF0	Sodium leak channel non-selective protein	UniRef90_UPI00083BAE77	sodium leak channel non-selective protein
OG0004033	-4.03133	1	-4.06787	3.06800137932451e-86	CW_cluster-3852.7522	TD_cluster-2092.2849	Q9VLT5	Protein purity of essence	UniRef90_UPI00083FE3B0	protein purity of essence isoform X1	Q29L39	Protein purity of essence	UniRef90_A0A6P3UPA9	E3 ubiquitin-protein ligase UBR4 isoform X5
OG0001509	-4.03642	1	-4.04921	3.15606463976519e-37	CW_cluster-2490.0	TD_cluster-2092.4333	Q95YM8	Mushroom body large-type Kenyon cell-specific protein 1	UniRef90_A0A6P5IE36	mushroom body large-type Kenyon cell-specific protein 1 isoform X2	Q95YM8	Mushroom body large-type Kenyon cell-specific protein 1	UniRef90_A0A6J3JX05	mushroom body large-type Kenyon cell-specific protein 1 isoform X4
OG0002664	-4.04407	1	-4.05339	3.649721017611e-134	CW_cluster-3852.14107	TD_cluster-2092.6739	Q7KRI2	Longitudinals lacking protein-like	UniRef90_A0A154PAK4	Protein bric-a-brac 1	Q642H7	Synembryn-A	UniRef90_A0A310SCY2	Synembryn-A
OG0002174	-4.09563	1	-4.10945	0	CW_cluster-3852.11725	TD_cluster-2092.7405	Q94526	Open rectifier potassium channel protein 1	UniRef90_A0A0J7L3Y5	Open rectifier potassium channel protein 1	E9QI36	Histidine--tRNA ligase	UniRef90_UPI00083C86AB	open rectifier potassium channel protein 1
OG0000389	-4.09954	1	-4.04523	2.64432249635299e-16	CW_cluster-3852.12470	TD_cluster-2092.7198	Q7K0S9	Zinc finger protein GLIS2 homolog	UniRef90_A0A154P8N1	Zinc finger protein GLIS2	P39768	Pair-rule protein odd-paired	UniRef90_UPI00109BCC6F	pair-rule protein odd-paired-like
OG0001347	-4.16248	1	-4.15651	1.86079310075695e-07	CW_cluster-102.0	TD_cluster-2735.0	Q27128	Bifunctional 3'-phosphoadenosine 5'-phosphosulfate synthase	UniRef90_UPI00144310D4	bifunctional 3'-phosphoadenosine 5'-phosphosulfate synthase 2-like	Q27128	Bifunctional 3'-phosphoadenosine 5'-phosphosulfate synthase	UniRef90_UPI000614A6BA	bifunctional 3'-phosphoadenosine 5'-phosphosulfate synthase isoform X1
OG0001596	-4.18982	1	-4.15771	6.39566383190848e-19	CW_cluster-3137.0	TD_cluster-2092.3654	-	-	UniRef90_A0A6P8LK60	uncharacterized PE-PGRS family protein PE_PGRS20-like	Q96T58	Msx2-interacting protein	UniRef90_UPI00084E7B00	msx2-interacting protein
OG0001404	-4.29095	1	-4.31037	5.48973396604342e-22	CW_cluster-1586.0	TD_cluster-2092.5479	-	-	UniRef90_A0A7M7GNQ2	Uncharacterized protein	-	-	UniRef90_A0A7M7GNQ2	Uncharacterized protein
OG0001527	-4.33593	1	-4.32426	3.23950227884096e-38	CW_cluster-2629.0	TD_cluster-2092.2095	Q920A5	Retinoid-inducible serine carboxypeptidase	UniRef90_A0A0L7QX14	Carboxypeptidase (Fragment)	Q920A6	Retinoid-inducible serine carboxypeptidase	UniRef90_A0A6P3D9N8	Carboxypeptidase
OG0001636	-4.37905	1	-4.43447	2.7295026461185e-11	CW_cluster-3472.0	TD_cluster-2092.4956	Q9P202	Whirlin	UniRef90_E2C844	Whirlin	Q9P202	Whirlin	UniRef90_E2C844	Whirlin
OG0001490	-4.44294	1	-4.40802	8.50007198102787e-31	CW_cluster-2326.0	TD_cluster-2947.0	P83297	Gustatory receptor for sugar taste 64f	UniRef90_A0A0L7QU99	Putative gustatory receptor 64f	Q9W497	Gustatory receptor 5a for trehalose	UniRef90_A0A310SRG3	Gustatory receptor 64f
OG0001418	-4.53107	1	-4.50972	1.02791366061157e-47	CW_cluster-1739.0	TD_cluster-2011.0	Q24372	Lachesin	UniRef90_UPI001293CB0F	lachesin-like	Q24372	Lachesin	UniRef90_A0A6J3K0I8	lachesin-like isoform X2
OG0001359	-4.53758	1	-4.57838	3.27987917952825e-22	CW_cluster-1126.0	TD_cluster-64.0	-	-	UniRef90_A0A6J3KCU6	uncharacterized protein LOC117233554 isoform X1	-	-	UniRef90_A0A6J3KCU6	uncharacterized protein LOC117233554 isoform X1
OG0004220	-4.55168	1	-4.54466	5.99894699402523e-98	CW_cluster-3852.8262	TD_cluster-2092.3851	P20478	Glutamine synthetase 2 cytoplasmic	UniRef90_UPI000614F156	glutamine synthetase 2 cytoplasmic isoform X1	P20478	Glutamine synthetase 2 cytoplasmic	UniRef90_A0A6P3DDJ5	Glutamine synthetase
OG0002685	-4.68262	1	-4.67318	1.32139600512933e-91	CW_cluster-3852.14244	TD_cluster-2092.6676	-	-	UniRef90_A0A0L7R2S5	Zinc finger protein GLIS3	Q6XP49	Zinc finger protein GLIS3	UniRef90_A0A0L7R2S5	Zinc finger protein GLIS3
OG0001647	-4.74988	1	-4.77189	2.78694743936397e-46	CW_cluster-3572.0	TD_cluster-2740.0	-	-	UniRef90_UPI0013046E53	uncharacterized protein LOC116433655	-	-	UniRef90_UPI00083FDE8C	uncharacterized protein LOC108625605
OG0000260	-4.78594	1	-4.82002	8.90667862670161e-31	CW_cluster-3852.6474	TD_cluster-2092.7522	P17970	Potassium voltage-gated channel protein Shab	UniRef90_A0A6V7HN32	Ion_trans domain-containing protein (Fragment)	P08510	Potassium voltage-gated channel protein Shaker	UniRef90_A0A7M7IPK7	Uncharacterized protein
OG0000945	-4.87173	1	-4.83807	1.12492228692755e-50	CW_cluster-3852.14225	TD_cluster-2092.7963	Q94624	40S ribosomal protein S6	UniRef90_A0A6P8LSD4	40S ribosomal protein S6	Q95V32	40S ribosomal protein S6	UniRef90_A0A0M8ZMR1	40S ribosomal protein S6
OG0001507	-4.90819	1	-4.90901	4.63105642716499e-30	CW_cluster-2474.1	TD_cluster-2220.0	P17789	Protein tramtrack beta isoform	UniRef90_A0A310SM20	Uncharacterized protein	Q6ZN57	Zinc finger protein 2 homolog	UniRef90_A0A0L7QS00	Zinc finger protein 782
OG0001419	-4.95726	1	-4.96538	1.08724909976867e-179	CW_cluster-1755.0	TD_cluster-2092.176	-	-	UniRef90_UPI00083BFF0E	uncharacterized protein LOC108549194	Q6P3W7	SCY1-like protein 2	UniRef90_A0A6P8L5Y8	uncharacterized protein LOC100747465 isoform X1
OG0003052	-4.99458	1	-4.96563	1.18462578271484e-36	CW_cluster-3852.276	TD_cluster-2092.3303	P34847	NADH-ubiquinone oxidoreductase chain 1	UniRef90_A0A067YHX4	NADH-ubiquinone oxidoreductase chain 1	P34845	Cytochrome b	UniRef90_A0A7L8EYQ7	Cytochrome b
OG0003325	-5.06147	1	-5.09874	5.82324451548103e-125	CW_cluster-3852.3915	TD_cluster-2092.3071	Q5MCW4	Zinc finger protein 569	UniRef90_UPI00083DA503	zinc finger protein 568-like	Q3ZCX4	Zinc finger protein 568	UniRef90_A0A6P3UX60	zinc finger protein 82 isoform X3
OG0001649	-5.08746	1	-5.06367	6.13942706033321e-46	CW_cluster-3591.0	TD_cluster-2092.7199	-	-	UniRef90_A0A0N0BIM8	Pair-rule protein odd-paired	A0JC51	Zinc finger protein ZIC 4	UniRef90_UPI0012938FAA	pair-rule protein odd-paired-like
OG0002783	-5.22239	1	-5.19828	1.89947988576294e-76	CW_cluster-3852.14782	TD_cluster-2092.1349	O02640	Probable malate dehydrogenase mitochondrial	UniRef90_A0A6P3DES1	probable malate dehydrogenase mitochondrial	Q5NVR2	Malate dehydrogenase mitochondrial	UniRef90_UPI000258E06E	malate dehydrogenase mitochondrial
OG0000893	-5.24249	1	-5.24916	0	CW_cluster-3852.1297	TD_cluster-2092.2131	O96019	Actin-like protein 6A	UniRef90_A0A6P3D7X9	actin-like protein 6B	O96019	Actin-like protein 6A	UniRef90_A0A6P3D7X9	actin-like protein 6B
OG0000232	-5.24485	1	-5.23949	1.11722664348957e-88	CW_cluster-3852.2799	TD_cluster-2092.4490	Q6GMK0	Alpha-1 3-mannosyl-glycoprotein 4-beta-N-acetylglucosaminyltransferase B	UniRef90_UPI000718E19C	alpha-1 3-mannosyl-glycoprotein 4-beta-N-acetylglucosaminyltransferase B	Q6R7M4	Methyl farnesoate epoxidase	UniRef90_A0A6P3DAQ3	methyl farnesoate epoxidase
OG0001664	-5.27385	1	-5.26827	2.1855271894115e-94	CW_cluster-370.0	TD_cluster-2092.926	-	-	UniRef90_UPI00083BCE4F	cell death abnormality protein 1-like	-	-	UniRef90_UPI00083BCE4F	cell death abnormality protein 1-like
OG0002334	-5.31319	1	-5.31189	2.32216286147705e-245	CW_cluster-3852.12351	TD_cluster-2092.1637	-	-	UniRef90_A0A0M8ZZ84	Insulin receptor substrate 1	P84770	Insulin receptor substrate 1-B	UniRef90_A0A6P3U8M6	Insulin receptor substrate 1
OG0000171	-5.34631	1	-5.36745	9.3741287655636e-67	CW_cluster-3527.0	TD_cluster-2873.0	Q8TD57	Dynein heavy chain 3 axonemal	UniRef90_A0A0L7RIA7	Dynein heavy chain 3 axonemal	Q63170	Dynein heavy chain 7 axonemal	UniRef90_UPI00083BC916	dynein heavy chain 7 axonemal-like
OG0000708	-5.35844	1	-5.35111	6.37274749436697e-82	CW_cluster-3587.1	TD_cluster-2092.7677	-	-	UniRef90_A0A6P3US82	uncharacterized protein LOC100740460 isoform X2	Q9W2H1	TM2 domain-containing protein CG10795	UniRef90_A0A6P3US82	uncharacterized protein LOC100740460 isoform X2
OG0001421	-5.44705	1	-5.46603	2.07493110007586e-59	CW_cluster-1765.1	TD_cluster-2745.0	-	-	UniRef90_A0A6P3DJW7	zinc finger protein 324B isoform X2	Q9N658	Zinc finger protein sens	UniRef90_A0A6P3UA01	zinc finger protein 628 isoform X3
OG0000898	-5.57202	1	-5.57386	0	CW_cluster-3852.13017	TD_cluster-2092.6686	-	-	UniRef90_A0A0L7R0X2	Uncharacterized protein	Q4R9F7	RNA exonuclease 5	UniRef90_A0A6P3D9T9	putative RNA exonuclease NEF-sp isoform X1
OG0001576	-5.57222	1	-5.55165	7.6525076008635e-96	CW_cluster-3040.0	TD_cluster-2092.120	O94901	SUN domain-containing protein 1	UniRef90_UPI00147875D5	tetratricopeptide repeat protein 39C-like	O94901	SUN domain-containing protein 1	UniRef90_A0A6P3U336	uncharacterized protein LOC100651572 isoform X1
OG0000215	-5.60775	1	-5.60909	5.88842557548682e-286	CW_cluster-3852.7877	TD_cluster-2092.1578	-	-	UniRef90_UPI00083BDEB3	uncharacterized protein LOC108553660	-	-	UniRef90_UPI00147939CF	uncharacterized protein LOC117603975
OG0002364	-5.63487	1	-5.61584	4.10359238002205e-87	CW_cluster-3852.12493	TD_cluster-2092.6557	-	-	UniRef90_UPI00083FF2AA	uncharacterized protein LOC108629205	-	-	UniRef90_A0A6P3V1F4	vitellogenin-4 isoform X1
OG0003333	-5.7745	1	-5.75366	1.49344536673233e-103	CW_cluster-3852.397	TD_cluster-2092.7991	Q9D180	Cilia- and flagella-associated protein 57	UniRef90_A0A0L7R1U0	WD repeat-containing protein 65	Q96MR6	Cilia- and flagella-associated protein 57	UniRef90_UPI00084015D2	cilia- and flagella-associated protein 57
OG0001352	-5.8339	1	-5.82017	6.94554745040113e-88	CW_cluster-1069.0	TD_cluster-2092.7190	Q8IV01	Synaptotagmin-12	UniRef90_UPI00073DB019	uncharacterized protein LOC107070307 isoform X1	Q9VU87	Vacuolar protein-sorting-associated protein 36	UniRef90_A0A2A3ESE2	Synaptotagmin-12
OG0000696	-5.88536	1	-5.8827	4.26112209723681e-152	CW_cluster-3055.0	TD_cluster-2092.5773	-	-	UniRef90_A0A6P3DJS6	uncharacterized protein LOC100746910 isoform X1	Q08473	RNA-binding protein squid	UniRef90_A0A6P3DJS6	uncharacterized protein LOC100746910 isoform X1
OG0001581	-5.88961	1	-5.86628	3.11658610467587e-140	CW_cluster-3064.0	TD_cluster-2092.5875	-	-	UniRef90_A0A154NZ35	Uncharacterized protein C18orf63	Q08605	Transcription factor GAGA	UniRef90_A0A6P3TZ39	protein abrupt isoform X1
OG0000076	-5.97516	1	-5.98754	1.37995654502007e-107	CW_cluster-3852.5176	TD_cluster-2092.5251	-	-	UniRef90_UPI00083BFA7F	uncharacterized protein LOC108550022	P05049	Serine protease snake	UniRef90_A0A0L7R8A5	Chitin-binding type-2 domain-containing protein (Fragment)
OG0002870	-6.05066	1	-6.06973	0	CW_cluster-3852.1927	TD_cluster-2092.3755	O95714	E3 ubiquitin-protein ligase HERC2	UniRef90_UPI00083C5375	E3 ubiquitin-protein ligase HERC2	O95714	E3 ubiquitin-protein ligase HERC2	UniRef90_A0A6J3KK70	HECT-type E3 ubiquitin transferase
OG0002616	-6.73573	1	-6.82836	2.34990940460267e-21	CW_cluster-3852.13840	TD_cluster-2092.4554	Q9W596	Microtubule-associated protein futsch	UniRef90_UPI00109B7692	microtubule-associated protein futsch isoform X2	Q9W596	Microtubule-associated protein futsch	UniRef90_A0A6J3KGX0	LOW QUALITY PROTEIN microtubule-associated protein futsch-like
OG0001633	-7.25246	1	-7.22385	2.14685150180081e-287	CW_cluster-3455.0	TD_cluster-2092.5710	-	-	UniRef90_A0A310SFJ2	Uncharacterized protein	Q7Z1E6	Calreticulin	UniRef90_A0A6P3DJ96	E3 ubiquitin-protein ligase TRIM23
OG0001385	-7.5132	1	-7.52782	2.27614830451953e-220	CW_cluster-1423.0	TD_cluster-2092.4309	P07797	Ferritin lower subunit	UniRef90_A0A0N0BEA0	Ferritin	P41822	Ferritin subunit	UniRef90_UPI0010F7A327	ferritin lower subunit
OG0002347	-7.52838	1	-7.54709	1.81663838605245e-128	CW_cluster-3852.12417	TD_cluster-2092.25	-	-	UniRef90_A0A310SHW1	Protein Daple	Q3V6T2	Girdin	UniRef90_A0A6P3DEN5	daple-like protein isoform X1
OG0000243	-7.84879	1	-8.07941	2.00478914001516e-06	CW_cluster-3130.1	TD_cluster-801.0	Q27377	Putative odorant-binding protein A10	UniRef90_A0A0L7RK18	Ejaculatory bulb-specific protein 3	E0X9F6	Allergen Tha p 1	UniRef90_A0A310SHB9	Ejaculatory bulb-specific protein 3
OG0002446	-9.76384	1	-9.78032	0	CW_cluster-3852.12916	TD_cluster-2092.5016	-	-	UniRef90_UPI0014392C3A	flocculation protein FLO11	-	-	UniRef90_A0A0L7RGZ6	Paternally-expressed gene 3 protein
OG0004580	-10.7916	1	-11.0516	0	CW_cluster-3852.9794	TD_cluster-2092.7389	P55833	40S ribosomal protein S27	UniRef90_A0A154P8P7	40S ribosomal protein S27	P55833	40S ribosomal protein S27	UniRef90_A0A154P8P7	40S ribosomal protein S27
OG0001515	-11.2712	1	-11.5319	5.56513723297864e-71	CW_cluster-2513.0	TD_cluster-2092.7451	G5ECR8	Putative glucosylceramidase 3	UniRef90_A0A0M9A823	Glucosylceramidase	P17439	Lysosomal acid glucosylceramidase	UniRef90_A0A0L7QMV6	Glucosylceramidase
OG0000686	-11.5747	1	-11.8368	6.74498727381973e-98	CW_cluster-2844.0	TD_cluster-2092.3985	P82205	Superoxide dismutase Cu-Zn	UniRef90_A0A154P938	Superoxide dismutase Cu-Zn	P93407	Superoxide dismutase Cu-Zn chloroplastic	UniRef90_UPI0010F6591D	superoxide dismutase Cu-Zn 2-like
OG0001669	-11.6867	1	-11.9493	1.05546732343452e-248	CW_cluster-3727.0	TD_cluster-2092.7016	P17722	Defensin-1	UniRef90_A0A0N0BHS6	Catalase	P17722	Defensin-1	UniRef90_A0A6P3DLY7	defensin-1
OG0001373	-11.69	1	-11.9441	0	CW_cluster-1302.0	TD_cluster-2092.6675	Q9NB21	40S ribosomal protein S7	UniRef90_A0A154PK03	40S ribosomal protein S7	Q9NB21	40S ribosomal protein S7	UniRef90_A0A6V7GWN7	40S ribosomal protein S7 (Fragment)
OG0000125	-12.5038	1	-12.7598	0	CW_cluster-3977.0	TD_cluster-2092.2802	P70684	15-hydroxyprostaglandin dehydrogenase NAD( )	UniRef90_V9IG12	15-hydroxyprostaglandin dehydrogenase NAD	Q8VCC1	15-hydroxyprostaglandin dehydrogenase NAD( )	UniRef90_UPI000258D6E2	15-hydroxyprostaglandin dehydrogenase NAD( ) -like isoform X1
OG0001684	-13.0552	1	-13.3139	4.49328918220933e-249	CW_cluster-3770.0	TD_cluster-2092.1970	Q7SIG2	Chymotrypsin-1	UniRef90_A0A6V7H2R4	Peptidase S1 domain-containing protein (Fragment)	Q7SIG2	Chymotrypsin-1	UniRef90_A0A6P3D4T0	chymotrypsin-1
OG0000864	-13.2864	1	-13.5456	0	CW_cluster-3852.1224	TD_cluster-2092.5871	P07056	Cytochrome b-c1 complex subunit Rieske mitochondrial	UniRef90_E2AXY1	Cytochrome b-c1 complex subunit Rieske mitochondrial	Q69BJ8	Cytochrome b-c1 complex subunit Rieske mitochondrial	UniRef90_A0A0L7QPL5	Cytochrome b-c1 complex subunit Rieske mitochondrial
OG0001620	-13.4868	1	-13.7451	1.20813192400235e-138	CW_cluster-3340.0	TD_cluster-2092.4233	-	-	UniRef90_A0A6V7HK82	Uncharacterized protein (Fragment)	-	-	UniRef90_UPI0007E2CFD2	integumentary mucin A.1-like
OG0000130	-13.5429	1	-13.8033	0	CW_cluster-3852.2026	TD_cluster-2092.4103	Q64425	Pancreatic triacylglycerol lipase (Fragment)	UniRef90_UPI00073D6989	pancreatic triacylglycerol lipase-like isoform X1	P54315	Inactive pancreatic lipase-related protein 1	UniRef90_UPI0008405182	phospholipase A1-like
OG0001420	-13.7444	1	-14.0036	0	CW_cluster-1760.0	TD_cluster-2092.3174	Q964R0	Cytochrome P450 6k1	UniRef90_A0A0M9A0V9	Cytochrome P450 6k1	Q964R0	Cytochrome P450 6k1	UniRef90_A0A6P3DUK2	cytochrome P450 6k1
OG0002772	-13.9004	1	-14.1579	0	CW_cluster-3852.14722	TD_cluster-2092.6629	Q5G5C4	40S ribosomal protein S3a	UniRef90_A0A0N0U3J7	40S ribosomal protein S3a	Q5G5C4	40S ribosomal protein S3a	UniRef90_A0A6P3U800	Fatty acyl-CoA reductase
OG0000101	-13.9393	1	-14.2026	1.93022128357522e-157	CW_cluster-3852.5026	TD_cluster-2092.2320	O82018	Calmodulin	UniRef90_UPI00083D4C08	calmodulin-like	P47947	Troponin C isoform 1	UniRef90_A0A6P8LFV2	troponin C isoallergen Bla g 6.0201 isoform X1
OG0000228	-13.9961	1	-14.254	0	CW_cluster-3852.12675	TD_cluster-2092.246	-	-	UniRef90_UPI00083C44DA	uncharacterized protein LOC108555576	-	-	UniRef90_A0A0L7R6R7	CHK domain-containing protein
OG0000254	-14.5079	1	-14.7658	0	CW_cluster-3708.0	TD_cluster-2092.3269	P07764	Fructose-bisphosphate aldolase	UniRef90_A0A0N0BHK5	Fructose-bisphosphate aldolase	P07764	Fructose-bisphosphate aldolase	UniRef90_A0A0N0BHK5	Fructose-bisphosphate aldolase
OG0000226	-14.6892	1	-14.9462	0	CW_cluster-3852.12793	TD_cluster-2092.1853	Q95NN1	Tryptophan 2 3-dioxygenase	UniRef90_A0A2A3ES24	Tryptophan 2 3-dioxygenase	P85797	Allatostatins	UniRef90_UPI00083C011B	cathepsin L1-like
OG0000698	-15.436	1	-15.6943	0	CW_cluster-3211.0	TD_cluster-2092.6193	Q02942	Transferrin	UniRef90_A0A0M9A935	Transferrin	Q02942	Transferrin	UniRef90_UPI0010F9078B	transferrin
Orthogroup:
NOISeq_log2FC:
NOISeq_prob:
EdgeR_log2FC:
EdgeR_FDR:
EdgeR_FDR:
TD_TranscriptName: transcript ID as in the T. diversipes assembly fasta file
CW_HSPNameSP: hit sequence ID (HSP) with lowest e-value as given from the blastx output against SwissProt
CW_DescriptionSP: description of the SwissProt HSP
CW_HSPNameUf: hit sequence ID (HSP) with lowest e-value as given from the blastx output against UniRef90
CW_DescriptionUf: description of the UniRef90 HSP
TD_HSPNameSP: hit sequence ID (HSP) with lowest e-value as given from the blastx output against SwissProt
TD_DescriptionSP: description of the SwissProt HSP
TD_HSPNameUf: hit sequence ID (HSP) with lowest e-value as given from the blastx output against UniRef90
TD_DescriptionUf: description of the UniRef90 HSP
