# Supplementary material for: Decoding bee cleptoparasitism through comparative transcriptomics of Coelioxoides waltheriae and its host Tetrapedia diversipes
Source: Sci Rep. 2024 May 29;14:12361. doi: 10.1038/s41598-024-56261-5 (PMC11137135; doi:10.1038/s41598-024-56261-5)
Supplement: Supplementary file 4 — Supplementary Information 4. [file 41598_2024_56261_MOESM4_ESM.xlsx]

## Sheet: Planilha1
Decoding bee cleptoparasitism through comparative transcriptomics of Coelioxoides waltheriae and its host Tetrapedia diversipes
Paulo Cseri Ricardo1*, Maria Cristina Arias1 and Natalia de Souza Araujo2
1 Departamento de Genética e Biologia Evolutiva – Instituto de Biociências, Universidade de São Paulo, São Paulo, Brazil
2 Unit of Evolutionary Biology & Ecology – Université libre de Bruxelles, Brussels, Belgium
* Corresponding author: P.C. Ricardo, cseri.bio@gmail.com
Table III	Enriched Gene Ontology terms among the differentially expressed orthologs between Coelioxoides waltheriae and Tetrapedia diversipes
GO.ID	Term	Annotated	Significant	Expected	classicFisher	Ontology	Parental GO term
GO:0048593	camera-type eye morphogenesis	5	4	0.55	0.00063	BP	GO1 camera-type eye morphogenesis
GO:0045667	regulation of osteoblast differentiation	3	3	0.33	0.00129	BP	GO3 regulation of osteoblast differentiation
GO:0045669	positive regulation of osteoblast differentiation	3	3	0.33	0.00129	BP	GO4 positive regulation of osteoblast differentiation
GO:0048048	embryonic eye morphogenesis	3	3	0.33	0.00129	BP	GO1 camera-type eye morphogenesis
GO:0060042	retina morphogenesis in camera-type eye	3	3	0.33	0.00129	BP	GO1 camera-type eye morphogenesis
GO:0001649	osteoblast differentiation	6	4	0.66	0.00174	BP	GO5 osteoblast differentiation
GO:0002011	morphogenesis of an epithelial sheet	6	4	0.66	0.00174	BP	GO6 morphogenesis of an epithelial sheet
GO:0007165	signal transduction	324	50	35.48	0.00284	BP	GO7 signal transduction
GO:0048010	vascular endothelial growth factor receptor signaling pathway	7	4	0.77	0.00372	BP	GO8 vascular endothelial growth factor receptor signaling pathway
GO:0035567	non-canonical Wnt signaling pathway	4	3	0.44	0.00474	BP	GO9 non-canonical Wnt signaling pathway
GO:0060071	Wnt signaling pathway, planar cell polarity pathway	4	3	0.44	0.00474	BP	G10 Wnt signaling pathway planar cell polarity pathway
GO:0001503	ossification	12	5	1.31	0.00617	BP	G11 ossification
GO:0023052	signaling	377	55	41.29	0.00620	BP	G12 signaling
GO:0007154	cell communication	378	55	41.39	0.00659	BP	G13 cell communication
GO:0048562	embryonic organ morphogenesis	17	6	1.86	0.00693	BP	GO1 camera-type eye morphogenesis
GO:0051240	positive regulation of multicellular organismal process	58	13	6.35	0.00759	BP	GO14 positive regulation of multicellular organismal process
GO:0001568	blood vessel development	28	8	3.07	0.00788	BP	GO2 angiogenesis
GO:0001944	vasculature development	28	8	3.07	0.00788	BP	GO15 vasculature development
GO:0060560	developmental growth involved in morphog…	34	9	3.72	0.00841	BP	GO16 developmental growth involved in morphogenesis
GO:0001525	angiogenesis	18	6	1.97	0.00948	BP	GO2 angiogenesis
GO:0016917	GABA receptor activity	4	4	0.48	0.00020	MF	GO6 GABA receptor activity
GO:0015267	channel activity	47	15	5.63	0.00020	MF	GO1 channel activity
GO:0022803	passive transmembrane transporter activity	47	15	5.63	0.00020	MF	GO7 passive transmembrane transporter activity
GO:0004888	transmembrane signaling receptor activity	65	18	7.79	0.00036	MF	GO2 transmembrane signaling receptor activity
GO:0005261	cation channel activity	35	12	4.19	0.00043	MF	GO1 channel activity
GO:0015318	inorganic molecular entity transmembrane transporter activity	66	18	7.91	0.00044	MF	GO1 channel activity
GO:0038023	signaling receptor activity	73	19	8.75	0.00058	MF	GO2 transmembrane signaling receptor activity
GO:0060089	molecular transducer activity	73	19	8.75	0.00058	MF	GO8 molecular transducer activity
GO:0022836	gated channel activity	27	10	3.24	0.00066	MF	GO1 channel activity
GO:0022890	inorganic cation transmembrane transporter activity	56	15	6.71	0.00163	MF	GO1 channel activity
GO:0046873	metal ion transmembrane transporter acti...	40	12	4.79	0.00167	MF	GO1 channel activity
GO:0050321	tau-protein kinase activity	3	3	0.36	0.00170	MF	GO9 tau-protein kinase activity
GO:0015075	ion transmembrane transporter activity	74	18	8.87	0.00191	MF	GO1 channel activity
GO:0005230	extracellular ligand-gated monoatomic ion channel activity	9	5	1.08	0.00198	MF	GO1 channel activity
GO:0008324	monoatomic cation transmembrane transporter activity	58	15	6.95	0.00240	MF	GO1 channel activity
GO:0004930	G protein-coupled receptor activity	22	8	2.64	0.00266	MF	GO2 transmembrane signaling receptor activity
GO:0015079	potassium ion transmembrane transporter activity	18	7	2.16	0.00320	MF	GO3 potassium ion transmembrane transporter activity
GO:0005509	calcium ion binding	78	18	9.35	0.00359	MF	GO10 calcium ion binding
GO:0004112	cyclic-nucleotide phosphodiesterase activity	7	4	0.84	0.00523	MF	GO4 3',5'-cyclic-nucleotide phosphodiesterase activity
GO:0004114	3',5'-cyclic-nucleotide phosphodiesterase activity	7	4	0.84	0.00523	MF	GO4 3',5'-cyclic-nucleotide phosphodiesterase activity
GO:0030594	neurotransmitter receptor activity	7	4	0.84	0.00523	MF	GO2 transmembrane signaling receptor activity
GO:0005267	potassium channel activity	15	6	1.8	0.00542	MF	GO3 potassium ion transmembrane transporter activity
GO:0043565	sequence-specific DNA binding	57	14	6.83	0.00555	MF	GO11 sequence-specific DNA binding
GO:0022843	voltage-gated cation channel activity	11	5	1.32	0.00593	MF	GO1 channel activity
GO:0098960	postsynaptic neurotransmitter receptor activity	4	3	0.48	0.00619	MF	GO5 postsynaptic neurotransmitter receptor activity
GO:0099529	neurotransmitter receptor activity involved in regulation of postsynaptic membrane potential	4	3	0.48	0.00619	MF	GO5 postsynaptic neurotransmitter receptor activity
GO:0003677	DNA binding	218	38	26.12	0.00727	MF	GO12 DNA binding
GO:0008081	phosphoric diester hydrolase activity	12	5	1.44	0.00918	MF	GO13 phosphoric diester hydrolase activity
GO:1990351	transporter complex	22	10	2.74	0.00012	CC	GO2 transporter complex
GO:0098797	plasma membrane protein complex	41	14	5.11	0.00023	CC	GO3 plasma membrane protein complex
GO:0034702	ion channel complex	17	8	2.12	0.00046	CC	GO1 ion channel complex
GO:0034703	cation channel complex	14	7	1.74	0.00067	CC	GO1 ion channel complex
GO:0031226	intrinsic component of plasma membrane	62	17	7.73	0.00094	CC	GO4 intrinsic component of plasma membrane
GO:0005887	integral component of plasma membrane	58	16	7.23	0.00124	CC	GO5 integral component of plasma membrane
GO.ID: Gene Ontology term ID
Term: Gene Ontology term name
Annotated: number of genes annotated to a GO term in the entire background set (gene universe)
Significant: number of genes annotated to that GO term in the input list
Expected: an estimate of the number of genes a node of size Annotated would have if the significant genes were to be randomly selected from the background set (gene universe)
classicFisher: p-value obtained after the test
Ontology: Gene Ontology category
Parental GO Term: Parental term in the two-level hierarchical summary performed by REVIGO (Supek et al. 2011) for each Gene Ontology category
